# Supplementary material for: Association Mapping of Yield and Yield-related Traits Under Reproductive Stage Drought Stress in Rice (Oryza sativa L.)
Source: Rice (N Y). 2017 May 18;10:21. doi: 10.1186/s12284-017-0161-6 (PMC5436998; doi:10.1186/s12284-017-0161-6)
Supplement: Supplementary file 4 — List of genes in association bins for grain yield under drought. (XLSX 141 kb) [file 12284_2017_161_MOESM4_ESM.xlsx]

## Sheet: Defined Association Bins
BinNum	MergedAdjacentBins?	chrom	size (bp)	Rgn_S	Rgn_E
1	Y	Chr1	176665	18833300	19009965
2	N	Chr2	683406	1	683407
3	N	Chr2	1000223	3805687	4805910
4	N	Chr2	1000125	8260433	9260558
5	N	Chr3	1000148	820597	1820745
6	N	Chr3	1000266	5667006	6667272
7	N	Chr4	1000171	1534538	2534709
8	N	Chr4	1000239	20190897	21191136
9	N	Chr5	1000128	10276564	11276692
10	N	Chr5	1000169	19475040	20475209
11	N	Chr6	1000122	2332511	3332633
12	N	Chr7	1000110	5236272	6236382
13	N	Chr7	1000155	18194398	19194553
14	N	Chr8	1000148	20152811	21152959
15	N	Chr9	1000162	5426290	6426452
16	Y	Chr9	20475	19304772	19325247
17	N	Chr10	1000329	18620237	19620566
18	Y	Chr11	1238426	4847110	6085536
19	N	Chr11	1000131	18374069	19374200
20	N	Chr12	1000263	3082673	4082936
TOTAL			18121861

## Sheet: GeneListInBins
BinNum	chrom	Rgn_S	Rgn_E	locus	annotation	is_TE
1	Chr1	18833300	19009965	LOC_Os01g34180	expressed protein	N
1	Chr1	18833300	19009965	LOC_Os01g34190	G-patch domain containing protein, expressed	N
1	Chr1	18833300	19009965	LOC_Os01g34200	AATF, putative, expressed	N
1	Chr1	18833300	19009965	LOC_Os01g34200	AATF, putative, expressed	N
1	Chr1	18833300	19009965	LOC_Os01g34220	OsFBX11 - F-box domain containing protein, expressed	N
1	Chr1	18833300	19009965	LOC_Os01g34230	retrotransposon protein, putative, Ty3-gypsy subclass	Y
1	Chr1	18833300	19009965	LOC_Os01g34240	retrotransposon protein, putative, Ty3-gypsy subclass	Y
1	Chr1	18833300	19009965	LOC_Os01g34250	retrotransposon protein, putative, Ty3-gypsy subclass, expressed	Y
1	Chr1	18833300	19009965	LOC_Os01g34260	hypothetical protein	N
1	Chr1	18833300	19009965	LOC_Os01g34270	OsFBX12 - F-box domain containing protein, expressed	N
1	Chr1	18833300	19009965	LOC_Os01g34290	transposon protein, putative, CACTA, En/Spm sub-class, expressed	Y
1	Chr1	18833300	19009965	LOC_Os01g34300	expressed protein	N
1	Chr1	18833300	19009965	LOC_Os01g34310	retrotransposon protein, putative, unclassified, expressed	Y
1	Chr1	18833300	19009965	LOC_Os01g34320	expressed protein	N
1	Chr1	18833300	19009965	LOC_Os01g34330	BAH domain containing protein, expressed	N
1	Chr1	18833300	19009965	LOC_Os01g34330	BAH domain containing protein, expressed	N
1	Chr1	18833300	19009965	LOC_Os01g34350	RNA-dependent RNA polymerase, putative, expressed	N
1	Chr1	18833300	19009965	LOC_Os01g34360	transposon protein, putative, CACTA, En/Spm sub-class	Y
1	Chr1	18833300	19009965	LOC_Os01g34374	transposon protein, putative, CACTA, En/Spm sub-class, expressed	Y
1	Chr1	18833300	19009965	LOC_Os01g34390	prenyltransferase, putative, expressed	N
1	Chr1	18833300	19009965	LOC_Os01g34400	transposon protein, putative, Pong sub-class, expressed	Y
1	Chr1	18833300	19009965	LOC_Os01g34410	transposon protein, putative, Pong sub-class, expressed	Y
1	Chr1	18833300	19009965	LOC_Os01g34420	expressed protein	N
1	Chr1	18833300	19009965	LOC_Os01g34430	expressed protein	N
1	Chr1	18833300	19009965	LOC_Os01g34440	expressed protein	N
1	Chr1	18833300	19009965	LOC_Os01g34450	expressed protein	N
1	Chr1	18833300	19009965	LOC_Os01g34460	expressed protein	N
1	Chr1	18833300	19009965	LOC_Os01g34470	tetratricopeptide repeat containing protein, putative, expressed	N
1	Chr1	18833300	19009965	LOC_Os01g34480	NAD dependent epimerase/dehydratase family protein, putative, expressed	N
1	Chr1	18833300	19009965	LOC_Os01g34480	NAD dependent epimerase/dehydratase family protein, putative, expressed	N
1	Chr1	18833300	19009965	LOC_Os01g34480	NAD dependent epimerase/dehydratase family protein, putative, expressed	N
2	Chr2	1	683407	LOC_Os02g01010	OsPDIL1-4 protein disulfide isomerase PDIL1-4, expressed	N
2	Chr2	1	683407	LOC_Os02g01020	expressed protein	N
2	Chr2	1	683407	LOC_Os02g01020	expressed protein	N
2	Chr2	1	683407	LOC_Os02g01030	tetratricopeptide repeat domain containing protein, expressed	N
2	Chr2	1	683407	LOC_Os02g01030	tetratricopeptide repeat domain containing protein, expressed	N
2	Chr2	1	683407	LOC_Os02g01030	tetratricopeptide repeat domain containing protein, expressed	N
2	Chr2	1	683407	LOC_Os02g01030	tetratricopeptide repeat domain containing protein, expressed	N
2	Chr2	1	683407	LOC_Os02g01040	transposon protein, putative, unclassified, expressed	Y
2	Chr2	1	683407	LOC_Os02g01050	retrotransposon protein, putative, unclassified, expressed	Y
2	Chr2	1	683407	LOC_Os02g01060	harpin-induced protein 1 domain containing protein, expressed	N
2	Chr2	1	683407	LOC_Os02g01070	FG-GAP repeat-containing protein, putative, expressed	N
2	Chr2	1	683407	LOC_Os02g01080	expressed protein	N
2	Chr2	1	683407	LOC_Os02g01090	ZOS2-01 - C2H2 zinc finger protein, expressed	N
2	Chr2	1	683407	LOC_Os02g01100	transmembrane amino acid transporter protein, putative, expressed	N
2	Chr2	1	683407	LOC_Os02g01100	transmembrane amino acid transporter protein, putative, expressed	N
2	Chr2	1	683407	LOC_Os02g01100	transmembrane amino acid transporter protein, putative, expressed	N
2	Chr2	1	683407	LOC_Os02g01110	translation initiation factor IF-3, putative, expressed	N
2	Chr2	1	683407	LOC_Os02g01120	expressed protein	N
2	Chr2	1	683407	LOC_Os02g01130	expressed protein	N
2	Chr2	1	683407	LOC_Os02g01140	GDSL-like lipase/acylhydrolase, putative, expressed	N
2	Chr2	1	683407	LOC_Os02g01150	erythronate-4-phosphate dehydrogenase domain containing protein, expressed	N
2	Chr2	1	683407	LOC_Os02g01150	erythronate-4-phosphate dehydrogenase domain containing protein, expressed	N
2	Chr2	1	683407	LOC_Os02g01150	erythronate-4-phosphate dehydrogenase domain containing protein, expressed	N
2	Chr2	1	683407	LOC_Os02g01150	erythronate-4-phosphate dehydrogenase domain containing protein, expressed	N
2	Chr2	1	683407	LOC_Os02g01160	skp1 family, tetramerisation domain containing protein, expressed	N
2	Chr2	1	683407	LOC_Os02g01170	HECT-domain domain containing protein, expressed	N
2	Chr2	1	683407	LOC_Os02g01180	kinesin motor domain containing protein, putative, expressed	N
2	Chr2	1	683407	LOC_Os02g01180	kinesin motor domain containing protein, putative, expressed	N
2	Chr2	1	683407	LOC_Os02g01190	POEI25 - Pollen Ole e I allergen and extensin family protein precursor, expressed	N
2	Chr2	1	683407	LOC_Os02g01190	POEI25 - Pollen Ole e I allergen and extensin family protein precursor, expressed	N
2	Chr2	1	683407	LOC_Os02g01200	glutaredoxin, putative, expressed	N
2	Chr2	1	683407	LOC_Os02g01210	amino acid transporter, putative, expressed	N
2	Chr2	1	683407	LOC_Os02g01220	rhodanese-like domain containing protein, putative, expressed	N
2	Chr2	1	683407	LOC_Os02g01230	ribosomal protein, putative, expressed	N
2	Chr2	1	683407	LOC_Os02g01230	ribosomal protein, putative, expressed	N
2	Chr2	1	683407	LOC_Os02g01240	CPuORF11 - conserved peptide uORF-containing transcript, expressed	N
2	Chr2	1	683407	LOC_Os02g01245	expressed protein	N
2	Chr2	1	683407	LOC_Os02g01250	LSM domain containing protein, expressed	N
2	Chr2	1	683407	LOC_Os02g01260	retrotransposon protein, putative, Ty1-copia subclass, expressed	Y
2	Chr2	1	683407	LOC_Os02g01270	START domain containing protein, expressed	N
2	Chr2	1	683407	LOC_Os02g01275	expressed protein	N
2	Chr2	1	683407	LOC_Os02g01280	T-complex protein, putative, expressed	N
2	Chr2	1	683407	LOC_Os02g01290	expressed protein	N
2	Chr2	1	683407	LOC_Os02g01300	invertase/pectin methylesterase inhibitor family protein, putative, expressed	N
2	Chr2	1	683407	LOC_Os02g01310	invertase/pectin methylesterase inhibitor family protein, putative, expressed	N
2	Chr2	1	683407	LOC_Os02g01326	auxin-induced protein 5NG4, putative, expressed	N
2	Chr2	1	683407	LOC_Os02g01332	ribosomal protein L6, putative, expressed	N
2	Chr2	1	683407	LOC_Os02g01340	ferredoxin--NADP reductase, chloroplast precursor, putative, expressed	N
2	Chr2	1	683407	LOC_Os02g01340	ferredoxin--NADP reductase, chloroplast precursor, putative, expressed	N
2	Chr2	1	683407	LOC_Os02g01350	expressed protein	N
2	Chr2	1	683407	LOC_Os02g01365	expressed protein	N
2	Chr2	1	683407	LOC_Os02g01355	MADS-box transcription factor, putative, expressed	N
2	Chr2	1	683407	LOC_Os02g01360	OsMADS60 - MADS-box family gene with MIKCc type-box, expressed	N
2	Chr2	1	683407	LOC_Os02g01370	hypothetical protein	N
2	Chr2	1	683407	LOC_Os02g01380	expressed protein	N
2	Chr2	1	683407	LOC_Os02g01390	retrotransposon protein, putative, unclassified, expressed	Y
2	Chr2	1	683407	LOC_Os02g01400	retrotransposon protein, putative, unclassified, expressed	Y
2	Chr2	1	683407	LOC_Os02g01410	expressed protein	N
2	Chr2	1	683407	LOC_Os02g01420	transposon protein, putative, CACTA, En/Spm sub-class, expressed	Y
2	Chr2	1	683407	LOC_Os02g01430	transposon protein, putative, CACTA, En/Spm sub-class, expressed	Y
2	Chr2	1	683407	LOC_Os02g01440	nitric oxide synthase 1, putative, expressed	N
2	Chr2	1	683407	LOC_Os02g01450	expressed protein	N
2	Chr2	1	683407	LOC_Os02g01460	retrotransposon protein, putative, unclassified, expressed	Y
2	Chr2	1	683407	LOC_Os02g01470	retrotransposon protein, putative, unclassified, expressed	Y
2	Chr2	1	683407	LOC_Os02g01480	nucleic acid binding protein, putative, expressed	N
2	Chr2	1	683407	LOC_Os02g01490	expressed protein	N
2	Chr2	1	683407	LOC_Os02g01500	2-oxo acid dehydrogenases acyltransferase domain containing protein, expressed	N
2	Chr2	1	683407	LOC_Os02g01510	lactate/malate dehydrogenase, putative, expressed	N
2	Chr2	1	683407	LOC_Os02g01520	IQ calmodulin-binding motif family protein, putative, expressed	N
2	Chr2	1	683407	LOC_Os02g01530	expressed protein	N
2	Chr2	1	683407	LOC_Os02g01540	ribosomal protein, putative, expressed	N
2	Chr2	1	683407	LOC_Os02g01550	OsFBL6 - F-box domain and LRR containing protein, expressed	N
2	Chr2	1	683407	LOC_Os02g01550	OsFBL6 - F-box domain and LRR containing protein, expressed	N
2	Chr2	1	683407	LOC_Os02g01560	40S ribosomal protein S4, putative, expressed	N
2	Chr2	1	683407	LOC_Os02g01570	retrotransposon protein, putative, Ty3-gypsy subclass, expressed	Y
2	Chr2	1	683407	LOC_Os02g01580	retrotransposon protein, putative, Ty3-gypsy subclass, expressed	Y
2	Chr2	1	683407	LOC_Os02g01590	glycosyl hydrolases, putative, expressed	N
2	Chr2	1	683407	LOC_Os02g01590	glycosyl hydrolases, putative, expressed	N
2	Chr2	1	683407	LOC_Os02g01610	pentatricopeptide, putative, expressed	N
2	Chr2	1	683407	LOC_Os02g01610	pentatricopeptide, putative, expressed	N
2	Chr2	1	683407	LOC_Os02g01620	transposon protein, putative, unclassified, expressed	Y
2	Chr2	1	683407	LOC_Os02g01630	retrotransposon protein, putative, Ty3-gypsy subclass	Y
2	Chr2	1	683407	LOC_Os02g01640	retrotransposon protein, putative, Ty3-gypsy subclass, expressed	Y
2	Chr2	1	683407	LOC_Os02g01660	retrotransposon protein, putative, Ty3-gypsy subclass	Y
2	Chr2	1	683407	LOC_Os02g01670	retrotransposon protein, putative, Ty3-gypsy subclass, expressed	Y
2	Chr2	1	683407	LOC_Os02g01679	retrotransposon protein, putative, Ty3-gypsy subclass	Y
2	Chr2	1	683407	LOC_Os02g01690	transposon protein, putative, unclassified, expressed	Y
2	Chr2	1	683407	LOC_Os02g01700	RNA recognition motif containing protein, putative, expressed	N
2	Chr2	1	683407	LOC_Os02g01710	peptidase family C78 domain containing protein, expressed	N
2	Chr2	1	683407	LOC_Os02g01710	peptidase family C78 domain containing protein, expressed	N
2	Chr2	1	683407	LOC_Os02g01710	peptidase family C78 domain containing protein, expressed	N
2	Chr2	1	683407	LOC_Os02g01710	peptidase family C78 domain containing protein, expressed	N
2	Chr2	1	683407	LOC_Os02g01720	transmembrane protein 120A, putative, expressed	N
2	Chr2	1	683407	LOC_Os02g01730	serine/threonine-protein kinase At1g18390 precursor, putative, expressed	N
2	Chr2	1	683407	LOC_Os02g01740	U5 small nuclear ribonucleoprotein 200 kDa helicase, putative, expressed	Y
2	Chr2	1	683407	LOC_Os02g01750	expressed protein	N
2	Chr2	1	683407	LOC_Os02g01760	diphosphomevalonate decarboxylase family protein, expressed	N
2	Chr2	1	683407	LOC_Os02g01765	expressed protein	N
2	Chr2	1	683407	LOC_Os02g01770	expressed protein	N
2	Chr2	1	683407	LOC_Os02g01780	expressed protein	N
2	Chr2	1	683407	LOC_Os02g01790	expressed protein	N
2	Chr2	1	683407	LOC_Os02g01790	expressed protein	N
2	Chr2	1	683407	LOC_Os02g01800	receptor-like protein kinase precursor, putative, expressed	N
2	Chr2	1	683407	LOC_Os02g01810	expressed protein	N
2	Chr2	1	683407	LOC_Os02g01820	ABC2 homolog 4, putative, expressed	N
2	Chr2	1	683407	LOC_Os02g01825	retrotransposon protein, putative, unclassified, expressed	Y
2	Chr2	1	683407	LOC_Os02g01830	expressed protein	N
2	Chr2	1	683407	LOC_Os02g01840	retrotransposon protein, putative, unclassified, expressed	Y
2	Chr2	1	683407	LOC_Os02g01850	expressed protein	N
2	Chr2	1	683407	LOC_Os02g01860	transposon protein, putative, unclassified	Y
2	Chr2	1	683407	LOC_Os02g01870	expressed protein	N
2	Chr2	1	683407	LOC_Os02g01880	U5 small nuclear ribonucleoprotein 200 kDa helicase, putative, expressed	N
2	Chr2	1	683407	LOC_Os02g01890	cytochrome P450, putative, expressed	N
2	Chr2	1	683407	LOC_Os02g01900	expressed protein	N
2	Chr2	1	683407	LOC_Os02g01910	expressed protein	N
2	Chr2	1	683407	LOC_Os02g01920	GHMP kinases ATP-binding protein, putative, expressed	N
2	Chr2	1	683407	LOC_Os02g01930	expressed protein	N
2	Chr2	1	683407	LOC_Os02g01940	transcription factor jumonji, putative, expressed	N
2	Chr2	1	683407	LOC_Os02g01950	transposon protein, putative, unclassified, expressed	Y
2	Chr2	1	683407	LOC_Os02g01960	tetratricopeptide repeat domain containing protein, expressed	N
2	Chr2	1	683407	LOC_Os02g01970	expressed protein	N
2	Chr2	1	683407	LOC_Os02g01980	GDSL-like lipase/acylhydrolase, putative, expressed	N
2	Chr2	1	683407	LOC_Os02g01990	CCT motif family protein, expressed	N
2	Chr2	1	683407	LOC_Os02g02000	cytochrome P450, putative, expressed	N
2	Chr2	1	683407	LOC_Os02g02010	expressed protein	N
2	Chr2	1	683407	LOC_Os02g02020	pentatricopeptide, putative, expressed	N
2	Chr2	1	683407	LOC_Os02g02030	expressed protein	N
2	Chr2	1	683407	LOC_Os02g02040	protein kinase, putative, expressed	N
2	Chr2	1	683407	LOC_Os02g02040	protein kinase, putative, expressed	N
2	Chr2	1	683407	LOC_Os02g02040	protein kinase, putative, expressed	N
2	Chr2	1	683407	LOC_Os02g02040	protein kinase, putative, expressed	N
2	Chr2	1	683407	LOC_Os02g02040	protein kinase, putative, expressed	N
2	Chr2	1	683407	LOC_Os02g02040	protein kinase, putative, expressed	N
2	Chr2	1	683407	LOC_Os02g02050	SNF2 family N-terminal domain containing protein, expressed	N
2	Chr2	1	683407	LOC_Os02g02060	retrotransposon protein, putative, Ty3-gypsy subclass, expressed	Y
2	Chr2	1	683407	LOC_Os02g02070	hypothetical protein	N
2	Chr2	1	683407	LOC_Os02g02080	expressed protein	N
2	Chr2	1	683407	LOC_Os02g02090	peptidyl-prolyl cis-trans isomerase, putative, expressed	N
2	Chr2	1	683407	LOC_Os02g02100	retrotransposon protein, putative, unclassified, expressed	Y
2	Chr2	1	683407	LOC_Os02g02110	Alg9-like mannosyltransferase protein, putative, expressed	N
2	Chr2	1	683407	LOC_Os02g02120	OsWAK11 - OsWAK receptor-like protein kinase, expressed	N
2	Chr2	1	683407	LOC_Os02g02130	ribosomal protein L37, putative, expressed	N
2	Chr2	1	683407	LOC_Os02g02140	receptor protein kinase CLAVATA1 precursor, putative, expressed	N
2	Chr2	1	683407	LOC_Os02g02150	ATP-dependent helicase HRQ1, putative, expressed	Y
2	Chr2	1	683407	LOC_Os02g02160	expressed protein	N
2	Chr2	1	683407	LOC_Os02g02170	transporter, major facilitator family, putative, expressed	N
2	Chr2	1	683407	LOC_Os02g02180	retrotransposon protein, putative, unclassified	Y
2	Chr2	1	683407	LOC_Os02g02190	transporter, major facilitator family, putative, expressed	N
2	Chr2	1	683407	LOC_Os02g02200	thaumatin, putative, expressed	N
2	Chr2	1	683407	LOC_Os02g02210	aminotransferase, putative, expressed	N
3	Chr2	3805687	4805910	LOC_Os02g07370	retrotransposon protein, putative, unclassified, expressed	Y
3	Chr2	3805687	4805910	LOC_Os02g07380	retrotransposon protein, putative, unclassified, expressed	Y
3	Chr2	3805687	4805910	LOC_Os02g07390	retrotransposon, putative, centromere-specific, expressed	Y
3	Chr2	3805687	4805910	LOC_Os02g07400	retrotransposon protein, putative, unclassified, expressed	Y
3	Chr2	3805687	4805910	LOC_Os02g07410	glycine cleavage system H protein, putative, expressed	N
3	Chr2	3805687	4805910	LOC_Os02g07410	glycine cleavage system H protein, putative, expressed	N
3	Chr2	3805687	4805910	LOC_Os02g07420	splicing factor, arginine/serine-rich 12, putative, expressed	N
3	Chr2	3805687	4805910	LOC_Os02g07430	OsMADS29 - MADS-box family gene with MIKCc type-box, expressed	N
3	Chr2	3805687	4805910	LOC_Os02g07440	DEFL78 - Defensin and Defensin-like DEFL family, expressed	N
3	Chr2	3805687	4805910	LOC_Os02g07450	core histone H2A/H2B/H3/H4, putative, expressed	N
3	Chr2	3805687	4805910	LOC_Os02g07450	core histone H2A/H2B/H3/H4, putative, expressed	N
3	Chr2	3805687	4805910	LOC_Os02g07460	expressed protein	N
3	Chr2	3805687	4805910	LOC_Os02g07480	transglycosylase SLT domain containing protein, expressed	N
3	Chr2	3805687	4805910	LOC_Os02g07480	transglycosylase SLT domain containing protein, expressed	N
3	Chr2	3805687	4805910	LOC_Os02g07490	glyceraldehyde-3-phosphate dehydrogenase, putative, expressed	N
3	Chr2	3805687	4805910	LOC_Os02g07495	expressed protein	N
3	Chr2	3805687	4805910	LOC_Os02g07500	retrotransposon protein, putative, Ty3-gypsy subclass, expressed	Y
3	Chr2	3805687	4805910	LOC_Os02g07510	retrotransposon protein, putative, Ty3-gypsy subclass	Y
3	Chr2	3805687	4805910	LOC_Os02g07520	retrotransposon protein, putative, Ty3-gypsy subclass, expressed	Y
3	Chr2	3805687	4805910	LOC_Os02g07530	retrotransposon protein, putative, Ty3-gypsy subclass, expressed	Y
3	Chr2	3805687	4805910	LOC_Os02g07540	retrotransposon protein, putative, Ty3-gypsy subclass, expressed	Y
3	Chr2	3805687	4805910	LOC_Os02g07550	DEFL1 - Defensin and Defensin-like DEFL family, expressed	N
3	Chr2	3805687	4805910	LOC_Os02g07560	transposon protein, putative, unclassified, expressed	Y
3	Chr2	3805687	4805910	LOC_Os02g07570	transposon protein, putative, unclassified, expressed	Y
3	Chr2	3805687	4805910	LOC_Os02g07575	expressed protein	N
3	Chr2	3805687	4805910	LOC_Os02g07580	expressed protein	N
3	Chr2	3805687	4805910	LOC_Os02g07600	DEF3 - Defensin and Defensin-like DEFL family, expressed	N
3	Chr2	3805687	4805910	LOC_Os02g07610	transposon protein, putative, CACTA, En/Spm sub-class	Y
3	Chr2	3805687	4805910	LOC_Os02g07620	transposon protein, putative, CACTA, En/Spm sub-class, expressed	Y
3	Chr2	3805687	4805910	LOC_Os02g07624	gamma-thionin family domain containing protein, expressed	N
3	Chr2	3805687	4805910	LOC_Os02g07628	gamma-thionin family domain containing protein, expressed	N
3	Chr2	3805687	4805910	LOC_Os02g07630	copper-transporting ATPase, putative, expressed	N
3	Chr2	3805687	4805910	LOC_Os02g07640	expressed protein	N
3	Chr2	3805687	4805910	LOC_Os02g07650	zinc-binding protein, putative, expressed	N
3	Chr2	3805687	4805910	LOC_Os02g07654	expressed protein	N
3	Chr2	3805687	4805910	LOC_Os02g07670	URED, putative, expressed	N
3	Chr2	3805687	4805910	LOC_Os02g07670	URED, putative, expressed	N
3	Chr2	3805687	4805910	LOC_Os02g07670	URED, putative, expressed	N
3	Chr2	3805687	4805910	LOC_Os02g07670	URED, putative, expressed	N
3	Chr2	3805687	4805910	LOC_Os02g07680	cytochrome P450, putative, expressed	N
3	Chr2	3805687	4805910	LOC_Os02g07680	cytochrome P450, putative, expressed	N
3	Chr2	3805687	4805910	LOC_Os02g07680	cytochrome P450, putative, expressed	N
3	Chr2	3805687	4805910	LOC_Os02g07680	cytochrome P450, putative, expressed	N
3	Chr2	3805687	4805910	LOC_Os02g07680	cytochrome P450, putative, expressed	N
3	Chr2	3805687	4805910	LOC_Os02g07690	VQ domain containing protein, putative, expressed	N
3	Chr2	3805687	4805910	LOC_Os02g07700	expressed protein	N
3	Chr2	3805687	4805910	LOC_Os02g07709	expressed protein	N
3	Chr2	3805687	4805910	LOC_Os02g07720	cytidylyltransferase domain containing protein, expressed	N
3	Chr2	3805687	4805910	LOC_Os02g07720	cytidylyltransferase domain containing protein, expressed	N
3	Chr2	3805687	4805910	LOC_Os02g07730	haloacid dehalogenase-like hydrolase domain-containing protein 3, putative, expressed	N
3	Chr2	3805687	4805910	LOC_Os02g07740	RNA binding protein, putative, expressed	N
3	Chr2	3805687	4805910	LOC_Os02g07750	cell cycle control protein, putative, expressed	N
3	Chr2	3805687	4805910	LOC_Os02g07760	aldehyde dehydrogenase, putative, expressed	N
3	Chr2	3805687	4805910	LOC_Os02g07760	aldehyde dehydrogenase, putative, expressed	N
3	Chr2	3805687	4805910	LOC_Os02g07770	Myb transcription factor, putative, expressed	N
3	Chr2	3805687	4805910	LOC_Os02g07780	OsSPL4 - SBP-box gene family member, expressed	N
3	Chr2	3805687	4805910	LOC_Os02g07780	OsSPL4 - SBP-box gene family member, expressed	N
3	Chr2	3805687	4805910	LOC_Os02g07790	serine/threonine-protein kinase HT1, putative, expressed	N
3	Chr2	3805687	4805910	LOC_Os02g07800	transcription factor, putative, expressed	N
3	Chr2	3805687	4805910	LOC_Os02g07810	inactive receptor kinase At2g26730 precursor, putative, expressed	N
3	Chr2	3805687	4805910	LOC_Os02g07820	DUF581 domain containing protein, expressed	N
3	Chr2	3805687	4805910	LOC_Os02g07830	OsHKT1;3 - Na+ transporter, expressed	N
3	Chr2	3805687	4805910	LOC_Os02g07840	bZIP transcription factor domain containing protein, expressed	N
3	Chr2	3805687	4805910	LOC_Os02g07840	bZIP transcription factor domain containing protein, expressed	N
3	Chr2	3805687	4805910	LOC_Os02g07850	DUF630/DUF632 domains containing protein, putative, expressed	N
3	Chr2	3805687	4805910	LOC_Os02g07860	conserved hypothetical protein	Y
3	Chr2	3805687	4805910	LOC_Os02g07870	ATP synthase, putative, expressed	N
3	Chr2	3805687	4805910	LOC_Os02g07880	DNA binding protein, putative, expressed	N
3	Chr2	3805687	4805910	LOC_Os02g07880	DNA binding protein, putative, expressed	N
3	Chr2	3805687	4805910	LOC_Os02g07890	60S ribosomal protein L27a-3, putative, expressed	N
3	Chr2	3805687	4805910	LOC_Os02g07890	60S ribosomal protein L27a-3, putative, expressed	N
3	Chr2	3805687	4805910	LOC_Os02g07900	ANTH/ENTH domain containing protein, putative, expressed	N
3	Chr2	3805687	4805910	LOC_Os02g07910	fiber protein Fb15, putative, expressed	N
3	Chr2	3805687	4805910	LOC_Os02g07910	fiber protein Fb15, putative, expressed	N
3	Chr2	3805687	4805910	LOC_Os02g07920	expressed protein	N
3	Chr2	3805687	4805910	LOC_Os02g07930	B-box zinc finger family protein, putative, expressed	N
3	Chr2	3805687	4805910	LOC_Os02g07940	retrotransposon protein, putative, unclassified, expressed	Y
3	Chr2	3805687	4805910	LOC_Os02g07950	retrotransposon protein, putative, unclassified	Y
3	Chr2	3805687	4805910	LOC_Os02g07960	STRUBBELIG-RECEPTOR FAMILY 3 precursor, putative, expressed	N
3	Chr2	3805687	4805910	LOC_Os02g07960	STRUBBELIG-RECEPTOR FAMILY 3 precursor, putative, expressed	N
3	Chr2	3805687	4805910	LOC_Os02g07960	STRUBBELIG-RECEPTOR FAMILY 3 precursor, putative, expressed	N
3	Chr2	3805687	4805910	LOC_Os02g07970	expressed protein	N
3	Chr2	3805687	4805910	LOC_Os02g07980	expressed protein	N
3	Chr2	3805687	4805910	LOC_Os02g07990	hypothetical protein	N
3	Chr2	3805687	4805910	LOC_Os02g08000	expressed protein	N
3	Chr2	3805687	4805910	LOC_Os02g08010	LTPL43 - Protease inhibitor/seed storage/LTP family protein precursor, putative, expressed	N
3	Chr2	3805687	4805910	LOC_Os02g08014	expressed protein	N
3	Chr2	3805687	4805910	LOC_Os02g08018	calcium-transporting ATPase 9, plasma membrane-type, putative, expressed	N
3	Chr2	3805687	4805910	LOC_Os02g08020	hypothetical protein	N
3	Chr2	3805687	4805910	LOC_Os02g08030	aldose 1-epimerase, putative, expressed	N
3	Chr2	3805687	4805910	LOC_Os02g08040	expressed protein	N
3	Chr2	3805687	4805910	LOC_Os02g08050	expressed protein	N
3	Chr2	3805687	4805910	LOC_Os02g08060	expressed protein	N
3	Chr2	3805687	4805910	LOC_Os02g08070	OsSPL5 - SBP-box gene family member, expressed	N
3	Chr2	3805687	4805910	LOC_Os02g08080	expressed protein	N
3	Chr2	3805687	4805910	LOC_Os02g08090	LSM domain containing protein, expressed	N
3	Chr2	3805687	4805910	LOC_Os02g08090	LSM domain containing protein, expressed	N
3	Chr2	3805687	4805910	LOC_Os02g08100	AMP-binding domain containing protein, expressed	N
3	Chr2	3805687	4805910	LOC_Os02g08110	membrane associated DUF588 domain containing protein, putative, expressed	N
3	Chr2	3805687	4805910	LOC_Os02g08120	calmodulin binding protein, putative, expressed	N
3	Chr2	3805687	4805910	LOC_Os02g08120	calmodulin binding protein, putative, expressed	N
3	Chr2	3805687	4805910	LOC_Os02g08130	FGGY family of carbohydrate kinases, putative, expressed	N
3	Chr2	3805687	4805910	LOC_Os02g08130	FGGY family of carbohydrate kinases, putative, expressed	N
3	Chr2	3805687	4805910	LOC_Os02g08130	FGGY family of carbohydrate kinases, putative, expressed	N
3	Chr2	3805687	4805910	LOC_Os02g08140	CAMK_KIN1/SNF1/Nim1_like.14 - CAMK includes calcium/calmodulin depedent protein kinases, expressed	N
3	Chr2	3805687	4805910	LOC_Os02g08150	CCT/B-box zinc finger protein, putative, expressed	N
3	Chr2	3805687	4805910	LOC_Os02g08160	OsFBD6 - F-box and FBD domain containing protein, expressed	N
3	Chr2	3805687	4805910	LOC_Os02g08170	GDU1, putative, expressed	N
3	Chr2	3805687	4805910	LOC_Os02g08180	protein transport protein SEC61 subunit gamma, putative, expressed	N
3	Chr2	3805687	4805910	LOC_Os02g08190	CYPRO4, putative, expressed	N
3	Chr2	3805687	4805910	LOC_Os02g08200	zinc finger, C3HC4 type domain containing protein, expressed	N
3	Chr2	3805687	4805910	LOC_Os02g08210	expressed protein	N
3	Chr2	3805687	4805910	LOC_Os02g08220	expressed protein	N
3	Chr2	3805687	4805910	LOC_Os02g08230	WAX2, putative, expressed	N
3	Chr2	3805687	4805910	LOC_Os02g08230	WAX2, putative, expressed	N
3	Chr2	3805687	4805910	LOC_Os02g08240	STE_PAK_Ste20_STLK.1 - STE kinases include homologs to sterile 7, sterile 11 and sterile 20 from yeast, expressed	N
3	Chr2	3805687	4805910	LOC_Os02g08250	expressed protein	N
3	Chr2	3805687	4805910	LOC_Os02g08260	HD domain containing protein 2, putative, expressed	N
3	Chr2	3805687	4805910	LOC_Os02g08270	class I glutamine amidotransferase, putative, expressed	N
3	Chr2	3805687	4805910	LOC_Os02g08280	transposon protein, putative, CACTA, En/Spm sub-class, expressed	Y
3	Chr2	3805687	4805910	LOC_Os02g08290	transposon protein, putative, CACTA, En/Spm sub-class, expressed	Y
3	Chr2	3805687	4805910	LOC_Os02g08300	RAD23 DNA repair protein, putative, expressed	N
3	Chr2	3805687	4805910	LOC_Os02g08300	RAD23 DNA repair protein, putative, expressed	N
3	Chr2	3805687	4805910	LOC_Os02g08310	tubby, putative, expressed	N
3	Chr2	3805687	4805910	LOC_Os02g08320	haemolysin-III, putative, expressed	N
3	Chr2	3805687	4805910	LOC_Os02g08330	gp176, putative, expressed	N
3	Chr2	3805687	4805910	LOC_Os02g08340	transposon protein, putative, unclassified, expressed	Y
3	Chr2	3805687	4805910	LOC_Os02g08350	expressed protein	N
3	Chr2	3805687	4805910	LOC_Os02g08360	RNA recognition motif, putative, expressed	N
3	Chr2	3805687	4805910	LOC_Os02g08364	protein phosphatase 2C, putative, expressed	N
3	Chr2	3805687	4805910	LOC_Os02g08370	ubiquitin carboxyl-terminal hydrolase, family 1, putative, expressed	N
3	Chr2	3805687	4805910	LOC_Os02g08380	CR084 protein, putative, expressed	N
3	Chr2	3805687	4805910	LOC_Os02g08390	transposon protein, putative, CACTA, En/Spm sub-class, expressed	Y
3	Chr2	3805687	4805910	LOC_Os02g08400	HLS, putative, expressed	N
3	Chr2	3805687	4805910	LOC_Os02g08410	chorismate mutase, chloroplast precursor, putative, expressed	N
3	Chr2	3805687	4805910	LOC_Os02g08410	chorismate mutase, chloroplast precursor, putative, expressed	N
3	Chr2	3805687	4805910	LOC_Os02g08420	cinnamoyl CoA reductase, putative, expressed	N
3	Chr2	3805687	4805910	LOC_Os02g08440	WRKY71, expressed	N
3	Chr2	3805687	4805910	LOC_Os02g08440	WRKY71, expressed	N
3	Chr2	3805687	4805910	LOC_Os02g08440	WRKY71, expressed	N
3	Chr2	3805687	4805910	LOC_Os02g08440	WRKY71, expressed	N
3	Chr2	3805687	4805910	LOC_Os02g08450	transposon protein, putative, CACTA, En/Spm sub-class, expressed	Y
3	Chr2	3805687	4805910	LOC_Os02g08460	expressed protein	N
3	Chr2	3805687	4805910	LOC_Os02g08470	expressed protein	N
3	Chr2	3805687	4805910	LOC_Os02g08480	ubiquitin fusion degradation protein, putative, expressed	N
3	Chr2	3805687	4805910	LOC_Os02g08490	chaperone protein clpB 1, putative, expressed	N
3	Chr2	3805687	4805910	LOC_Os02g08500	two-component response regulator, putative, expressed	N
3	Chr2	3805687	4805910	LOC_Os02g08510	ZOS2-04 - C2H2 zinc finger protein, expressed	N
3	Chr2	3805687	4805910	LOC_Os02g08520	peptidase, T1 family, putative, expressed	N
3	Chr2	3805687	4805910	LOC_Os02g08530	protein kinase family protein, putative, expressed	N
3	Chr2	3805687	4805910	LOC_Os02g08540	expressed protein	N
3	Chr2	3805687	4805910	LOC_Os02g08544	homeobox protein knotted-1, putative, expressed	N
3	Chr2	3805687	4805910	LOC_Os02g08544	homeobox protein knotted-1, putative, expressed	N
3	Chr2	3805687	4805910	LOC_Os02g08544	homeobox protein knotted-1, putative, expressed	N
3	Chr2	3805687	4805910	LOC_Os02g09050	expressed protein	N
3	Chr2	3805687	4805910	LOC_Os02g09060	BRCA1-associated protein, putative, expressed	N
3	Chr2	3805687	4805910	LOC_Os02g09060	BRCA1-associated protein, putative, expressed	N
3	Chr2	3805687	4805910	LOC_Os02g09070	zinc-binding protein, putative, expressed	N
3	Chr2	3805687	4805910	LOC_Os02g09080	expressed protein	N
3	Chr2	3805687	4805910	LOC_Os02g09090	expressed protein	N
3	Chr2	3805687	4805910	LOC_Os02g09100	isoleucyl-tRNA synthetase, cytoplasmic, putative, expressed	N
3	Chr2	3805687	4805910	LOC_Os02g09110	transposon protein, putative, unclassified, expressed	Y
3	Chr2	3805687	4805910	LOC_Os02g09120	isoleucyl-tRNA synthetase, cytoplasmic, putative, expressed	N
3	Chr2	3805687	4805910	LOC_Os02g09130	palmitoyltransferase TIP1, putative, expressed	N
3	Chr2	3805687	4805910	LOC_Os02g09140	bfr-2, putative, expressed	N
3	Chr2	3805687	4805910	LOC_Os02g09150	inorganic H+ pyrophosphatase, putative, expressed	N
3	Chr2	3805687	4805910	LOC_Os02g09150	inorganic H+ pyrophosphatase, putative, expressed	N
3	Chr2	3805687	4805910	LOC_Os02g09160	expressed protein	N
3	Chr2	3805687	4805910	LOC_Os02g09170	sucrose-phosphate synthase, putative, expressed	N
3	Chr2	3805687	4805910	LOC_Os02g09170	sucrose-phosphate synthase, putative, expressed	N
3	Chr2	3805687	4805910	LOC_Os02g09180	CUE domain containing protein, expressed	N
3	Chr2	3805687	4805910	LOC_Os02g09190	cytochrome P450, putative, expressed	N
3	Chr2	3805687	4805910	LOC_Os02g09200	cytochrome P450 71D10, putative, expressed	N
3	Chr2	3805687	4805910	LOC_Os02g09210	hypothetical protein	N
3	Chr2	3805687	4805910	LOC_Os02g09220	cytochrome P450, putative, expressed	N
3	Chr2	3805687	4805910	LOC_Os02g09230	expressed protein	N
3	Chr2	3805687	4805910	LOC_Os02g09240	cytochrome P450 71D8, putative, expressed	N
3	Chr2	3805687	4805910	LOC_Os02g09250	cytochrome P450 71D10, putative, expressed	N
3	Chr2	3805687	4805910	LOC_Os02g09260	cytochrome P450 71A1, putative, expressed	N
3	Chr2	3805687	4805910	LOC_Os02g09260	cytochrome P450 71A1, putative, expressed	N
3	Chr2	3805687	4805910	LOC_Os02g09270	cytochrome P450 71A1, putative, expressed	N
3	Chr2	3805687	4805910	LOC_Os02g09280	expressed protein	N
3	Chr2	3805687	4805910	LOC_Os02g09290	cytochrome P450 71D10, putative, expressed	N
3	Chr2	3805687	4805910	LOC_Os02g09300	hypothetical protein	N
3	Chr2	3805687	4805910	LOC_Os02g09310	cytochrome P450, putative, expressed	N
3	Chr2	3805687	4805910	LOC_Os02g09320	cytochrome P450, putative, expressed	N
3	Chr2	3805687	4805910	LOC_Os02g09330	cytochrome P450, putative, expressed	N
3	Chr2	3805687	4805910	LOC_Os02g09340	expressed protein	N
4	Chr2	8260433	9260558	LOC_Os02g14855	expressed protein	N
4	Chr2	8260433	9260558	LOC_Os02g14860	prefoldin subunit, putative, expressed	N
4	Chr2	8260433	9260558	LOC_Os02g14870	expressed protein	N
4	Chr2	8260433	9260558	LOC_Os02g14874	expressed protein	N
4	Chr2	8260433	9260558	LOC_Os02g14874	expressed protein	N
4	Chr2	8260433	9260558	LOC_Os02g14880	hypothetical protein	N
4	Chr2	8260433	9260558	LOC_Os02g14890	expressed protein	N
4	Chr2	8260433	9260558	LOC_Os02g14900	1,3-beta-glucan synthase component domain containing protein, expressed	N
4	Chr2	8260433	9260558	LOC_Os02g14910	bZIP transcription factor family protein, putative, expressed	N
4	Chr2	8260433	9260558	LOC_Os02g14929	T-complex protein, putative, expressed	N
4	Chr2	8260433	9260558	LOC_Os02g14970	expressed protein	N
4	Chr2	8260433	9260558	LOC_Os02g14980	calcium-binding EF hand family protein, putative, expressed	N
4	Chr2	8260433	9260558	LOC_Os02g14980	calcium-binding EF hand family protein, putative, expressed	N
4	Chr2	8260433	9260558	LOC_Os02g14990	zinc finger, C3HC4 type domain containing protein, expressed	N
4	Chr2	8260433	9260558	LOC_Os02g15000	zinc finger, C3HC4 type domain containing protein, expressed	N
4	Chr2	8260433	9260558	LOC_Os02g15010	zinc finger, C3HC4 type domain containing protein, expressed	N
4	Chr2	8260433	9260558	LOC_Os02g15020	zinc finger, C3HC4 type domain containing protein, expressed	N
4	Chr2	8260433	9260558	LOC_Os02g15030	expressed protein	N
4	Chr2	8260433	9260558	LOC_Os02g15040	hypothetical protein	Y
4	Chr2	8260433	9260558	LOC_Os02g15050	expressed protein	N
4	Chr2	8260433	9260558	LOC_Os02g15060	zinc finger, C3HC4 type domain containing protein, expressed	N
4	Chr2	8260433	9260558	LOC_Os02g15070	glutelin, putative, expressed	N
4	Chr2	8260433	9260558	LOC_Os02g15080	zinc finger, C3HC4 type domain containing protein, expressed	N
4	Chr2	8260433	9260558	LOC_Os02g15090	glutelin, putative, expressed	N
4	Chr2	8260433	9260558	LOC_Os02g15100	zinc finger, C3HC4 type domain containing protein, expressed	N
4	Chr2	8260433	9260558	LOC_Os02g15110	zinc finger, C3HC4 type domain containing protein, expressed	N
4	Chr2	8260433	9260558	LOC_Os02g15120	RING-H2 finger protein, putative, expressed	N
4	Chr2	8260433	9260558	LOC_Os02g15130	expressed protein	N
4	Chr2	8260433	9260558	LOC_Os02g15140	retrotransposon protein, putative, unclassified, expressed	Y
4	Chr2	8260433	9260558	LOC_Os02g15150	glutelin, putative, expressed	N
4	Chr2	8260433	9260558	LOC_Os02g15150	glutelin, putative, expressed	N
4	Chr2	8260433	9260558	LOC_Os02g15160	OsFBX40 - F-box domain containing protein, expressed	N
4	Chr2	8260433	9260558	LOC_Os02g15178	glutelin, putative, expressed	N
4	Chr2	8260433	9260558	LOC_Os02g15169	glutelin, putative, expressed	N
4	Chr2	8260433	9260558	LOC_Os02g15190	retrotransposon protein, putative, unclassified, expressed	Y
4	Chr2	8260433	9260558	LOC_Os02g15200	expressed protein	N
4	Chr2	8260433	9260558	LOC_Os02g15210	hypothetical protein	N
4	Chr2	8260433	9260558	LOC_Os02g15220	bromodomain containing protein, expressed	N
4	Chr2	8260433	9260558	LOC_Os02g15220	bromodomain containing protein, expressed	N
4	Chr2	8260433	9260558	LOC_Os02g15220	bromodomain containing protein, expressed	N
4	Chr2	8260433	9260558	LOC_Os02g15230	GDSL-like lipase/acylhydrolase, putative, expressed	N
4	Chr2	8260433	9260558	LOC_Os02g15230	GDSL-like lipase/acylhydrolase, putative, expressed	N
4	Chr2	8260433	9260558	LOC_Os02g15230	GDSL-like lipase/acylhydrolase, putative, expressed	N
4	Chr2	8260433	9260558	LOC_Os02g15240	transposon protein, putative, unclassified, expressed	Y
4	Chr2	8260433	9260558	LOC_Os02g15250	late embryogenesis abundant domain-containing protein, putative, expressed	N
4	Chr2	8260433	9260558	LOC_Os02g15260	expressed protein	N
4	Chr2	8260433	9260558	LOC_Os02g15270	tyrosine-protein phosphatase YVH1, putative, expressed	N
4	Chr2	8260433	9260558	LOC_Os02g15280	VQ domain containing protein, putative, expressed	N
4	Chr2	8260433	9260558	LOC_Os02g15290	VQ domain containing protein, putative, expressed	N
4	Chr2	8260433	9260558	LOC_Os02g15300	expressed protein	N
4	Chr2	8260433	9260558	LOC_Os02g15310	RNA recognition motif containing protein, expressed	N
4	Chr2	8260433	9260558	LOC_Os02g15310	RNA recognition motif containing protein, expressed	N
4	Chr2	8260433	9260558	LOC_Os02g15310	RNA recognition motif containing protein, expressed	N
4	Chr2	8260433	9260558	LOC_Os02g15310	RNA recognition motif containing protein, expressed	N
4	Chr2	8260433	9260558	LOC_Os02g15320	transposon protein, putative, CACTA, En/Spm sub-class, expressed	Y
4	Chr2	8260433	9260558	LOC_Os02g15330	transposon protein, putative, CACTA, En/Spm sub-class, expressed	Y
4	Chr2	8260433	9260558	LOC_Os02g15340	no apical meristem protein, putative, expressed	N
4	Chr2	8260433	9260558	LOC_Os02g15350	dof zinc finger domain containing protein, putative, expressed	N
4	Chr2	8260433	9260558	LOC_Os02g15360	expressed protein	N
4	Chr2	8260433	9260558	LOC_Os02g15370	hypothetical protein	N
4	Chr2	8260433	9260558	LOC_Os02g15380	transposon protein, putative, Ac/Ds sub-class, expressed	Y
4	Chr2	8260433	9260558	LOC_Os02g15390	BED zinc finger family protein, expressed	N
4	Chr2	8260433	9260558	LOC_Os02g15400	retrotransposon protein, putative, unclassified, expressed	Y
4	Chr2	8260433	9260558	LOC_Os02g15410	hypothetical protein	N
4	Chr2	8260433	9260558	LOC_Os02g15420	hypothetical protein	N
4	Chr2	8260433	9260558	LOC_Os02g15430	expressed protein	N
4	Chr2	8260433	9260558	LOC_Os02g15440	hypothetical protein	N
4	Chr2	8260433	9260558	LOC_Os02g15460	expressed protein	N
4	Chr2	8260433	9260558	LOC_Os02g15470	transposon protein, putative, CACTA, En/Spm sub-class, expressed	Y
4	Chr2	8260433	9260558	LOC_Os02g15480	transposon protein, putative, CACTA, En/Spm sub-class, expressed	Y
4	Chr2	8260433	9260558	LOC_Os02g15490	transposon protein, putative, CACTA, En/Spm sub-class, expressed	Y
4	Chr2	8260433	9260558	LOC_Os02g15500	plant protein of unknown function domain containing protein, expressed	N
4	Chr2	8260433	9260558	LOC_Os02g15510	BED zinc finger family protein, expressed	N
4	Chr2	8260433	9260558	LOC_Os02g15520	transposon protein, putative, unclassified, expressed	Y
4	Chr2	8260433	9260558	LOC_Os02g15520	transposon protein, putative, unclassified, expressed	Y
4	Chr2	8260433	9260558	LOC_Os02g15530	hypothetical protein	N
4	Chr2	8260433	9260558	LOC_Os02g15540	expressed protein	N
4	Chr2	8260433	9260558	LOC_Os02g15550	spermidine synthase, putative, expressed	N
4	Chr2	8260433	9260558	LOC_Os02g15550	spermidine synthase, putative, expressed	N
4	Chr2	8260433	9260558	LOC_Os02g15550	spermidine synthase, putative, expressed	N
4	Chr2	8260433	9260558	LOC_Os02g15560	transposon protein, putative, Mutator sub-class, expressed	Y
4	Chr2	8260433	9260558	LOC_Os02g15570	expressed protein	Y
4	Chr2	8260433	9260558	LOC_Os02g15580	cyclic nucleotide-gated ion channel 1, putative, expressed	N
4	Chr2	8260433	9260558	LOC_Os02g15580	cyclic nucleotide-gated ion channel 1, putative, expressed	N
4	Chr2	8260433	9260558	LOC_Os02g15580	cyclic nucleotide-gated ion channel 1, putative, expressed	N
4	Chr2	8260433	9260558	LOC_Os02g15594	protein phosphatase 2C, putative, expressed	N
4	Chr2	8260433	9260558	LOC_Os02g15610	40S ribosomal protein S15a, putative, expressed	N
4	Chr2	8260433	9260558	LOC_Os02g15620	CAPIP1, putative, expressed	N
4	Chr2	8260433	9260558	LOC_Os02g15630	retrotransposon protein, putative, unclassified, expressed	Y
4	Chr2	8260433	9260558	LOC_Os02g15640	CAPIP1, putative, expressed	N
4	Chr2	8260433	9260558	LOC_Os02g15660	tetratricopeptide repeat, putative, expressed	N
4	Chr2	8260433	9260558	LOC_Os02g15670	expressed protein	N
4	Chr2	8260433	9260558	LOC_Os02g15680	hypothetical protein	N
4	Chr2	8260433	9260558	LOC_Os02g15690	polygalacturonase, putative, expressed	N
4	Chr2	8260433	9260558	LOC_Os02g15700	expressed protein	N
4	Chr2	8260433	9260558	LOC_Os02g15704	expressed protein	N
4	Chr2	8260433	9260558	LOC_Os02g15710	plastocyanin-like domain containing protein, putative, expressed	N
4	Chr2	8260433	9260558	LOC_Os02g15720	retrotransposon protein, putative, Ty3-gypsy subclass, expressed	Y
4	Chr2	8260433	9260558	LOC_Os02g15730	plastocyanin-like domain containing protein, putative, expressed	N
4	Chr2	8260433	9260558	LOC_Os02g15740	expressed protein	N
4	Chr2	8260433	9260558	LOC_Os02g15750	expressed protein	N
4	Chr2	8260433	9260558	LOC_Os02g15760	helix-loop-helix DNA-binding domain containing protein, expressed	N
4	Chr2	8260433	9260558	LOC_Os02g15770	expressed protein	N
4	Chr2	8260433	9260558	LOC_Os02g15780	expressed protein	N
4	Chr2	8260433	9260558	LOC_Os02g15790	expressed protein	N
4	Chr2	8260433	9260558	LOC_Os02g15800	expressed protein	N
4	Chr2	8260433	9260558	LOC_Os02g15810	HMG1/2, putative, expressed	N
4	Chr2	8260433	9260558	LOC_Os02g15820	extra-large G-protein-related, putative, expressed	N
4	Chr2	8260433	9260558	LOC_Os02g15820	extra-large G-protein-related, putative, expressed	N
4	Chr2	8260433	9260558	LOC_Os02g15830	expressed protein	N
4	Chr2	8260433	9260558	LOC_Os02g15840	hypothetical protein	N
4	Chr2	8260433	9260558	LOC_Os02g15850	expressed protein	N
4	Chr2	8260433	9260558	LOC_Os02g15860	expressed protein	N
4	Chr2	8260433	9260558	LOC_Os02g15870	molybdenum cofactor biosynthesis protein 1, putative, expressed	N
4	Chr2	8260433	9260558	LOC_Os02g15870	molybdenum cofactor biosynthesis protein 1, putative, expressed	N
4	Chr2	8260433	9260558	LOC_Os02g15870	molybdenum cofactor biosynthesis protein 1, putative, expressed	N
4	Chr2	8260433	9260558	LOC_Os02g15870	molybdenum cofactor biosynthesis protein 1, putative, expressed	N
4	Chr2	8260433	9260558	LOC_Os02g15870	molybdenum cofactor biosynthesis protein 1, putative, expressed	N
4	Chr2	8260433	9260558	LOC_Os02g15880	CPuORF16 - conserved peptide uORF-containing transcript, expressed	N
4	Chr2	8260433	9260558	LOC_Os02g15880	CPuORF16 - conserved peptide uORF-containing transcript, expressed	N
4	Chr2	8260433	9260558	LOC_Os02g15880	CPuORF16 - conserved peptide uORF-containing transcript, expressed	N
4	Chr2	8260433	9260558	LOC_Os02g15885	expressed protein	N
4	Chr2	8260433	9260558	LOC_Os02g15890	hypothetical protein	N
4	Chr2	8260433	9260558	LOC_Os02g15900	50S ribosomal protein L21, chloroplast precursor, putative, expressed	N
4	Chr2	8260433	9260558	LOC_Os02g15910	hypothetical protein	N
4	Chr2	8260433	9260558	LOC_Os02g15920	expressed protein	N
4	Chr2	8260433	9260558	LOC_Os02g15930	expressed protein	N
4	Chr2	8260433	9260558	LOC_Os02g15950	OsFBK5 - F-box domain and kelch repeat containing protein, expressed	N
4	Chr2	8260433	9260558	LOC_Os02g15960	expressed protein	N
4	Chr2	8260433	9260558	LOC_Os02g15970	alpha-hemolysin, putative, expressed	N
4	Chr2	8260433	9260558	LOC_Os02g15970	alpha-hemolysin, putative, expressed	N
4	Chr2	8260433	9260558	LOC_Os02g15970	alpha-hemolysin, putative, expressed	N
4	Chr2	8260433	9260558	LOC_Os02g15970	alpha-hemolysin, putative, expressed	N
4	Chr2	8260433	9260558	LOC_Os02g15980	expressed protein	N
4	Chr2	8260433	9260558	LOC_Os02g15990	retrotransposon protein, putative, Ty1-copia subclass, expressed	Y
4	Chr2	8260433	9260558	LOC_Os02g16000	E1-BTB1 - Bric-a-Brac, Tramtrack, and Broad Complex domain with E1 subfamily conserved sequence, expressed	N
4	Chr2	8260433	9260558	LOC_Os02g16000	E1-BTB1 - Bric-a-Brac, Tramtrack, and Broad Complex domain with E1 subfamily conserved sequence, expressed	N
4	Chr2	8260433	9260558	LOC_Os02g16010	retrotransposon protein, putative, unclassified, expressed	Y
4	Chr2	8260433	9260558	LOC_Os02g16020	conserved hypothetical protein	Y
4	Chr2	8260433	9260558	LOC_Os02g16030	harpin-induced protein 1 domain containing protein, expressed	N
4	Chr2	8260433	9260558	LOC_Os02g16040	ubiquitin-conjugating enzyme, putative, expressed	N
4	Chr2	8260433	9260558	LOC_Os02g16040	ubiquitin-conjugating enzyme, putative, expressed	N
4	Chr2	8260433	9260558	LOC_Os02g16050	transposon protein, putative, unclassified, expressed	Y
4	Chr2	8260433	9260558	LOC_Os02g16060	RGA-1, putative, expressed	N
4	Chr2	8260433	9260558	LOC_Os02g16070	lr1 disease resistance protein, putative, expressed	N
4	Chr2	8260433	9260558	LOC_Os02g16080	retrotransposon protein, putative, unclassified, expressed	Y
4	Chr2	8260433	9260558	LOC_Os02g16090	retrotransposon protein, putative, LINE subclass, expressed	Y
4	Chr2	8260433	9260558	LOC_Os02g16100	xa1, putative, expressed	N
4	Chr2	8260433	9260558	LOC_Os02g16110	xa1, putative, expressed	N
4	Chr2	8260433	9260558	LOC_Os02g16120	transposon protein, putative, CACTA, En/Spm sub-class, expressed	Y
4	Chr2	8260433	9260558	LOC_Os02g16130	transposon protein, putative, CACTA, En/Spm sub-class, expressed	Y
4	Chr2	8260433	9260558	LOC_Os02g16140	transposon protein, putative, unclassified, expressed	Y
4	Chr2	8260433	9260558	LOC_Os02g16150	retrotransposon protein, putative, Ty3-gypsy subclass	Y
4	Chr2	8260433	9260558	LOC_Os02g16160	expressed protein	N
4	Chr2	8260433	9260558	LOC_Os02g16180	retrotransposon protein, putative, Ty3-gypsy subclass	Y
4	Chr2	8260433	9260558	LOC_Os02g16190	retrotransposon protein, putative, Ty3-gypsy subclass, expressed	Y
4	Chr2	8260433	9260558	LOC_Os02g16200	retrotransposon protein, putative, Ty3-gypsy subclass, expressed	Y
4	Chr2	8260433	9260558	LOC_Os02g16210	transposon protein, putative, unclassified, expressed	Y
4	Chr2	8260433	9260558	LOC_Os02g16220	expressed protein	N
4	Chr2	8260433	9260558	LOC_Os02g16230	expressed protein	N
4	Chr2	8260433	9260558	LOC_Os02g16240	transposon protein, putative, unclassified, expressed	Y
4	Chr2	8260433	9260558	LOC_Os02g16250	NBS-LRR disease resistance protein, putative, expressed	N
4	Chr2	8260433	9260558	LOC_Os02g16260	xa1, putative, expressed	N
4	Chr2	8260433	9260558	LOC_Os02g16270	xa1, putative, expressed	N
4	Chr2	8260433	9260558	LOC_Os02g16270	xa1, putative, expressed	N
5	Chr3	820597	1820745	LOC_Os03g02340	expressed protein	Y
5	Chr3	820597	1820745	LOC_Os03g02350	transposon protein, putative, unclassified, expressed	Y
5	Chr3	820597	1820745	LOC_Os03g02360	retrotransposon protein, putative, unclassified, expressed	Y
5	Chr3	820597	1820745	LOC_Os03g02370	transposon protein, putative, unclassified, expressed	Y
5	Chr3	820597	1820745	LOC_Os03g02380	major facilitator superfamily domain-containing protein 5, putative, expressed	N
5	Chr3	820597	1820745	LOC_Os03g02380	major facilitator superfamily domain-containing protein 5, putative, expressed	N
5	Chr3	820597	1820745	LOC_Os03g02390	mitochondrial import inner membrane translocase subunit Tim17, putative, expressed	N
5	Chr3	820597	1820745	LOC_Os03g02400	plastocyanin-like domain containing protein, putative, expressed	N
5	Chr3	820597	1820745	LOC_Os03g02410	GHMP kinases ATP-binding protein, putative, expressed	N
5	Chr3	820597	1820745	LOC_Os03g02410	GHMP kinases ATP-binding protein, putative, expressed	N
5	Chr3	820597	1820745	LOC_Os03g02410	GHMP kinases ATP-binding protein, putative, expressed	N
5	Chr3	820597	1820745	LOC_Os03g02420	KH domain containing protein, putative, expressed	N
5	Chr3	820597	1820745	LOC_Os03g02430	PPR repeat domain containing protein, putative, expressed	N
5	Chr3	820597	1820745	LOC_Os03g02440	WD repeat-containing protein 44, putative, expressed	N
5	Chr3	820597	1820745	LOC_Os03g02440	WD repeat-containing protein 44, putative, expressed	N
5	Chr3	820597	1820745	LOC_Os03g02450	pyridoxamine 5'-phosphate oxidase family protein, putative, expressed	N
5	Chr3	820597	1820745	LOC_Os03g02450	pyridoxamine 5'-phosphate oxidase family protein, putative, expressed	N
5	Chr3	820597	1820745	LOC_Os03g02460	retinol dehydrogenase, putative, expressed	N
5	Chr3	820597	1820745	LOC_Os03g02460	retinol dehydrogenase, putative, expressed	N
5	Chr3	820597	1820745	LOC_Os03g02470	expressed protein	N
5	Chr3	820597	1820745	LOC_Os03g02470	expressed protein	N
5	Chr3	820597	1820745	LOC_Os03g02470	expressed protein	N
5	Chr3	820597	1820745	LOC_Os03g02480	inner membrane protein, putative, expressed	N
5	Chr3	820597	1820745	LOC_Os03g02500	retrotransposon protein, putative, Ty1-copia subclass, expressed	Y
5	Chr3	820597	1820745	LOC_Os03g02514	hydrolase, alpha/beta fold family protein, putative, expressed	N
5	Chr3	820597	1820745	LOC_Os03g02514	hydrolase, alpha/beta fold family protein, putative, expressed	N
5	Chr3	820597	1820745	LOC_Os03g02530	OsRhmbd7 - Putative Rhomboid homologue, expressed	N
5	Chr3	820597	1820745	LOC_Os03g02540	proteasome subunit, putative, expressed	N
5	Chr3	820597	1820745	LOC_Os03g02544	expressed protein	N
5	Chr3	820597	1820745	LOC_Os03g02550	OsFBX76 - F-box domain containing protein, expressed	N
5	Chr3	820597	1820745	LOC_Os03g02560	cyclin-like F-box, putative, expressed	N
5	Chr3	820597	1820745	LOC_Os03g02570	dihydrodipicolinate reductase, putative, expressed	N
5	Chr3	820597	1820745	LOC_Os03g02580	armadillo, putative, expressed	N
5	Chr3	820597	1820745	LOC_Os03g02590	peroxisomal biogenesis factor 11, putative, expressed	N
5	Chr3	820597	1820745	LOC_Os03g02590	peroxisomal biogenesis factor 11, putative, expressed	N
5	Chr3	820597	1820745	LOC_Os03g02590	peroxisomal biogenesis factor 11, putative, expressed	N
5	Chr3	820597	1820745	LOC_Os03g02600	riboflavin biosynthesis protein ribD, putative, expressed	N
5	Chr3	820597	1820745	LOC_Os03g02610	glycosyl hydrolases family 16 protein, protein, expressed	N
5	Chr3	820597	1820745	LOC_Os03g02620	expressed protein	N
5	Chr3	820597	1820745	LOC_Os03g02630	retrotransposon protein, putative, unclassified	Y
5	Chr3	820597	1820745	LOC_Os03g02640	methylthioribose kinase, putative, expressed	N
5	Chr3	820597	1820745	LOC_Os03g02650	ligA, putative, expressed	N
5	Chr3	820597	1820745	LOC_Os03g02660	expressed protein	N
5	Chr3	820597	1820745	LOC_Os03g02670	transporter family protein, putative, expressed	N
5	Chr3	820597	1820745	LOC_Os03g02670	transporter family protein, putative, expressed	N
5	Chr3	820597	1820745	LOC_Os03g02670	transporter family protein, putative, expressed	N
5	Chr3	820597	1820745	LOC_Os03g02680	cyclin-dependent kinase A-1, putative, expressed	N
5	Chr3	820597	1820745	LOC_Os03g02680	cyclin-dependent kinase A-1, putative, expressed	N
5	Chr3	820597	1820745	LOC_Os03g02680	cyclin-dependent kinase A-1, putative, expressed	N
5	Chr3	820597	1820745	LOC_Os03g02685	lysM domain containing protein, putative, expressed	N
5	Chr3	820597	1820745	LOC_Os03g02690	dihydrodipicolinate reductase, putative, expressed	N
5	Chr3	820597	1820745	LOC_Os03g02690	dihydrodipicolinate reductase, putative, expressed	N
5	Chr3	820597	1820745	LOC_Os03g02690	dihydrodipicolinate reductase, putative, expressed	N
5	Chr3	820597	1820745	LOC_Os03g02700	HOTHEAD precursor, putative, expressed	N
5	Chr3	820597	1820745	LOC_Os03g02710	hydroxymethylglutaryl-CoA synthase, putative, expressed	N
5	Chr3	820597	1820745	LOC_Os03g02720	expressed protein	N
5	Chr3	820597	1820745	LOC_Os03g02730	expressed protein	N
5	Chr3	820597	1820745	LOC_Os03g02740	phospholipase D, putative, expressed	N
5	Chr3	820597	1820745	LOC_Os03g02750	OsSub25 - Putative Subtilisin homologue, expressed	N
5	Chr3	820597	1820745	LOC_Os03g02762	PPR repeat domain containing protein, putative, expressed	N
5	Chr3	820597	1820745	LOC_Os03g02770	expressed protein	N
5	Chr3	820597	1820745	LOC_Os03g02770	expressed protein	N
5	Chr3	820597	1820745	LOC_Os03g02780	Core histone H2A/H2B/H3/H4 domain containing protein, putative, expressed	N
5	Chr3	820597	1820745	LOC_Os03g02790	hypothetical protein	N
5	Chr3	820597	1820745	LOC_Os03g02800	no apical meristem protein, putative, expressed	N
5	Chr3	820597	1820745	LOC_Os03g02820	expressed protein	N
5	Chr3	820597	1820745	LOC_Os03g02820	expressed protein	N
5	Chr3	820597	1820745	LOC_Os03g02830	cell cycle control protein, putative, expressed	N
5	Chr3	820597	1820745	LOC_Os03g02840	remorin family protein, putative, expressed	N
5	Chr3	820597	1820745	LOC_Os03g02840	remorin family protein, putative, expressed	N
5	Chr3	820597	1820745	LOC_Os03g02840	remorin family protein, putative, expressed	N
5	Chr3	820597	1820745	LOC_Os03g02840	remorin family protein, putative, expressed	N
5	Chr3	820597	1820745	LOC_Os03g02850	tobamovirus multiplication protein, putative, expressed	N
5	Chr3	820597	1820745	LOC_Os03g02850	tobamovirus multiplication protein, putative, expressed	N
5	Chr3	820597	1820745	LOC_Os03g02860	heavy metal-associated domain containing protein, expressed	N
5	Chr3	820597	1820745	LOC_Os03g02874	retrotransposon protein, putative, Ty3-gypsy subclass, expressed	Y
5	Chr3	820597	1820745	LOC_Os03g02874	retrotransposon protein, putative, Ty3-gypsy subclass, expressed	Y
5	Chr3	820597	1820745	LOC_Os03g02874	retrotransposon protein, putative, Ty3-gypsy subclass, expressed	Y
5	Chr3	820597	1820745	LOC_Os03g02874	retrotransposon protein, putative, Ty3-gypsy subclass, expressed	Y
5	Chr3	820597	1820745	LOC_Os03g02874	retrotransposon protein, putative, Ty3-gypsy subclass, expressed	Y
5	Chr3	820597	1820745	LOC_Os03g02874	retrotransposon protein, putative, Ty3-gypsy subclass, expressed	Y
5	Chr3	820597	1820745	LOC_Os03g02890	expressed protein	N
5	Chr3	820597	1820745	LOC_Os03g02900	B3 DNA binding domain containing protein, expressed	N
5	Chr3	820597	1820745	LOC_Os03g02910	hypothetical protein	N
5	Chr3	820597	1820745	LOC_Os03g02920	peroxidase precursor, putative, expressed	N
5	Chr3	820597	1820745	LOC_Os03g02939	peroxidase precursor, putative, expressed	N
5	Chr3	820597	1820745	LOC_Os03g02960	nascent polypeptide-associated complex subunit alpha, putative, expressed	N
5	Chr3	820597	1820745	LOC_Os03g02970	Dicer, putative, expressed	Y
5	Chr3	820597	1820745	LOC_Os03g02980	CAMK_CAMK_like_ULKh_APGy.1 - CAMK includes calcium/calmodulin depedent protein kinases, expressed	N
5	Chr3	820597	1820745	LOC_Os03g02980	CAMK_CAMK_like_ULKh_APGy.1 - CAMK includes calcium/calmodulin depedent protein kinases, expressed	N
5	Chr3	820597	1820745	LOC_Os03g03000	helix-loop-helix DNA-binding domain containing protein, expressed	N
5	Chr3	820597	1820745	LOC_Os03g03010	expressed protein	N
5	Chr3	820597	1820745	LOC_Os03g03020	L11 domain containing ribosomal protein, putative, expressed	N
5	Chr3	820597	1820745	LOC_Os03g03034	flavonol synthase/flavanone 3-hydroxylase, putative, expressed	N
5	Chr3	820597	1820745	LOC_Os03g03034	flavonol synthase/flavanone 3-hydroxylase, putative, expressed	N
5	Chr3	820597	1820745	LOC_Os03g03034	flavonol synthase/flavanone 3-hydroxylase, putative, expressed	N
5	Chr3	820597	1820745	LOC_Os03g03034	flavonol synthase/flavanone 3-hydroxylase, putative, expressed	N
5	Chr3	820597	1820745	LOC_Os03g03034	flavonol synthase/flavanone 3-hydroxylase, putative, expressed	N
5	Chr3	820597	1820745	LOC_Os03g03050	expressed protein	Y
5	Chr3	820597	1820745	LOC_Os03g03060	transposon protein, putative, unclassified, expressed	Y
5	Chr3	820597	1820745	LOC_Os03g03070	transcription factor, putative, expressed	N
5	Chr3	820597	1820745	LOC_Os03g03080	expressed protein	N
5	Chr3	820597	1820745	LOC_Os03g03100	OsMADS50 - MADS-box family gene with MIKCc type-box, expressed	N
5	Chr3	820597	1820745	LOC_Os03g03110	expressed protein	N
5	Chr3	820597	1820745	LOC_Os03g03120	transposon protein, putative, Mutator sub-class, expressed	Y
5	Chr3	820597	1820745	LOC_Os03g03130	ubiquitin-conjugating enzyme, putative, expressed	N
5	Chr3	820597	1820745	LOC_Os03g03130	ubiquitin-conjugating enzyme, putative, expressed	N
5	Chr3	820597	1820745	LOC_Os03g03140	RNA recognition motif containing protein, putative, expressed	N
5	Chr3	820597	1820745	LOC_Os03g03150	WD repeat-containing protein, putative, expressed	N
5	Chr3	820597	1820745	LOC_Os03g03150	WD repeat-containing protein, putative, expressed	N
5	Chr3	820597	1820745	LOC_Os03g03164	homeobox protein knotted-1, putative, expressed	N
5	Chr3	820597	1820745	LOC_Os03g03164	homeobox protein knotted-1, putative, expressed	N
5	Chr3	820597	1820745	LOC_Os03g03164	homeobox protein knotted-1, putative, expressed	N
5	Chr3	820597	1820745	LOC_Os03g03180	uncharacterized Cys-rich domain containing protein, putative, expressed	N
5	Chr3	820597	1820745	LOC_Os03g03190	expressed protein	N
5	Chr3	820597	1820745	LOC_Os03g03200	hydrolase, alpha/beta fold family protein, putative, expressed	N
5	Chr3	820597	1820745	LOC_Os03g03200	hydrolase, alpha/beta fold family protein, putative, expressed	N
5	Chr3	820597	1820745	LOC_Os03g03210	retrotransposon protein, putative, Ty3-gypsy subclass, expressed	Y
5	Chr3	820597	1820745	LOC_Os03g03220	retrotransposon protein, putative, unclassified, expressed	Y
5	Chr3	820597	1820745	LOC_Os03g03230	retrotransposon protein, putative, Ty3-gypsy subclass, expressed	Y
5	Chr3	820597	1820745	LOC_Os03g03240	retrotransposon protein, putative, Ty3-gypsy subclass, expressed	Y
5	Chr3	820597	1820745	LOC_Os03g03250	retrotransposon protein, putative, Ty3-gypsy subclass, expressed	Y
5	Chr3	820597	1820745	LOC_Os03g03260	homeobox domain containing protein, expressed	N
5	Chr3	820597	1820745	LOC_Os03g03270	fringe-related protein, putative, expressed	N
5	Chr3	820597	1820745	LOC_Os03g03270	fringe-related protein, putative, expressed	N
5	Chr3	820597	1820745	LOC_Os03g03280	TKL_IRAK_CrRLK1L-1.6 - The CrRLK1L-1 subfamily has homology to the CrRLK1L homolog, expressed	N
5	Chr3	820597	1820745	LOC_Os03g03290	receptor-like protein kinase At3g46290 precursor, putative, expressed	N
5	Chr3	820597	1820745	LOC_Os03g03300	hypothetical protein	N
5	Chr3	820597	1820745	LOC_Os03g03320	expressed protein	N
5	Chr3	820597	1820745	LOC_Os03g03330	expressed protein	N
5	Chr3	820597	1820745	LOC_Os03g03334	expressed protein	N
5	Chr3	820597	1820745	LOC_Os03g03340	hypothetical protein	N
5	Chr3	820597	1820745	LOC_Os03g03350	polygalacturonase, putative, expressed	N
5	Chr3	820597	1820745	LOC_Os03g03360	ribosomal protein L5, putative, expressed	N
5	Chr3	820597	1820745	LOC_Os03g03370	fatty acid hydroxylase, putative, expressed	N
5	Chr3	820597	1820745	LOC_Os03g03370	fatty acid hydroxylase, putative, expressed	N
5	Chr3	820597	1820745	LOC_Os03g03390	G-patch domain containing protein, expressed	N
5	Chr3	820597	1820745	LOC_Os03g03400	diacylglycerol kinase, putative, expressed	N
5	Chr3	820597	1820745	LOC_Os03g03400	diacylglycerol kinase, putative, expressed	N
5	Chr3	820597	1820745	LOC_Os03g03410	serine/threonine-protein kinase, putative, expressed	N
5	Chr3	820597	1820745	LOC_Os03g03420	expressed protein	N
5	Chr3	820597	1820745	LOC_Os03g03420	expressed protein	N
5	Chr3	820597	1820745	LOC_Os03g03430	CBS domain containing protein, expressed	N
5	Chr3	820597	1820745	LOC_Os03g03440	expressed protein	N
5	Chr3	820597	1820745	LOC_Os03g03440	expressed protein	N
5	Chr3	820597	1820745	LOC_Os03g03450	anthranilate phosphoribosyltransferase, chloroplast precursor, putative, expressed	N
5	Chr3	820597	1820745	LOC_Os03g03450	anthranilate phosphoribosyltransferase, chloroplast precursor, putative, expressed	N
5	Chr3	820597	1820745	LOC_Os03g03460	erythronate-4-phosphate dehydrogenase, putative, expressed	N
5	Chr3	820597	1820745	LOC_Os03g03470	expressed protein	N
5	Chr3	820597	1820745	LOC_Os03g03470	expressed protein	N
5	Chr3	820597	1820745	LOC_Os03g03470	expressed protein	N
5	Chr3	820597	1820745	LOC_Os03g03470	expressed protein	N
5	Chr3	820597	1820745	LOC_Os03g03480	DUF623 domain containing protein, expressed	N
5	Chr3	820597	1820745	LOC_Os03g03490	expressed protein	N
5	Chr3	820597	1820745	LOC_Os03g03500	heavy metal-associated domain containing protein, expressed	N
5	Chr3	820597	1820745	LOC_Os03g03510	CAMK_KIN1/SNF1/Nim1_like.15 - CAMK includes calcium/calmodulin depedent protein kinases, expressed	N
5	Chr3	820597	1820745	LOC_Os03g03510	CAMK_KIN1/SNF1/Nim1_like.15 - CAMK includes calcium/calmodulin depedent protein kinases, expressed	N
5	Chr3	820597	1820745	LOC_Os03g03520	expressed protein	N
5	Chr3	820597	1820745	LOC_Os03g03530	expressed protein	N
5	Chr3	820597	1820745	LOC_Os03g03540	no apical meristem protein, putative, expressed	N
5	Chr3	820597	1820745	LOC_Os03g03550	bZIP family transcription factor, putative, expressed	N
5	Chr3	820597	1820745	LOC_Os03g03560	FHA domain containing protein, putative, expressed	N
5	Chr3	820597	1820745	LOC_Os03g03570	leucine-rich repeat transmembrane protein kinase, putative, expressed	N
5	Chr3	820597	1820745	LOC_Os03g03590	transporter, monovalent cation:proton antiporter-2 family, putative, expressed	N
5	Chr3	820597	1820745	LOC_Os03g03590	transporter, monovalent cation:proton antiporter-2 family, putative, expressed	N
5	Chr3	820597	1820745	LOC_Os03g03600	fasciclin-like arabinogalactan protein, putative, expressed	N
5	Chr3	820597	1820745	LOC_Os03g03610	1,3-beta-glucan synthase component domain containing protein, expressed	N
5	Chr3	820597	1820745	LOC_Os03g03610	1,3-beta-glucan synthase component domain containing protein, expressed	N
5	Chr3	820597	1820745	LOC_Os03g03610	1,3-beta-glucan synthase component domain containing protein, expressed	N
5	Chr3	820597	1820745	LOC_Os03g03630	expressed protein	N
5	Chr3	820597	1820745	LOC_Os03g03640	expressed protein	N
5	Chr3	820597	1820745	LOC_Os03g03650	POLD2 - Putative DNA polymerase delta complex subunit, expressed	N
5	Chr3	820597	1820745	LOC_Os03g03654	expressed protein	N
5	Chr3	820597	1820745	LOC_Os03g03660	CAMK_CAMK_like.17 - CAMK includes calcium/calmodulin depedent protein kinases, expressed	N
5	Chr3	820597	1820745	LOC_Os03g03660	CAMK_CAMK_like.17 - CAMK includes calcium/calmodulin depedent protein kinases, expressed	N
5	Chr3	820597	1820745	LOC_Os03g03660	CAMK_CAMK_like.17 - CAMK includes calcium/calmodulin depedent protein kinases, expressed	N
5	Chr3	820597	1820745	LOC_Os03g03660	CAMK_CAMK_like.17 - CAMK includes calcium/calmodulin depedent protein kinases, expressed	N
5	Chr3	820597	1820745	LOC_Os03g03670	expressed protein	N
5	Chr3	820597	1820745	LOC_Os03g03680	transporter family protein, putative, expressed	N
5	Chr3	820597	1820745	LOC_Os03g03690	glycosylphosphatidylinositol anchor biosynthesis protein 11, putative, expressed	N
5	Chr3	820597	1820745	LOC_Os03g03690	glycosylphosphatidylinositol anchor biosynthesis protein 11, putative, expressed	N
5	Chr3	820597	1820745	LOC_Os03g03690	glycosylphosphatidylinositol anchor biosynthesis protein 11, putative, expressed	N
5	Chr3	820597	1820745	LOC_Os03g03700	MLO domain containing protein, putative, expressed	N
5	Chr3	820597	1820745	LOC_Os03g03700	MLO domain containing protein, putative, expressed	N
5	Chr3	820597	1820745	LOC_Os03g03710	ribonuclease protein, putative, expressed	N
5	Chr3	820597	1820745	LOC_Os03g03720	glyceraldehyde-3-phosphate dehydrogenase, putative, expressed	N
5	Chr3	820597	1820745	LOC_Os03g03720	glyceraldehyde-3-phosphate dehydrogenase, putative, expressed	N
5	Chr3	820597	1820745	LOC_Os03g03724	expressed protein	N
5	Chr3	820597	1820745	LOC_Os03g03724	expressed protein	N
5	Chr3	820597	1820745	LOC_Os03g03730	regulatory protein, putative, expressed	N
5	Chr3	820597	1820745	LOC_Os03g03740	retrotransposon protein, putative, unclassified, expressed	Y
5	Chr3	820597	1820745	LOC_Os03g03750	expressed protein	N
5	Chr3	820597	1820745	LOC_Os03g03760	MYB family transcription factor, putative, expressed	N
5	Chr3	820597	1820745	LOC_Os03g03770	expressed protein	N
5	Chr3	820597	1820745	LOC_Os03g03790	AMP-binding domain containing protein, expressed	N
5	Chr3	820597	1820745	LOC_Os03g03800	expressed protein	N
5	Chr3	820597	1820745	LOC_Os03g03810	DEF8 - Defensin and Defensin-like DEFL family, expressed	N
5	Chr3	820597	1820745	LOC_Os03g03820	adenylate kinase, putative, expressed	N
5	Chr3	820597	1820745	LOC_Os03g03830	EF hand family protein, putative, expressed	N
5	Chr3	820597	1820745	LOC_Os03g03840	expressed protein	N
5	Chr3	820597	1820745	LOC_Os03g03850	GATA zinc finger domain containing protein, expressed	N
5	Chr3	820597	1820745	LOC_Os03g03860	expressed protein	N
5	Chr3	820597	1820745	LOC_Os03g03860	expressed protein	N
5	Chr3	820597	1820745	LOC_Os03g03860	expressed protein	N
5	Chr3	820597	1820745	LOC_Os03g03870	DNA-binding bromodomain-containing protein, putative, expressed	N
5	Chr3	820597	1820745	LOC_Os03g03880	protein kinase, putative, expressed	N
5	Chr3	820597	1820745	LOC_Os03g03890	protein kinase family protein, putative, expressed	N
5	Chr3	820597	1820745	LOC_Os03g03900	NIN, putative, expressed	N
5	Chr3	820597	1820745	LOC_Os03g03910	catalase domain containing protein, expressed	N
5	Chr3	820597	1820745	LOC_Os03g03920	Ubiquitin family domain containing protein, expressed	N
5	Chr3	820597	1820745	LOC_Os03g03920	Ubiquitin family domain containing protein, expressed	N
5	Chr3	820597	1820745	LOC_Os03g03920	Ubiquitin family domain containing protein, expressed	N
5	Chr3	820597	1820745	LOC_Os03g03920	Ubiquitin family domain containing protein, expressed	N
5	Chr3	820597	1820745	LOC_Os03g03930	tRNA nucleotidyltransferase/polyA polymerase family protein, putative, expressed	N
5	Chr3	820597	1820745	LOC_Os03g03930	tRNA nucleotidyltransferase/polyA polymerase family protein, putative, expressed	N
5	Chr3	820597	1820745	LOC_Os03g03949	electron carrier/ protein disulfide oxidoreductase, putative, expressed	N
5	Chr3	820597	1820745	LOC_Os03g03970	retrotransposon protein, putative, unclassified, expressed	Y
5	Chr3	820597	1820745	LOC_Os03g03980	coiled-coil domain-containing protein 124, putative, expressed	N
5	Chr3	820597	1820745	LOC_Os03g03990	signal recognition particle 43 kDa protein, chloroplast precursor, putative, expressed	N
6	Chr3	5667006	6667272	LOC_Os03g11020	PPR repeat containing protein, expressed	N
6	Chr3	5667006	6667272	LOC_Os03g11030	cyclin, putative, expressed	N
6	Chr3	5667006	6667272	LOC_Os03g11040	cyclin, putative, expressed	N
6	Chr3	5667006	6667272	LOC_Os03g11050	mannose-1-phosphate guanyltransferase, putative, expressed	N
6	Chr3	5667006	6667272	LOC_Os03g11050	mannose-1-phosphate guanyltransferase, putative, expressed	N
6	Chr3	5667006	6667272	LOC_Os03g11060	MFP1 attachment factor 1, putative, expressed	N
6	Chr3	5667006	6667272	LOC_Os03g11080	expressed protein	N
6	Chr3	5667006	6667272	LOC_Os03g11100	vesicle transport protein GOT1B, putative, expressed	N
6	Chr3	5667006	6667272	LOC_Os03g11110	zinc finger family protein, putative, expressed	N
6	Chr3	5667006	6667272	LOC_Os03g11120	methionyl-tRNA synthetase, putative, expressed	N
6	Chr3	5667006	6667272	LOC_Os03g11120	methionyl-tRNA synthetase, putative, expressed	N
6	Chr3	5667006	6667272	LOC_Os03g11130	expressed protein	N
6	Chr3	5667006	6667272	LOC_Os03g11140	pleckstrin homology domain-containing protein-related taxo, putative, expressed	N
6	Chr3	5667006	6667272	LOC_Os03g11140	pleckstrin homology domain-containing protein-related taxo, putative, expressed	N
6	Chr3	5667006	6667272	LOC_Os03g11140	pleckstrin homology domain-containing protein-related taxo, putative, expressed	N
6	Chr3	5667006	6667272	LOC_Os03g11140	pleckstrin homology domain-containing protein-related taxo, putative, expressed	N
6	Chr3	5667006	6667272	LOC_Os03g11150	expressed protein	N
6	Chr3	5667006	6667272	LOC_Os03g11160	cysteine proteinase inhibitor precursor, putative, expressed	N
6	Chr3	5667006	6667272	LOC_Os03g11170	cysteine proteinase inhibitor precursor, putative, expressed	N
6	Chr3	5667006	6667272	LOC_Os03g11180	cysteine proteinase inhibitor 6 precursor, putative, expressed	N
6	Chr3	5667006	6667272	LOC_Os03g11190	expressed protein	N
6	Chr3	5667006	6667272	LOC_Os03g11200	pre-mRNA-processing factor 39, putative, expressed	N
6	Chr3	5667006	6667272	LOC_Os03g11210	DUF538 domain containing protein, putative, expressed	N
6	Chr3	5667006	6667272	LOC_Os03g11220	keratin, type I cytoskeletal 9, putative, expressed	N
6	Chr3	5667006	6667272	LOC_Os03g11230	expressed protein	N
6	Chr3	5667006	6667272	LOC_Os03g11230	expressed protein	N
6	Chr3	5667006	6667272	LOC_Os03g11240	nucleotidyltransferase, putative, expressed	N
6	Chr3	5667006	6667272	LOC_Os03g11250	expressed protein	N
6	Chr3	5667006	6667272	LOC_Os03g11260	RING zinc finger protein-like, putative, expressed	N
6	Chr3	5667006	6667272	LOC_Os03g11270	expressed protein	N
6	Chr3	5667006	6667272	LOC_Os03g11280	expressed protein	N
6	Chr3	5667006	6667272	LOC_Os03g11290	expressed protein	N
6	Chr3	5667006	6667272	LOC_Os03g11300	expressed protein	N
6	Chr3	5667006	6667272	LOC_Os03g11300	expressed protein	N
6	Chr3	5667006	6667272	LOC_Os03g11310	PPR repeat domain containing protein, putative, expressed	N
6	Chr3	5667006	6667272	LOC_Os03g11320	heparanase-like protein precursor, putative, expressed	N
6	Chr3	5667006	6667272	LOC_Os03g11320	heparanase-like protein precursor, putative, expressed	N
6	Chr3	5667006	6667272	LOC_Os03g11330	glycosyl transferase 8 domain containing protein, putative, expressed	N
6	Chr3	5667006	6667272	LOC_Os03g11335	expressed protein	N
6	Chr3	5667006	6667272	LOC_Os03g11340	leucine-rich repeat resistance protein, putative, expressed	N
6	Chr3	5667006	6667272	LOC_Os03g11350	UDP-glucoronosyl and UDP-glucosyl transferase, putative, expressed	N
6	Chr3	5667006	6667272	LOC_Os03g11360	leucine rich repeat containing protein, expressed	N
6	Chr3	5667006	6667272	LOC_Os03g11360	leucine rich repeat containing protein, expressed	N
6	Chr3	5667006	6667272	LOC_Os03g11360	leucine rich repeat containing protein, expressed	N
6	Chr3	5667006	6667272	LOC_Os03g11370	B3 DNA binding domain containing protein, expressed	N
6	Chr3	5667006	6667272	LOC_Os03g11380	SNARE domain containing protein, putative, expressed	N
6	Chr3	5667006	6667272	LOC_Os03g11380	SNARE domain containing protein, putative, expressed	N
6	Chr3	5667006	6667272	LOC_Os03g11380	SNARE domain containing protein, putative, expressed	N
6	Chr3	5667006	6667272	LOC_Os03g11390	expressed protein	N
6	Chr3	5667006	6667272	LOC_Os03g11400	targeting protein-related, putative, expressed	N
6	Chr3	5667006	6667272	LOC_Os03g11400	targeting protein-related, putative, expressed	N
6	Chr3	5667006	6667272	LOC_Os03g11410	mitochondrial-processing peptidase subunit, mitochondrial precursor, putative, expressed	N
6	Chr3	5667006	6667272	LOC_Os03g11420	Os3bglu6 - beta-glucosidase/beta-fucosidase/beta-galactosidase, expressed	N
6	Chr3	5667006	6667272	LOC_Os03g11430	expressed protein	N
6	Chr3	5667006	6667272	LOC_Os03g11440	protein transport protein Sec61 subunit alpha, putative, expressed	N
6	Chr3	5667006	6667272	LOC_Os03g11450	expressed protein	N
6	Chr3	5667006	6667272	LOC_Os03g11460	expressed protein	N
6	Chr3	5667006	6667272	LOC_Os03g11470	DEAD/DEAH box helicase domain containing protein, expressed	Y
6	Chr3	5667006	6667272	LOC_Os03g11480	expressed protein	N
6	Chr3	5667006	6667272	LOC_Os03g11490	expressed protein	N
6	Chr3	5667006	6667272	LOC_Os03g11500	DUF647 domain containing protein, putative, expressed	N
6	Chr3	5667006	6667272	LOC_Os03g11510	mitochondrial carrier protein, putative, expressed	N
6	Chr3	5667006	6667272	LOC_Os03g11520	expressed protein	N
6	Chr3	5667006	6667272	LOC_Os03g11520	expressed protein	N
6	Chr3	5667006	6667272	LOC_Os03g11530	nucleotide pyrophosphatase/phosphodiesterase, putative, expressed	N
6	Chr3	5667006	6667272	LOC_Os03g11540	RPA1B - Putative single-stranded DNA binding complex subunit 1, expressed	N
6	Chr3	5667006	6667272	LOC_Os03g11550	protein of unknown function DUF1675 domain containing protein, expressed	N
6	Chr3	5667006	6667272	LOC_Os03g11550	protein of unknown function DUF1675 domain containing protein, expressed	N
6	Chr3	5667006	6667272	LOC_Os03g11560	digalactosyldiacylglycerol synthase, chloroplast precursor, putative, expressed	N
6	Chr3	5667006	6667272	LOC_Os03g11570	proteasome subunit, putative, expressed	N
6	Chr3	5667006	6667272	LOC_Os03g11580	expressed protein	N
6	Chr3	5667006	6667272	LOC_Os03g11590	integral membrane protein, putative, expressed	N
6	Chr3	5667006	6667272	LOC_Os03g11590	integral membrane protein, putative, expressed	N
6	Chr3	5667006	6667272	LOC_Os03g11590	integral membrane protein, putative, expressed	N
6	Chr3	5667006	6667272	LOC_Os03g11590	integral membrane protein, putative, expressed	N
6	Chr3	5667006	6667272	LOC_Os03g11590	integral membrane protein, putative, expressed	N
6	Chr3	5667006	6667272	LOC_Os03g11600	YABBY domain containing protein, putative, expressed	N
6	Chr3	5667006	6667272	LOC_Os03g11600	YABBY domain containing protein, putative, expressed	N
6	Chr3	5667006	6667272	LOC_Os03g11614	OsMADS1 - MADS-box family gene with MIKCc type-box, expressed	N
6	Chr3	5667006	6667272	LOC_Os03g11630	transposon protein, putative, Mutator sub-class, expressed	Y
6	Chr3	5667006	6667272	LOC_Os03g11640	hypothetical protein	N
6	Chr3	5667006	6667272	LOC_Os03g11650	ATMAP70 protein, putative, expressed	N
6	Chr3	5667006	6667272	LOC_Os03g11660	cysteine synthase, putative, expressed	N
6	Chr3	5667006	6667272	LOC_Os03g11670	pentatricopeptide repeat domain containing protein, putative, expressed	N
6	Chr3	5667006	6667272	LOC_Os03g11680	ZOS3-05 - C2H2 zinc finger protein, expressed	N
6	Chr3	5667006	6667272	LOC_Os03g11690	PPR repeat containing protein, expressed	N
6	Chr3	5667006	6667272	LOC_Os03g11690	PPR repeat containing protein, expressed	N
6	Chr3	5667006	6667272	LOC_Os03g11700	pentatricopeptide repeat domain containing protein, putative, expressed	N
6	Chr3	5667006	6667272	LOC_Os03g11710	expressed protein	N
6	Chr3	5667006	6667272	LOC_Os03g11720	glycosyl hydrolase, family 31, putative, expressed	N
6	Chr3	5667006	6667272	LOC_Os03g11734	MATE efflux protein, putative, expressed	N
6	Chr3	5667006	6667272	LOC_Os03g11734	MATE efflux protein, putative, expressed	N
6	Chr3	5667006	6667272	LOC_Os03g11734	MATE efflux protein, putative, expressed	N
6	Chr3	5667006	6667272	LOC_Os03g11750	hypothetical protein	N
6	Chr3	5667006	6667272	LOC_Os03g11760	polygalacturonase, putative, expressed	N
6	Chr3	5667006	6667272	LOC_Os03g11770	expressed protein	N
6	Chr3	5667006	6667272	LOC_Os03g11780	expressed protein	N
6	Chr3	5667006	6667272	LOC_Os03g11790	OsFBX79 - F-box domain containing protein, expressed	N
6	Chr3	5667006	6667272	LOC_Os03g11790	OsFBX79 - F-box domain containing protein, expressed	N
6	Chr3	5667006	6667272	LOC_Os03g11790	OsFBX79 - F-box domain containing protein, expressed	N
6	Chr3	5667006	6667272	LOC_Os03g11800	expressed protein	N
6	Chr3	5667006	6667272	LOC_Os03g11810	expressed protein	N
6	Chr3	5667006	6667272	LOC_Os03g11819	expressed protein	N
6	Chr3	5667006	6667272	LOC_Os03g11830	transposon protein, putative, unclassified, expressed	Y
6	Chr3	5667006	6667272	LOC_Os03g11840	expressed protein	N
6	Chr3	5667006	6667272	LOC_Os03g11850	retrotransposon protein, putative, Ty1-copia subclass, expressed	Y
6	Chr3	5667006	6667272	LOC_Os03g11860	expressed protein	Y
6	Chr3	5667006	6667272	LOC_Os03g11874	expressed protein	N
6	Chr3	5667006	6667272	LOC_Os03g11890	potyvirus VPg interacting protein, putative, expressed	N
6	Chr3	5667006	6667272	LOC_Os03g11900	transporter family protein, putative, expressed	N
6	Chr3	5667006	6667272	LOC_Os03g11910	DnaK family protein, putative, expressed	N
6	Chr3	5667006	6667272	LOC_Os03g11910	DnaK family protein, putative, expressed	N
6	Chr3	5667006	6667272	LOC_Os03g11930	expressed protein	N
6	Chr3	5667006	6667272	LOC_Os03g11950	SEC14 cytosolic factor family protein, putative, expressed	N
6	Chr3	5667006	6667272	LOC_Os03g11960	copper/zinc superoxide dismutase, putative, expressed	N
6	Chr3	5667006	6667272	LOC_Os03g11960	copper/zinc superoxide dismutase, putative, expressed	N
6	Chr3	5667006	6667272	LOC_Os03g11960	copper/zinc superoxide dismutase, putative, expressed	N
6	Chr3	5667006	6667272	LOC_Os03g11960	copper/zinc superoxide dismutase, putative, expressed	N
6	Chr3	5667006	6667272	LOC_Os03g11970	tubulin/FtsZ domain containing protein, putative, expressed	N
6	Chr3	5667006	6667272	LOC_Os03g11980	beta-hexosaminidase precursor, putative, expressed	N
6	Chr3	5667006	6667272	LOC_Os03g11990	bolA, putative, expressed	N
6	Chr3	5667006	6667272	LOC_Os03g11990	bolA, putative, expressed	N
6	Chr3	5667006	6667272	LOC_Os03g11990	bolA, putative, expressed	N
6	Chr3	5667006	6667272	LOC_Os03g12000	DEAD-box ATP-dependent RNA helicase, putative, expressed	Y
6	Chr3	5667006	6667272	LOC_Os03g12010	expressed protein	N
6	Chr3	5667006	6667272	LOC_Os03g12010	expressed protein	N
6	Chr3	5667006	6667272	LOC_Os03g12010	expressed protein	N
6	Chr3	5667006	6667272	LOC_Os03g12010	expressed protein	N
6	Chr3	5667006	6667272	LOC_Os03g12020	50S ribosomal protein L15, chloroplast precursor, putative, expressed	N
6	Chr3	5667006	6667272	LOC_Os03g12030	3-ketoacyl-CoA synthase, putative, expressed	N
6	Chr3	5667006	6667272	LOC_Os03g12040	expressed protein	N
6	Chr3	5667006	6667272	LOC_Os03g12050	expressed protein	N
6	Chr3	5667006	6667272	LOC_Os03g12064	expressed protein	N
6	Chr3	5667006	6667272	LOC_Os03g12064	expressed protein	N
6	Chr3	5667006	6667272	LOC_Os03g12064	expressed protein	N
6	Chr3	5667006	6667272	LOC_Os03g12064	expressed protein	N
6	Chr3	5667006	6667272	LOC_Os03g12064	expressed protein	N
6	Chr3	5667006	6667272	LOC_Os03g12064	expressed protein	N
6	Chr3	5667006	6667272	LOC_Os03g12080	retrotransposon protein, putative, Ty3-gypsy subclass, expressed	Y
6	Chr3	5667006	6667272	LOC_Os03g12100	retrotransposon, putative, centromere-specific, expressed	Y
6	Chr3	5667006	6667272	LOC_Os03g12110	homocysteine S-methyltransferase protein, putative, expressed	N
6	Chr3	5667006	6667272	LOC_Os03g12110	homocysteine S-methyltransferase protein, putative, expressed	N
6	Chr3	5667006	6667272	LOC_Os03g12120	no apical meristem protein, putative, expressed	N
6	Chr3	5667006	6667272	LOC_Os03g12130	expressed protein	N
6	Chr3	5667006	6667272	LOC_Os03g12140	glucan endo-1,3-beta-glucosidase precursor, putative, expressed	N
6	Chr3	5667006	6667272	LOC_Os03g12140	glucan endo-1,3-beta-glucosidase precursor, putative, expressed	N
6	Chr3	5667006	6667272	LOC_Os03g12140	glucan endo-1,3-beta-glucosidase precursor, putative, expressed	N
6	Chr3	5667006	6667272	LOC_Os03g12150	serine/threonine-protein kinase receptor precursor, putative, expressed	N
6	Chr3	5667006	6667272	LOC_Os03g12160	leucine-rich repeat family protein, putative, expressed	N
6	Chr3	5667006	6667272	LOC_Os03g12160	leucine-rich repeat family protein, putative, expressed	N
6	Chr3	5667006	6667272	LOC_Os03g12170	expressed protein	N
6	Chr3	5667006	6667272	LOC_Os03g12180	MA3 domain containing protein, expressed	N
6	Chr3	5667006	6667272	LOC_Os03g12190	OsFBX80 - F-box domain containing protein, expressed	N
6	Chr3	5667006	6667272	LOC_Os03g12200	OsFBX81 - F-box domain containing protein, expressed	N
6	Chr3	5667006	6667272	LOC_Os03g12210	expressed protein	N
6	Chr3	5667006	6667272	LOC_Os03g12220	retrotransposon protein, putative, Ty3-gypsy subclass, expressed	Y
6	Chr3	5667006	6667272	LOC_Os03g12230	caleosin related protein, putative, expressed	N
6	Chr3	5667006	6667272	LOC_Os03g12230	caleosin related protein, putative, expressed	N
6	Chr3	5667006	6667272	LOC_Os03g12236	heat shock protein DnaJ, putative, expressed	N
6	Chr3	5667006	6667272	LOC_Os03g12236	heat shock protein DnaJ, putative, expressed	N
6	Chr3	5667006	6667272	LOC_Os03g12236	heat shock protein DnaJ, putative, expressed	N
6	Chr3	5667006	6667272	LOC_Os03g12238	expressed protein	N
6	Chr3	5667006	6667272	LOC_Os03g12250	atypical receptor-like kinase MARK, putative, expressed	N
6	Chr3	5667006	6667272	LOC_Os03g12260	cytochrome P450 protein, putative, expressed	N
6	Chr3	5667006	6667272	LOC_Os03g12270	dehydrogenase, putative, expressed	N
6	Chr3	5667006	6667272	LOC_Os03g12280	expressed protein	N
6	Chr3	5667006	6667272	LOC_Os03g12290	glutamine synthetase, catalytic domain containing protein, expressed	N
6	Chr3	5667006	6667272	LOC_Os03g12300	HEAT repeat family protein, putative, expressed	N
6	Chr3	5667006	6667272	LOC_Os03g12300	HEAT repeat family protein, putative, expressed	N
6	Chr3	5667006	6667272	LOC_Os03g12310	retrotransposon protein, putative, unclassified, expressed	Y
6	Chr3	5667006	6667272	LOC_Os03g12320	UDP-3-O- N-acetylglucosamine deacetylase, putative, expressed	N
6	Chr3	5667006	6667272	LOC_Os03g12320	UDP-3-O- N-acetylglucosamine deacetylase, putative, expressed	N
6	Chr3	5667006	6667272	LOC_Os03g12320	UDP-3-O- N-acetylglucosamine deacetylase, putative, expressed	N
6	Chr3	5667006	6667272	LOC_Os03g12330	expressed protein	N
6	Chr3	5667006	6667272	LOC_Os03g12340	retrotransposon protein, putative, unclassified	Y
6	Chr3	5667006	6667272	LOC_Os03g12350	two-component response regulator, putative, expressed	N
6	Chr3	5667006	6667272	LOC_Os03g12350	two-component response regulator, putative, expressed	N
6	Chr3	5667006	6667272	LOC_Os03g12350	two-component response regulator, putative, expressed	N
6	Chr3	5667006	6667272	LOC_Os03g12360	trehalose-6-phosphate synthase, putative, expressed	N
6	Chr3	5667006	6667272	LOC_Os03g12360	trehalose-6-phosphate synthase, putative, expressed	N
6	Chr3	5667006	6667272	LOC_Os03g12370	HSF-type DNA-binding domain containing protein, expressed	N
6	Chr3	5667006	6667272	LOC_Os03g12370	HSF-type DNA-binding domain containing protein, expressed	N
6	Chr3	5667006	6667272	LOC_Os03g12370	HSF-type DNA-binding domain containing protein, expressed	N
6	Chr3	5667006	6667272	LOC_Os03g12370	HSF-type DNA-binding domain containing protein, expressed	N
6	Chr3	5667006	6667272	LOC_Os03g12380	expressed protein	N
6	Chr3	5667006	6667272	LOC_Os03g12390	STE_MEK_ste7_MAP2K.6 - STE kinases include homologs to sterile 7, sterile 11 and sterile 20 from yeast, expressed	N
6	Chr3	5667006	6667272	LOC_Os03g12400	transposon protein, putative, unclassified	Y
6	Chr3	5667006	6667272	LOC_Os03g12414	cyclin, putative, expressed	N
6	Chr3	5667006	6667272	LOC_Os03g12414	cyclin, putative, expressed	N
6	Chr3	5667006	6667272	LOC_Os03g12430	PPR repeat containing protein, putative, expressed	N
6	Chr3	5667006	6667272	LOC_Os03g12440	zinc-binding protein, putative, expressed	N
6	Chr3	5667006	6667272	LOC_Os03g12450	nucleoporin, putative, expressed	N
6	Chr3	5667006	6667272	LOC_Os03g12460	conserved oligomeric complex COG6 family protein, expressed	N
6	Chr3	5667006	6667272	LOC_Os03g12470	OsWAK25 - OsWAK receptor-like protein kinase, expressed	N
6	Chr3	5667006	6667272	LOC_Os03g12480	expressed protein	N
6	Chr3	5667006	6667272	LOC_Os03g12490	transposon protein, putative, unclassified, expressed	Y
6	Chr3	5667006	6667272	LOC_Os03g12500	cytochrome P450, putative, expressed	N
6	Chr3	5667006	6667272	LOC_Os03g12510	non-symbiotic hemoglobin 2, putative, expressed	N
6	Chr3	5667006	6667272	LOC_Os03g12520	STRUBBELIG-RECEPTOR FAMILY 7 precursor, putative, expressed	N
6	Chr3	5667006	6667272	LOC_Os03g12530	cation efflux family protein, putative, expressed	N
6	Chr3	5667006	6667272	LOC_Os03g12540	hypothetical protein	N
6	Chr3	5667006	6667272	LOC_Os03g12550	expressed protein	N
6	Chr3	5667006	6667272	LOC_Os03g12550	expressed protein	N
6	Chr3	5667006	6667272	LOC_Os03g12560	expressed protein	N
6	Chr3	5667006	6667272	LOC_Os03g12570	expressed protein	N
7	Chr4	1534538	2534709	LOC_Os04g03530	cysteine-rich receptor-like protein kinase 37 precursor, putative, expressed	N
7	Chr4	1534538	2534709	LOC_Os04g03550	retrotransposon protein, putative, unclassified, expressed	Y
7	Chr4	1534538	2534709	LOC_Os04g03560	retrotransposon protein, putative, unclassified, expressed	Y
7	Chr4	1534538	2534709	LOC_Os04g03579	protein kinase, putative, expressed	N
7	Chr4	1534538	2534709	LOC_Os04g03600	retrotransposon protein, putative, unclassified, expressed	Y
7	Chr4	1534538	2534709	LOC_Os04g03610	transposon protein, putative, CACTA, En/Spm sub-class, expressed	Y
7	Chr4	1534538	2534709	LOC_Os04g03620	transposon protein, putative, CACTA, En/Spm sub-class, expressed	Y
7	Chr4	1534538	2534709	LOC_Os04g03630	retrotransposon protein, putative, Ty3-gypsy subclass, expressed	Y
7	Chr4	1534538	2534709	LOC_Os04g03640	retrotransposon protein, putative, Ty1-copia subclass	Y
7	Chr4	1534538	2534709	LOC_Os04g03650	retrotransposon protein, putative, Ty3-gypsy subclass, expressed	Y
7	Chr4	1534538	2534709	LOC_Os04g03660	expressed protein	N
7	Chr4	1534538	2534709	LOC_Os04g03680	transposon protein, putative, CACTA, En/Spm sub-class	Y
7	Chr4	1534538	2534709	LOC_Os04g03690	transposon protein, putative, CACTA, En/Spm sub-class, expressed	Y
7	Chr4	1534538	2534709	LOC_Os04g03700	transposon protein, putative, CACTA, En/Spm sub-class, expressed	Y
7	Chr4	1534538	2534709	LOC_Os04g03710	OsSub36 - Putative Subtilisin homologue, expressed	Y
7	Chr4	1534538	2534709	LOC_Os04g03720	retrotransposon protein, putative, unclassified, expressed	Y
7	Chr4	1534538	2534709	LOC_Os04g03730	retrotransposon protein, putative, unclassified, expressed	Y
7	Chr4	1534538	2534709	LOC_Os04g03740	expressed protein	N
7	Chr4	1534538	2534709	LOC_Os04g03760	expressed protein	N
7	Chr4	1534538	2534709	LOC_Os04g03780	retrotransposon protein, putative, unclassified	Y
7	Chr4	1534538	2534709	LOC_Os04g03790	retrotransposon protein, putative, unclassified, expressed	Y
7	Chr4	1534538	2534709	LOC_Os04g03796	OsSub37 - Putative Subtilisin homologue, expressed	N
7	Chr4	1534538	2534709	LOC_Os04g03796	OsSub37 - Putative Subtilisin homologue, expressed	N
7	Chr4	1534538	2534709	LOC_Os04g03796	OsSub37 - Putative Subtilisin homologue, expressed	N
7	Chr4	1534538	2534709	LOC_Os04g03796	OsSub37 - Putative Subtilisin homologue, expressed	N
7	Chr4	1534538	2534709	LOC_Os04g03810	OsSub38 - Putative Subtilisin homologue, expressed	N
7	Chr4	1534538	2534709	LOC_Os04g03820	expressed protein	N
7	Chr4	1534538	2534709	LOC_Os04g03830	OsWAK29 - OsWAK receptor-like protein kinase, expressed	N
7	Chr4	1534538	2534709	LOC_Os04g03840	retrotransposon protein, putative, unclassified	Y
7	Chr4	1534538	2534709	LOC_Os04g03850	OsSub39 - Putative Subtilisin homologue, expressed	N
7	Chr4	1534538	2534709	LOC_Os04g03860	expressed protein	N
7	Chr4	1534538	2534709	LOC_Os04g03870	cytochrome P450, putative, expressed	N
7	Chr4	1534538	2534709	LOC_Os04g03880	expressed protein	N
7	Chr4	1534538	2534709	LOC_Os04g03884	transposon protein, putative, CACTA, En/Spm sub-class, expressed	Y
7	Chr4	1534538	2534709	LOC_Os04g03890	cytochrome P450, putative, expressed	N
7	Chr4	1534538	2534709	LOC_Os04g03910	expressed protein	N
7	Chr4	1534538	2534709	LOC_Os04g03920	expressed protein	N
7	Chr4	1534538	2534709	LOC_Os04g03930	expressed protein	Y
7	Chr4	1534538	2534709	LOC_Os04g03940	retrotransposon protein, putative, Ty3-gypsy subclass, expressed	Y
7	Chr4	1534538	2534709	LOC_Os04g03950	retrotransposon protein, putative, unclassified, expressed	Y
7	Chr4	1534538	2534709	LOC_Os04g03960	hypothetical protein	Y
7	Chr4	1534538	2534709	LOC_Os04g03970	hypothetical protein	N
7	Chr4	1534538	2534709	LOC_Os04g03980	flavin monooxygenase, putative, expressed	N
7	Chr4	1534538	2534709	LOC_Os04g03990	3-5 exonuclease domain-containing protein, putative, expressed	Y
7	Chr4	1534538	2534709	LOC_Os04g04000	ECT protein, putative, expressed	N
7	Chr4	1534538	2534709	LOC_Os04g04000	ECT protein, putative, expressed	N
7	Chr4	1534538	2534709	LOC_Os04g04010	expressed protein	N
7	Chr4	1534538	2534709	LOC_Os04g04020	protein transport protein Sec24-like, putative, expressed	N
7	Chr4	1534538	2534709	LOC_Os04g04030	expressed protein	N
7	Chr4	1534538	2534709	LOC_Os04g04040	expressed protein	N
7	Chr4	1534538	2534709	LOC_Os04g04050	expressed protein	N
7	Chr4	1534538	2534709	LOC_Os04g04060	dynamin family protein, putative, expressed	N
7	Chr4	1534538	2534709	LOC_Os04g04070	expressed protein	N
7	Chr4	1534538	2534709	LOC_Os04g04080	transposon protein, putative, CACTA, En/Spm sub-class, expressed	Y
7	Chr4	1534538	2534709	LOC_Os04g04100	hypothetical protein	Y
7	Chr4	1534538	2534709	LOC_Os04g04120	retrotransposon protein, putative, Ty1-copia subclass, expressed	Y
7	Chr4	1534538	2534709	LOC_Os04g04130	retrotransposon protein, putative, unclassified	Y
7	Chr4	1534538	2534709	LOC_Os04g04140	hypothetical protein	N
7	Chr4	1534538	2534709	LOC_Os04g04150	retrotransposon protein, putative, Ty3-gypsy subclass, expressed	Y
7	Chr4	1534538	2534709	LOC_Os04g04160	retrotransposon protein, putative, Ty3-gypsy subclass, expressed	Y
7	Chr4	1534538	2534709	LOC_Os04g04170	transposon protein, putative, CACTA, En/Spm sub-class	Y
7	Chr4	1534538	2534709	LOC_Os04g04180	transposon protein, putative, CACTA, En/Spm sub-class, expressed	Y
7	Chr4	1534538	2534709	LOC_Os04g04190	transposon protein, putative, CACTA, En/Spm sub-class, expressed	Y
7	Chr4	1534538	2534709	LOC_Os04g04200	transposon protein, putative, CACTA, En/Spm sub-class, expressed	Y
7	Chr4	1534538	2534709	LOC_Os04g04210	expressed protein	N
7	Chr4	1534538	2534709	LOC_Os04g04220	transposon protein, putative, unclassified, expressed	Y
7	Chr4	1534538	2534709	LOC_Os04g04230	9-cis-epoxycarotenoid dioxygenase 1, chloroplast precursor, putative, expressed	N
7	Chr4	1534538	2534709	LOC_Os04g04240	sterol 3-beta-glucosyltransferase, putative, expressed	N
7	Chr4	1534538	2534709	LOC_Os04g04254	sterol 3-beta-glucosyltransferase, putative, expressed	N
7	Chr4	1534538	2534709	LOC_Os04g04254	sterol 3-beta-glucosyltransferase, putative, expressed	N
7	Chr4	1534538	2534709	LOC_Os04g04270	retrotransposon protein, putative, unclassified, expressed	Y
7	Chr4	1534538	2534709	LOC_Os04g04280	retrotransposon protein, putative, unclassified, expressed	Y
7	Chr4	1534538	2534709	LOC_Os04g04290	retrotransposon protein, putative, unclassified, expressed	Y
7	Chr4	1534538	2534709	LOC_Os04g04300	retrotransposon protein, putative, unclassified, expressed	Y
7	Chr4	1534538	2534709	LOC_Os04g04310	hypothetical protein	N
7	Chr4	1534538	2534709	LOC_Os04g04320	expressed protein	N
7	Chr4	1534538	2534709	LOC_Os04g04320	expressed protein	N
7	Chr4	1534538	2534709	LOC_Os04g04330	receptor-like protein kinase 2 precursor, putative, expressed	N
7	Chr4	1534538	2534709	LOC_Os04g04330	receptor-like protein kinase 2 precursor, putative, expressed	N
7	Chr4	1534538	2534709	LOC_Os04g04340	retrotransposon protein, putative, unclassified, expressed	Y
7	Chr4	1534538	2534709	LOC_Os04g04360	expressed protein	N
7	Chr4	1534538	2534709	LOC_Os04g04370	retrotransposon protein, putative, unclassified	Y
7	Chr4	1534538	2534709	LOC_Os04g04380	retrotransposon protein, putative, unclassified	Y
7	Chr4	1534538	2534709	LOC_Os04g04390	retrotransposon protein, putative, unclassified, expressed	Y
7	Chr4	1534538	2534709	LOC_Os04g04400	FAR1 family protein, expressed	Y
7	Chr4	1534538	2534709	LOC_Os04g04410	expressed protein	N
7	Chr4	1534538	2534709	LOC_Os04g04420	transposon protein, putative, CACTA, En/Spm sub-class, expressed	Y
7	Chr4	1534538	2534709	LOC_Os04g04430	transposon protein, putative, CACTA, En/Spm sub-class, expressed	Y
7	Chr4	1534538	2534709	LOC_Os04g04440	retrotransposon protein, putative, unclassified	Y
7	Chr4	1534538	2534709	LOC_Os04g04460	retrotransposon protein, putative, unclassified	Y
7	Chr4	1534538	2534709	LOC_Os04g04470	retrotransposon, putative, centromere-specific, expressed	Y
7	Chr4	1534538	2534709	LOC_Os04g04480	retrotransposon protein, putative, unclassified, expressed	Y
7	Chr4	1534538	2534709	LOC_Os04g04490	retrotransposon protein, putative, Ty3-gypsy subclass, expressed	Y
7	Chr4	1534538	2534709	LOC_Os04g04500	retrotransposon protein, putative, unclassified, expressed	Y
7	Chr4	1534538	2534709	LOC_Os04g04510	retrotransposon protein, putative, Ty3-gypsy subclass, expressed	Y
7	Chr4	1534538	2534709	LOC_Os04g04520	retrotransposon protein, putative, Ty3-gypsy subclass, expressed	Y
7	Chr4	1534538	2534709	LOC_Os04g04530	retrotransposon protein, putative, Ty3-gypsy subclass, expressed	Y
7	Chr4	1534538	2534709	LOC_Os04g04540	retrotransposon, putative, centromere-specific, expressed	Y
7	Chr4	1534538	2534709	LOC_Os04g04550	retrotransposon protein, putative, Ty3-gypsy subclass, expressed	Y
7	Chr4	1534538	2534709	LOC_Os04g04560	retrotransposon protein, putative, Ty3-gypsy subclass, expressed	Y
7	Chr4	1534538	2534709	LOC_Os04g04574	retrotransposon protein, putative, Ty3-gypsy subclass, expressed	Y
7	Chr4	1534538	2534709	LOC_Os04g04590	retrotransposon protein, putative, Ty3-gypsy subclass, expressed	Y
7	Chr4	1534538	2534709	LOC_Os04g04600	retrotransposon protein, putative, Ty3-gypsy subclass	Y
7	Chr4	1534538	2534709	LOC_Os04g04610	retrotransposon protein, putative, Ty3-gypsy subclass	Y
7	Chr4	1534538	2534709	LOC_Os04g04620	retrotransposon protein, putative, Ty3-gypsy subclass	Y
7	Chr4	1534538	2534709	LOC_Os04g04640	decarboxylase, putative, expressed	N
7	Chr4	1534538	2534709	LOC_Os04g04650	hypothetical protein	N
7	Chr4	1534538	2534709	LOC_Os04g04660	expressed protein	N
7	Chr4	1534538	2534709	LOC_Os04g04670	protein kinase, putative, expressed	N
7	Chr4	1534538	2534709	LOC_Os04g04680	expressed protein	N
7	Chr4	1534538	2534709	LOC_Os04g04690	legume lectins beta domain containing protein, putative	N
7	Chr4	1534538	2534709	LOC_Os04g04700	retrotransposon protein, putative, unclassified	Y
7	Chr4	1534538	2534709	LOC_Os04g04710	retrotransposon protein, putative, unclassified, expressed	Y
7	Chr4	1534538	2534709	LOC_Os04g04720	retrotransposon protein, putative, unclassified, expressed	Y
7	Chr4	1534538	2534709	LOC_Os04g04730	retrotransposon protein, putative, unclassified, expressed	Y
7	Chr4	1534538	2534709	LOC_Os04g04740	expressed protein	N
7	Chr4	1534538	2534709	LOC_Os04g04750	peroxidase precursor, putative, expressed	N
7	Chr4	1534538	2534709	LOC_Os04g04770	legume lectins beta domain containing protein, putative, expressed	N
7	Chr4	1534538	2534709	LOC_Os04g04780	hypothetical protein	N
7	Chr4	1534538	2534709	LOC_Os04g04790	expressed protein	N
7	Chr4	1534538	2534709	LOC_Os04g04800	protein kinase domain containing protein, expressed	N
7	Chr4	1534538	2534709	LOC_Os04g04810	retrotransposon protein, putative, Ty3-gypsy subclass	Y
7	Chr4	1534538	2534709	LOC_Os04g04820	retrotransposon protein, putative, unclassified, expressed	Y
7	Chr4	1534538	2534709	LOC_Os04g04830	retrotransposon protein, putative, unclassified	Y
7	Chr4	1534538	2534709	LOC_Os04g04840	retrotransposon protein, putative, unclassified	Y
7	Chr4	1534538	2534709	LOC_Os04g04850	retrotransposon protein, putative, Ty3-gypsy subclass	Y
7	Chr4	1534538	2534709	LOC_Os04g04860	retrotransposon protein, putative, Ty3-gypsy subclass, expressed	Y
7	Chr4	1534538	2534709	LOC_Os04g04870	retrotransposon protein, putative, unclassified, expressed	Y
7	Chr4	1534538	2534709	LOC_Os04g04880	retrotransposon protein, putative, Ty3-gypsy subclass, expressed	Y
7	Chr4	1534538	2534709	LOC_Os04g04890	retrotransposon protein, putative, Ty3-gypsy subclass, expressed	Y
7	Chr4	1534538	2534709	LOC_Os04g04900	retrotransposon protein, putative, Ty3-gypsy subclass, expressed	Y
7	Chr4	1534538	2534709	LOC_Os04g04914	retrotransposon protein, putative, unclassified, expressed	Y
7	Chr4	1534538	2534709	LOC_Os04g04930	retrotransposon protein, putative, unclassified, expressed	Y
7	Chr4	1534538	2534709	LOC_Os04g04940	retrotransposon protein, putative, unclassified, expressed	Y
7	Chr4	1534538	2534709	LOC_Os04g04950	copper methylamine oxidase precursor, putative, expressed	N
7	Chr4	1534538	2534709	LOC_Os04g04970	expressed protein	N
7	Chr4	1534538	2534709	LOC_Os04g04980	pyridoxal-dependent decarboxylase protein, putative, expressed	N
7	Chr4	1534538	2534709	LOC_Os04g04990	retrotransposon protein, putative, Ty1-copia subclass, expressed	Y
7	Chr4	1534538	2534709	LOC_Os04g04999	expressed protein	N
7	Chr4	1534538	2534709	LOC_Os04g05010	CBS domain containing membrane protein, putative, expressed	N
7	Chr4	1534538	2534709	LOC_Os04g05020	retrotransposon protein, putative, unclassified	Y
7	Chr4	1534538	2534709	LOC_Os04g05030	serine-rich 25 kDa antigen protein, putative, expressed	N
7	Chr4	1534538	2534709	LOC_Os04g05040	transposon protein, putative, unclassified, expressed	Y
7	Chr4	1534538	2534709	LOC_Os04g05050	pectate lyase precursor, putative, expressed	N
7	Chr4	1534538	2534709	LOC_Os04g05050	pectate lyase precursor, putative, expressed	N
7	Chr4	1534538	2534709	LOC_Os04g05060	cytochrome P450 94A1, putative, expressed	N
7	Chr4	1534538	2534709	LOC_Os04g05070	expressed protein	N
7	Chr4	1534538	2534709	LOC_Os04g05080	vacuolar ATP synthase subunit F, putative, expressed	N
7	Chr4	1534538	2534709	LOC_Os04g05090	expressed protein	N
7	Chr4	1534538	2534709	LOC_Os04g05104	retrotransposon protein, putative, unclassified, expressed	Y
8	Chr4	20190897	21191136	LOC_Os04g33340	expressed protein	N
8	Chr4	20190897	21191136	LOC_Os04g33350	expressed protein	N
8	Chr4	20190897	21191136	LOC_Os04g33360	gibberellin 2-beta-dioxygenase 7, putative, expressed	N
8	Chr4	20190897	21191136	LOC_Os04g33370	cytochrome P450, putative, expressed	N
8	Chr4	20190897	21191136	LOC_Os04g33380	expressed protein	N
8	Chr4	20190897	21191136	LOC_Os04g33450	expressed protein	N
8	Chr4	20190897	21191136	LOC_Os04g33450	expressed protein	N
8	Chr4	20190897	21191136	LOC_Os04g33450	expressed protein	N
8	Chr4	20190897	21191136	LOC_Os04g33440	DNA-binding protein S1FA, putative, expressed	N
8	Chr4	20190897	21191136	LOC_Os04g33430	expressed protein	N
8	Chr4	20190897	21191136	LOC_Os04g33420	DNA-binding protein S1FA, putative, expressed	N
8	Chr4	20190897	21191136	LOC_Os04g33410	retrotransposon protein, putative, unclassified, expressed	Y
8	Chr4	20190897	21191136	LOC_Os04g33400	OsFBLD2 - F-box, LRR and FBD domain containing protein, expressed	N
8	Chr4	20190897	21191136	LOC_Os04g33460	1,4-alpha-glucan-branching enzyme 2, chloroplast precursor, putative, expressed	N
8	Chr4	20190897	21191136	LOC_Os04g33470	Ser/Thr protein phosphatase family protein, putative, expressed	N
8	Chr4	20190897	21191136	LOC_Os04g33470	Ser/Thr protein phosphatase family protein, putative, expressed	N
8	Chr4	20190897	21191136	LOC_Os04g33480	histone deacetylase, putative, expressed	N
8	Chr4	20190897	21191136	LOC_Os04g33490	neutral/alkaline invertase, putative, expressed	N
8	Chr4	20190897	21191136	LOC_Os04g33500	protein kinase, putative, expressed	N
8	Chr4	20190897	21191136	LOC_Os04g33510	expressed protein	N
8	Chr4	20190897	21191136	LOC_Os04g33510	expressed protein	N
8	Chr4	20190897	21191136	LOC_Os04g33520	RCLEA6 - Root cap and Late embryogenesis related family protein precursor, expressed	N
8	Chr4	20190897	21191136	LOC_Os04g33530	Ser/Thr protein phosphatase family protein, putative, expressed	N
8	Chr4	20190897	21191136	LOC_Os04g33540	expressed protein	N
8	Chr4	20190897	21191136	LOC_Os04g33550	expressed protein	N
8	Chr4	20190897	21191136	LOC_Os04g33560	expressed protein	N
8	Chr4	20190897	21191136	LOC_Os04g33570	RCN4 Centroradialis-like1 homologous to TFL1 gene; contains Pfam profile PF01161: Phosphatidylethanolamine-binding protein, expressed	N
8	Chr4	20190897	21191136	LOC_Os04g33580	insoluble protein, putative, expressed	N
8	Chr4	20190897	21191136	LOC_Os04g33590	hydrolase, alpha/beta fold family protein, putative, expressed	N
8	Chr4	20190897	21191136	LOC_Os04g33590	hydrolase, alpha/beta fold family protein, putative, expressed	N
8	Chr4	20190897	21191136	LOC_Os04g33600	hydrolase, alpha/beta fold family protein, putative, expressed	N
8	Chr4	20190897	21191136	LOC_Os04g33610	expressed protein	N
8	Chr4	20190897	21191136	LOC_Os04g33620	expressed protein	N
8	Chr4	20190897	21191136	LOC_Os04g33630	2Fe-2S iron-sulfur cluster binding domain containing protein, expressed	N
8	Chr4	20190897	21191136	LOC_Os04g33640	glycosyl hydrolases family 17, putative, expressed	N
8	Chr4	20190897	21191136	LOC_Os04g33640	glycosyl hydrolases family 17, putative, expressed	N
8	Chr4	20190897	21191136	LOC_Os04g33650	expressed protein	N
8	Chr4	20190897	21191136	LOC_Os04g33660	bifunctional monodehydroascorbate reductase and carbonic anhydrasenectarin-3 precursor, putative, expressed	N
8	Chr4	20190897	21191136	LOC_Os04g33660	bifunctional monodehydroascorbate reductase and carbonic anhydrasenectarin-3 precursor, putative, expressed	N
8	Chr4	20190897	21191136	LOC_Os04g33670	expressed protein	N
8	Chr4	20190897	21191136	LOC_Os04g33680	glutaredoxin, putative, expressed	N
8	Chr4	20190897	21191136	LOC_Os04g33690	sec23/Sec24 trunk domain containing protein, expressed	N
8	Chr4	20190897	21191136	LOC_Os04g33700	ABC transmembrane transporter domain containing protein, expressed	N
8	Chr4	20190897	21191136	LOC_Os04g33710	expressed protein	N
8	Chr4	20190897	21191136	LOC_Os04g33720	glycosyl hydrolases, putative, expressed	N
8	Chr4	20190897	21191136	LOC_Os04g33740	glycosyl hydrolases, putative, expressed	N
8	Chr4	20190897	21191136	LOC_Os04g33760	DUF584 domain containing protein, putative, expressed	N
8	Chr4	20190897	21191136	LOC_Os04g33770	nucleoside-diphosphate-sugar epimerase, putative, expressed	N
8	Chr4	20190897	21191136	LOC_Os04g33780	OTU-like cysteine protease family protein, putative, expressed	N
8	Chr4	20190897	21191136	LOC_Os04g33780	OTU-like cysteine protease family protein, putative, expressed	N
8	Chr4	20190897	21191136	LOC_Os04g33790	expressed protein	N
8	Chr4	20190897	21191136	LOC_Os04g33800	retrotransposon protein, putative, unclassified, expressed	Y
8	Chr4	20190897	21191136	LOC_Os04g33810	RNA recognition motif containing protein, putative, expressed	N
8	Chr4	20190897	21191136	LOC_Os04g33820	OsFBX132 - F-box domain containing protein, expressed	N
8	Chr4	20190897	21191136	LOC_Os04g33830	membrane protein, putative, expressed	N
8	Chr4	20190897	21191136	LOC_Os04g33840	pentatricopeptide, putative, expressed	N
8	Chr4	20190897	21191136	LOC_Os04g33860	expressed protein	N
8	Chr4	20190897	21191136	LOC_Os04g33870	DUF623 domain containing protein, expressed	N
8	Chr4	20190897	21191136	LOC_Os04g33880	HVA22, putative, expressed	N
8	Chr4	20190897	21191136	LOC_Os04g33880	HVA22, putative, expressed	N
8	Chr4	20190897	21191136	LOC_Os04g33885	expressed protein	N
8	Chr4	20190897	21191136	LOC_Os04g33890	expressed protein	N
8	Chr4	20190897	21191136	LOC_Os04g33900	ctr copper transporter family protein, putative, expressed	N
8	Chr4	20190897	21191136	LOC_Os04g33910	expressed protein	N
8	Chr4	20190897	21191136	LOC_Os04g33920	LTPL102 - Protease inhibitor/seed storage/LTP family protein precursor, expressed	N
8	Chr4	20190897	21191136	LOC_Os04g33930	LTPL103 - Protease inhibitor/seed storage/LTP family protein precursor, expressed	N
8	Chr4	20190897	21191136	LOC_Os04g33930	LTPL103 - Protease inhibitor/seed storage/LTP family protein precursor, expressed	N
8	Chr4	20190897	21191136	LOC_Os04g33940	protein of unknown function DUF1279 domain containing protein, expressed	N
8	Chr4	20190897	21191136	LOC_Os04g33950	E2F family transcription factor protein, putative, expressed	N
8	Chr4	20190897	21191136	LOC_Os04g33960	expressed protein	N
8	Chr4	20190897	21191136	LOC_Os04g33970	2-Cys peroxiredoxin BAS1, chloroplast precursor, putative, expressed	N
8	Chr4	20190897	21191136	LOC_Os04g33980	transposon protein, putative, Mutator sub-class, expressed	Y
8	Chr4	20190897	21191136	LOC_Os04g33990	harpin-induced protein 1 domain containing protein, expressed	N
8	Chr4	20190897	21191136	LOC_Os04g34000	digalactosyldiacylglycerol synthase, chloroplast precursor, putative, expressed	N
8	Chr4	20190897	21191136	LOC_Os04g34010	aluminum-activated malate transporter, putative, expressed	N
8	Chr4	20190897	21191136	LOC_Os04g34020	retrotransposon protein, putative, Ty3-gypsy subclass	Y
8	Chr4	20190897	21191136	LOC_Os04g34030	U-box domain-containing protein, putative, expressed	N
8	Chr4	20190897	21191136	LOC_Os04g34040	hypothetical protein	N
8	Chr4	20190897	21191136	LOC_Os04g34050	VQ domain containing protein, putative, expressed	N
8	Chr4	20190897	21191136	LOC_Os04g34060	expressed protein	N
8	Chr4	20190897	21191136	LOC_Os04g34070	retrotransposon protein, putative, Ty1-copia subclass, expressed	Y
8	Chr4	20190897	21191136	LOC_Os04g34080	WD-40 repeat family protein, putative, expressed	N
8	Chr4	20190897	21191136	LOC_Os04g34090	expressed protein	N
8	Chr4	20190897	21191136	LOC_Os04g34100	expressed protein	N
8	Chr4	20190897	21191136	LOC_Os04g34110	retrotransposon protein, putative, unclassified, expressed	Y
8	Chr4	20190897	21191136	LOC_Os04g34120	expressed protein	N
8	Chr4	20190897	21191136	LOC_Os04g34130	uncharacterized GTP-binding protein yhbZ, putative, expressed	N
8	Chr4	20190897	21191136	LOC_Os04g34140	U-box protein CMPG1, putative, expressed	N
8	Chr4	20190897	21191136	LOC_Os04g34150	expressed protein	N
8	Chr4	20190897	21191136	LOC_Os04g34160	expressed protein	N
8	Chr4	20190897	21191136	LOC_Os04g34170	retrotransposon protein, putative, unclassified, expressed	Y
8	Chr4	20190897	21191136	LOC_Os04g34170	retrotransposon protein, putative, unclassified, expressed	Y
8	Chr4	20190897	21191136	LOC_Os04g34180	expressed protein	N
8	Chr4	20190897	21191136	LOC_Os04g34190	retrotransposon protein, putative, unclassified, expressed	Y
8	Chr4	20190897	21191136	LOC_Os04g34200	hypothetical protein	N
8	Chr4	20190897	21191136	LOC_Os04g34220	expressed protein	N
8	Chr4	20190897	21191136	LOC_Os04g34230	RING-H2 finger protein, putative, expressed	N
8	Chr4	20190897	21191136	LOC_Os04g34240	histone H3, putative, expressed	N
8	Chr4	20190897	21191136	LOC_Os04g34250	serine/threonine-protein kinase receptor precursor, putative, expressed	N
8	Chr4	20190897	21191136	LOC_Os04g34260	retrotransposon protein, putative, Ty3-gypsy subclass, expressed	Y
8	Chr4	20190897	21191136	LOC_Os04g34270	serine/threonine-protein kinase receptor precursor, putative, expressed	N
8	Chr4	20190897	21191136	LOC_Os04g34280	expressed protein	N
8	Chr4	20190897	21191136	LOC_Os04g34290	protein kinase, putative, expressed	N
8	Chr4	20190897	21191136	LOC_Os04g34300	serine/threonine-protein kinase receptor precursor, putative, expressed	N
8	Chr4	20190897	21191136	LOC_Os04g34320	S-domain receptor-like protein kinase, putative, expressed	N
8	Chr4	20190897	21191136	LOC_Os04g34330	serine/threonine-protein kinase receptor precursor, putative, expressed	N
8	Chr4	20190897	21191136	LOC_Os04g34340	expressed protein	N
8	Chr4	20190897	21191136	LOC_Os04g34350	retrotransposon protein, putative, Ty3-gypsy subclass, expressed	Y
8	Chr4	20190897	21191136	LOC_Os04g34360	serine/threonine-protein kinase receptor precursor, putative, expressed	N
8	Chr4	20190897	21191136	LOC_Os04g34370	serine/threonine-protein kinase receptor precursor, putative, expressed	N
8	Chr4	20190897	21191136	LOC_Os04g34380	expressed protein	N
8	Chr4	20190897	21191136	LOC_Os04g34390	serine/threonine-protein kinase receptor precursor, putative, expressed	N
8	Chr4	20190897	21191136	LOC_Os04g34400	retrotransposon protein, putative, unclassified	Y
8	Chr4	20190897	21191136	LOC_Os04g34410	serine/threonine-protein kinase receptor precursor, putative, expressed	N
8	Chr4	20190897	21191136	LOC_Os04g34420	serine/threonine-protein kinase receptor precursor, putative, expressed	N
8	Chr4	20190897	21191136	LOC_Os04g34440	ubiquitin interaction motif-containing protein, putative, expressed	N
8	Chr4	20190897	21191136	LOC_Os04g34450	expressed protein	N
8	Chr4	20190897	21191136	LOC_Os04g34460	PAP fibrillin family domain containing protein, expressed	N
8	Chr4	20190897	21191136	LOC_Os04g34470	expressed protein	N
8	Chr4	20190897	21191136	LOC_Os04g34480	plastocyanin-like domain containing protein, putative, expressed	N
8	Chr4	20190897	21191136	LOC_Os04g34490	nodulin, putative, expressed	N
8	Chr4	20190897	21191136	LOC_Os04g34500	retrotransposon protein, putative, unclassified, expressed	Y
8	Chr4	20190897	21191136	LOC_Os04g34510	expressed protein	N
8	Chr4	20190897	21191136	LOC_Os04g34520	hypothetical protein	N
8	Chr4	20190897	21191136	LOC_Os04g34530	integral membrane protein DUF6 containing protein, expressed	N
8	Chr4	20190897	21191136	LOC_Os04g34530	integral membrane protein DUF6 containing protein, expressed	N
8	Chr4	20190897	21191136	LOC_Os04g34540	expressed protein	N
8	Chr4	20190897	21191136	LOC_Os04g34540	expressed protein	N
8	Chr4	20190897	21191136	LOC_Os04g34550	expressed protein	N
8	Chr4	20190897	21191136	LOC_Os04g34560	transposon protein, putative, CACTA, En/Spm sub-class, expressed	Y
8	Chr4	20190897	21191136	LOC_Os04g34570	expressed protein	N
8	Chr4	20190897	21191136	LOC_Os04g34580	FAD binding domain containing protein, expressed	N
8	Chr4	20190897	21191136	LOC_Os04g34590	UPF0496 protein 2, putative, expressed	N
8	Chr4	20190897	21191136	LOC_Os04g34600	abscisic stress-ripening, putative, expressed	N
8	Chr4	20190897	21191136	LOC_Os04g34610	expressed protein	N
8	Chr4	20190897	21191136	LOC_Os04g34620	expressed protein	N
8	Chr4	20190897	21191136	LOC_Os04g34630	peroxidase precursor, putative, expressed	N
8	Chr4	20190897	21191136	LOC_Os04g34640	expressed protein	N
8	Chr4	20190897	21191136	LOC_Os04g34650	retrotransposon protein, putative, unclassified, expressed	Y
8	Chr4	20190897	21191136	LOC_Os04g34670	tRNA-splicing endonuclease positive effector-related, putative, expressed	N
8	Chr4	20190897	21191136	LOC_Os04g34680	retrotransposon protein, putative, unclassified, expressed	Y
8	Chr4	20190897	21191136	LOC_Os04g34699	expressed protein	N
8	Chr4	20190897	21191136	LOC_Os04g34720	PHD-finger domain containing protein, putative, expressed	N
8	Chr4	20190897	21191136	LOC_Os04g34720	PHD-finger domain containing protein, putative, expressed	N
8	Chr4	20190897	21191136	LOC_Os04g34710	hypothetical protein	N
8	Chr4	20190897	21191136	LOC_Os04g34700	hypothetical protein	N
8	Chr4	20190897	21191136	LOC_Os04g34690	transposon protein, putative, unclassified, expressed	Y
8	Chr4	20190897	21191136	LOC_Os04g34740	transposon protein, putative, unclassified, expressed	Y
8	Chr4	20190897	21191136	LOC_Os04g34750	transposon protein, putative, CACTA, En/Spm sub-class, expressed	Y
8	Chr4	20190897	21191136	LOC_Os04g34760	retrotransposon protein, putative, unclassified, expressed	Y
8	Chr4	20190897	21191136	LOC_Os04g34780	hypothetical protein	N
8	Chr4	20190897	21191136	LOC_Os04g34800	hypothetical protein	N
8	Chr4	20190897	21191136	LOC_Os04g34810	transposon protein, putative, Pong sub-class, expressed	Y
8	Chr4	20190897	21191136	LOC_Os04g34820	transposon protein, putative, CACTA, En/Spm sub-class, expressed	Y
8	Chr4	20190897	21191136	LOC_Os04g34830	conserved hypothetical protein	N
8	Chr4	20190897	21191136	LOC_Os04g36550	transposon protein, putative, CACTA, En/Spm sub-class, expressed	Y
8	Chr4	20190897	21191136	LOC_Os04g34840	transposon protein, putative, CACTA, En/Spm sub-class, expressed	Y
8	Chr4	20190897	21191136	LOC_Os04g34850	transposon protein, putative, CACTA, En/Spm sub-class	Y
8	Chr4	20190897	21191136	LOC_Os04g34860	expressed protein	N
8	Chr4	20190897	21191136	LOC_Os04g34870	retrotransposon protein, putative, unclassified	Y
8	Chr4	20190897	21191136	LOC_Os04g34880	retrotransposon protein, putative, unclassified, expressed	Y
8	Chr4	20190897	21191136	LOC_Os04g34890	expressed protein	N
9	Chr5	10276564	11276692	LOC_Os05g17880	retrotransposon protein, putative, unclassified, expressed	Y
9	Chr5	10276564	11276692	LOC_Os05g17890	retrotransposon protein, putative, unclassified, expressed	Y
9	Chr5	10276564	11276692	LOC_Os05g17900	retrotransposon protein, putative, unclassified, expressed	Y
9	Chr5	10276564	11276692	LOC_Os05g17910	retrotransposon protein, putative, Ty3-gypsy subclass, expressed	Y
9	Chr5	10276564	11276692	LOC_Os05g17920	retrotransposon protein, putative, unclassified	Y
9	Chr5	10276564	11276692	LOC_Os05g17930	retrotransposon protein, putative, unclassified	Y
9	Chr5	10276564	11276692	LOC_Os05g17940	retrotransposon protein, putative, unclassified	Y
9	Chr5	10276564	11276692	LOC_Os05g17950	retrotransposon protein, putative, unclassified	Y
9	Chr5	10276564	11276692	LOC_Os05g17960	retrotransposon protein, putative, Ty3-gypsy subclass, expressed	Y
9	Chr5	10276564	11276692	LOC_Os05g17970	retrotransposon protein, putative, unclassified, expressed	Y
9	Chr5	10276564	11276692	LOC_Os05g17980	retrotransposon protein, putative, unclassified, expressed	Y
9	Chr5	10276564	11276692	LOC_Os05g17990	expressed protein	N
9	Chr5	10276564	11276692	LOC_Os05g18000	retrotransposon protein, putative, LINE subclass, expressed	Y
9	Chr5	10276564	11276692	LOC_Os05g18010	retrotransposon protein, putative, Ty3-gypsy subclass, expressed	Y
9	Chr5	10276564	11276692	LOC_Os05g18030	retrotransposon protein, putative, unclassified	Y
9	Chr5	10276564	11276692	LOC_Os05g18020	retrotransposon protein, putative, unclassified	Y
9	Chr5	10276564	11276692	LOC_Os05g18040	retrotransposon protein, putative, Ty3-gypsy subclass, expressed	Y
9	Chr5	10276564	11276692	LOC_Os05g18050	retrotransposon protein, putative, unclassified	Y
9	Chr5	10276564	11276692	LOC_Os05g18060	retrotransposon protein, putative, unclassified	Y
9	Chr5	10276564	11276692	LOC_Os05g18070	retrotransposon protein, putative, Ty3-gypsy subclass, expressed	Y
9	Chr5	10276564	11276692	LOC_Os05g18080	retrotransposon protein, putative, Ty3-gypsy subclass	Y
9	Chr5	10276564	11276692	LOC_Os05g18090	SHR5-receptor-like kinase, putative, expressed	N
9	Chr5	10276564	11276692	LOC_Os05g18100	retrotransposon protein, putative, Ty3-gypsy subclass, expressed	Y
9	Chr5	10276564	11276692	LOC_Os05g18120	expressed protein	N
9	Chr5	10276564	11276692	LOC_Os05g18130	expressed protein	Y
9	Chr5	10276564	11276692	LOC_Os05g18140	retrotransposon, putative, centromere-specific	Y
9	Chr5	10276564	11276692	LOC_Os05g18150	expressed protein	N
9	Chr5	10276564	11276692	LOC_Os05g18160	retrotransposon protein, putative, unclassified	Y
9	Chr5	10276564	11276692	LOC_Os05g18170	retrotransposon, putative, centromere-specific, expressed	Y
9	Chr5	10276564	11276692	LOC_Os05g18180	retrotransposon, putative, centromere-specific, expressed	Y
9	Chr5	10276564	11276692	LOC_Os05g18190	retrotransposon protein, putative, Ty3-gypsy subclass, expressed	Y
9	Chr5	10276564	11276692	LOC_Os05g18200	retrotransposon protein, putative, Ty3-gypsy subclass, expressed	Y
9	Chr5	10276564	11276692	LOC_Os05g18210	retrotransposon protein, putative, Ty3-gypsy subclass, expressed	Y
9	Chr5	10276564	11276692	LOC_Os05g18220	retrotransposon protein, putative, unclassified	Y
9	Chr5	10276564	11276692	LOC_Os05g18230	retrotransposon protein, putative, Ty3-gypsy subclass, expressed	Y
9	Chr5	10276564	11276692	LOC_Os05g18240	retrotransposon protein, putative, Ty3-gypsy subclass, expressed	Y
9	Chr5	10276564	11276692	LOC_Os05g18250	retrotransposon, putative, centromere-specific	Y
9	Chr5	10276564	11276692	LOC_Os05g18260	retrotransposon protein, putative, unclassified	Y
9	Chr5	10276564	11276692	LOC_Os05g18270	retrotransposon protein, putative, unclassified	Y
9	Chr5	10276564	11276692	LOC_Os05g18274	expressed protein	N
9	Chr5	10276564	11276692	LOC_Os05g18280	kelch domain containing protein, putative, expressed	N
9	Chr5	10276564	11276692	LOC_Os05g18294	SEC14 cytosolic factor family protein, putative, expressed	N
9	Chr5	10276564	11276692	LOC_Os05g18294	SEC14 cytosolic factor family protein, putative, expressed	N
9	Chr5	10276564	11276692	LOC_Os05g18294	SEC14 cytosolic factor family protein, putative, expressed	N
9	Chr5	10276564	11276692	LOC_Os05g18294	SEC14 cytosolic factor family protein, putative, expressed	N
9	Chr5	10276564	11276692	LOC_Os05g18294	SEC14 cytosolic factor family protein, putative, expressed	N
9	Chr5	10276564	11276692	LOC_Os05g18310	retrotransposon protein, putative, Ty3-gypsy subclass	Y
9	Chr5	10276564	11276692	LOC_Os05g18320	transposon protein, putative, unclassified	Y
9	Chr5	10276564	11276692	LOC_Os05g18330	retrotransposon protein, putative, Ty3-gypsy subclass, expressed	Y
9	Chr5	10276564	11276692	LOC_Os05g18340	retrotransposon protein, putative, Ty3-gypsy subclass, expressed	Y
9	Chr5	10276564	11276692	LOC_Os05g18350	retrotransposon, putative, centromere-specific, expressed	Y
9	Chr5	10276564	11276692	LOC_Os05g18360	retrotransposon protein, putative, unclassified	Y
9	Chr5	10276564	11276692	LOC_Os05g18370	retrotransposon protein, putative, unclassified	Y
9	Chr5	10276564	11276692	LOC_Os05g18380	retrotransposon protein, putative, Ty3-gypsy subclass, expressed	Y
9	Chr5	10276564	11276692	LOC_Os05g18390	retrotransposon protein, putative, Ty3-gypsy subclass	Y
9	Chr5	10276564	11276692	LOC_Os05g18400	retrotransposon protein, putative, unclassified	Y
9	Chr5	10276564	11276692	LOC_Os05g18410	retrotransposon protein, putative, Ty1-copia subclass	Y
9	Chr5	10276564	11276692	LOC_Os05g18419	retrotransposon, putative, centromere-specific	Y
9	Chr5	10276564	11276692	LOC_Os05g18446	retrotransposon protein, putative, Ty3-gypsy subclass, expressed	Y
9	Chr5	10276564	11276692	LOC_Os05g18470	CRAL/TRIO domain containing protein, expressed	N
9	Chr5	10276564	11276692	LOC_Os05g18480	retrotransposon protein, putative, Ty3-gypsy subclass, expressed	Y
9	Chr5	10276564	11276692	LOC_Os05g18490	retrotransposon protein, putative, Ty3-gypsy subclass, expressed	Y
9	Chr5	10276564	11276692	LOC_Os05g18500	retrotransposon protein, putative, Ty3-gypsy subclass, expressed	Y
9	Chr5	10276564	11276692	LOC_Os05g18510	retrotransposon protein, putative, Ty3-gypsy subclass, expressed	Y
9	Chr5	10276564	11276692	LOC_Os05g18520	retrotransposon protein, putative, Ty3-gypsy subclass, expressed	Y
9	Chr5	10276564	11276692	LOC_Os05g18524	expressed protein	N
9	Chr5	10276564	11276692	LOC_Os05g18530	expressed protein	N
9	Chr5	10276564	11276692	LOC_Os05g18540	transposon protein, putative, CACTA, En/Spm sub-class, expressed	Y
9	Chr5	10276564	11276692	LOC_Os05g18550	retrotransposon protein, putative, unclassified, expressed	Y
9	Chr5	10276564	11276692	LOC_Os05g18560	transposon protein, putative, CACTA, En/Spm sub-class, expressed	Y
9	Chr5	10276564	11276692	LOC_Os05g18570	transposon protein, putative, CACTA, En/Spm sub-class, expressed	Y
9	Chr5	10276564	11276692	LOC_Os05g18604	OsSCP28 - Putative Serine Carboxypeptidase homologue, expressed	N
9	Chr5	10276564	11276692	LOC_Os05g18604	OsSCP28 - Putative Serine Carboxypeptidase homologue, expressed	N
9	Chr5	10276564	11276692	LOC_Os05g18604	OsSCP28 - Putative Serine Carboxypeptidase homologue, expressed	N
9	Chr5	10276564	11276692	LOC_Os05g18604	OsSCP28 - Putative Serine Carboxypeptidase homologue, expressed	N
9	Chr5	10276564	11276692	LOC_Os05g18604	OsSCP28 - Putative Serine Carboxypeptidase homologue, expressed	N
9	Chr5	10276564	11276692	LOC_Os05g18604	OsSCP28 - Putative Serine Carboxypeptidase homologue, expressed	N
9	Chr5	10276564	11276692	LOC_Os05g18640	expressed protein	N
9	Chr5	10276564	11276692	LOC_Os05g18650	expressed protein	N
9	Chr5	10276564	11276692	LOC_Os05g18660	OsFBDUF24 - F-box and DUF domain containing protein, expressed	N
9	Chr5	10276564	11276692	LOC_Os05g18660	OsFBDUF24 - F-box and DUF domain containing protein, expressed	N
9	Chr5	10276564	11276692	LOC_Os05g18670	C4-dicarboxylate transporter/malic acid transport protein domain containing protein, expressed	N
9	Chr5	10276564	11276692	LOC_Os05g18680	transposon protein, putative, CACTA, En/Spm sub-class, expressed	Y
9	Chr5	10276564	11276692	LOC_Os05g18690	retrotransposon protein, putative, Ty3-gypsy subclass	Y
9	Chr5	10276564	11276692	LOC_Os05g18700	hypothetical protein	N
9	Chr5	10276564	11276692	LOC_Os05g18710	transposon protein, putative, CACTA, En/Spm sub-class, expressed	Y
9	Chr5	10276564	11276692	LOC_Os05g18720	retrotransposon protein, putative, unclassified, expressed	Y
9	Chr5	10276564	11276692	LOC_Os05g18730	generative cell specific-1, putative, expressed	N
9	Chr5	10276564	11276692	LOC_Os05g18740	retrotransposon protein, putative, unclassified, expressed	Y
9	Chr5	10276564	11276692	LOC_Os05g18750	ribosomal protein L25, putative, expressed	N
9	Chr5	10276564	11276692	LOC_Os05g18760	retrotransposon protein, putative, Ty3-gypsy subclass, expressed	Y
9	Chr5	10276564	11276692	LOC_Os05g18770	Sad1 / UNC-like C-terminal domain containing protein, putative, expressed	N
9	Chr5	10276564	11276692	LOC_Os05g18774	protein phosphatase 1 regulatory subunit 11, putative, expressed	N
9	Chr5	10276564	11276692	LOC_Os05g18774	protein phosphatase 1 regulatory subunit 11, putative, expressed	N
9	Chr5	10276564	11276692	LOC_Os05g18774	protein phosphatase 1 regulatory subunit 11, putative, expressed	N
9	Chr5	10276564	11276692	LOC_Os05g18780	rpp14 family protein, expressed	N
9	Chr5	10276564	11276692	LOC_Os05g18790	formyl transferase, putative, expressed	N
9	Chr5	10276564	11276692	LOC_Os05g18800	expressed protein	N
9	Chr5	10276564	11276692	LOC_Os05g18810	transposon protein, putative, CACTA, En/Spm sub-class, expressed	Y
9	Chr5	10276564	11276692	LOC_Os05g18820	retrotransposon protein, putative, unclassified, expressed	Y
9	Chr5	10276564	11276692	LOC_Os05g18830	retrotransposon protein, putative, unclassified, expressed	Y
9	Chr5	10276564	11276692	LOC_Os05g18840	retrotransposon protein, putative, unclassified, expressed	Y
9	Chr5	10276564	11276692	LOC_Os05g18850	endoribonuclease Dicer, putative, expressed	N
9	Chr5	10276564	11276692	LOC_Os05g18860	STIGL2 - Stigma-specific Stig1 family protein precursor, putative, expressed	N
9	Chr5	10276564	11276692	LOC_Os05g18870	hypothetical protein	N
9	Chr5	10276564	11276692	LOC_Os05g18880	transposon protein, putative, CACTA, En/Spm sub-class, expressed	Y
9	Chr5	10276564	11276692	LOC_Os05g18890	transposon protein, putative, unclassified	Y
9	Chr5	10276564	11276692	LOC_Os05g18900	transposon protein, putative, CACTA, En/Spm sub-class, expressed	Y
9	Chr5	10276564	11276692	LOC_Os05g18910	retrotransposon protein, putative, unclassified, expressed	Y
9	Chr5	10276564	11276692	LOC_Os05g18920	retrotransposon protein, putative, Ty3-gypsy subclass, expressed	Y
9	Chr5	10276564	11276692	LOC_Os05g18930	retrotransposon protein, putative, Ty3-gypsy subclass, expressed	Y
9	Chr5	10276564	11276692	LOC_Os05g18940	STIGL3 - Stigma-specific Stig1 family protein precursor, putative, expressed	N
9	Chr5	10276564	11276692	LOC_Os05g18950	pentatricopeptide, putative, expressed	N
9	Chr5	10276564	11276692	LOC_Os05g18960	expressed protein	N
9	Chr5	10276564	11276692	LOC_Os05g18970	expressed protein	N
9	Chr5	10276564	11276692	LOC_Os05g18980	transposon protein, putative, CACTA, En/Spm sub-class, expressed	Y
9	Chr5	10276564	11276692	LOC_Os05g18990	transposon protein, putative, CACTA, En/Spm sub-class, expressed	Y
9	Chr5	10276564	11276692	LOC_Os05g19000	expressed protein	N
9	Chr5	10276564	11276692	LOC_Os05g19010	expressed protein	N
9	Chr5	10276564	11276692	LOC_Os05g19020	retrotransposon protein, putative, unclassified, expressed	Y
9	Chr5	10276564	11276692	LOC_Os05g19030	expressed protein	N
9	Chr5	10276564	11276692	LOC_Os05g19030	expressed protein	N
9	Chr5	10276564	11276692	LOC_Os05g19040	prefoldin, putative, expressed	N
9	Chr5	10276564	11276692	LOC_Os05g19050	retrotransposon protein, putative, unclassified, expressed	Y
9	Chr5	10276564	11276692	LOC_Os05g19060	retrotransposon protein, putative, unclassified	Y
9	Chr5	10276564	11276692	LOC_Os05g19080	retrotransposon protein, putative, unclassified, expressed	Y
9	Chr5	10276564	11276692	LOC_Os05g19090	retrotransposon protein, putative, unclassified, expressed	Y
9	Chr5	10276564	11276692	LOC_Os05g19100	retrotransposon protein, putative, unclassified, expressed	Y
9	Chr5	10276564	11276692	LOC_Os05g19110	expressed protein	N
9	Chr5	10276564	11276692	LOC_Os05g19120	hypothetical protein	N
9	Chr5	10276564	11276692	LOC_Os05g19130	hypothetical protein	N
9	Chr5	10276564	11276692	LOC_Os05g19140	retrotransposon protein, putative, Ty3-gypsy subclass, expressed	Y
9	Chr5	10276564	11276692	LOC_Os05g19150	hydrolase, alpha/beta fold family domain containing protein, expressed	N
9	Chr5	10276564	11276692	LOC_Os05g19160	transposon protein, putative, unclassified, expressed	Y
9	Chr5	10276564	11276692	LOC_Os05g19170	transposon protein, putative, unclassified, expressed	Y
9	Chr5	10276564	11276692	LOC_Os05g19180	retrotransposon protein, putative, Ty3-gypsy subclass, expressed	Y
9	Chr5	10276564	11276692	LOC_Os05g19190	retrotransposon protein, putative, Ty3-gypsy subclass, expressed	Y
9	Chr5	10276564	11276692	LOC_Os05g19200	retrotransposon protein, putative, Ty3-gypsy subclass, expressed	Y
9	Chr5	10276564	11276692	LOC_Os05g19210	retrotransposon protein, putative, unclassified, expressed	Y
9	Chr5	10276564	11276692	LOC_Os05g19220	retrotransposon protein, putative, Ty3-gypsy subclass, expressed	Y
9	Chr5	10276564	11276692	LOC_Os05g19230	retrotransposon protein, putative, Ty3-gypsy subclass	Y
9	Chr5	10276564	11276692	LOC_Os05g19240	retrotransposon protein, putative, Ty1-copia subclass, expressed	Y
9	Chr5	10276564	11276692	LOC_Os05g19250	retrotransposon protein, putative, Ty1-copia subclass, expressed	Y
9	Chr5	10276564	11276692	LOC_Os05g19260	retrotransposon protein, putative, Ty1-copia subclass	Y
9	Chr5	10276564	11276692	LOC_Os05g19270	MSH-like DNA mismatch repair protein, putative, expressed	N
9	Chr5	10276564	11276692	LOC_Os05g19280	expressed protein	N
9	Chr5	10276564	11276692	LOC_Os05g19280	expressed protein	N
9	Chr5	10276564	11276692	LOC_Os05g19290	expressed protein	N
9	Chr5	10276564	11276692	LOC_Os05g19300	expressed protein	N
9	Chr5	10276564	11276692	LOC_Os05g19310	retrotransposon protein, putative, Ty3-gypsy subclass, expressed	Y
9	Chr5	10276564	11276692	LOC_Os05g19320	retrotransposon protein, putative, Ty3-gypsy subclass, expressed	Y
9	Chr5	10276564	11276692	LOC_Os05g19330	retrotransposon protein, putative, Ty3-gypsy subclass, expressed	Y
9	Chr5	10276564	11276692	LOC_Os05g19350	retrotransposon protein, putative, Ty3-gypsy subclass, expressed	Y
9	Chr5	10276564	11276692	LOC_Os05g19360	expressed protein	N
9	Chr5	10276564	11276692	LOC_Os05g19370	60S ribosomal protein L15, putative, expressed	N
9	Chr5	10276564	11276692	LOC_Os05g19380	pentatricopeptide, putative, expressed	N
9	Chr5	10276564	11276692	LOC_Os05g19390	PPR repeat containing protein, expressed	N
9	Chr5	10276564	11276692	LOC_Os05g19400	retrotransposon protein, putative, unclassified, expressed	Y
9	Chr5	10276564	11276692	LOC_Os05g19410	retrotransposon protein, putative, Ty3-gypsy subclass	Y
10	Chr5	19475040	20475209	LOC_Os05g33210	cytochrome b-c1 complex subunit 9, putative, expressed	N
10	Chr5	19475040	20475209	LOC_Os05g33220	AWPM-19-like membrane family protein, putative, expressed	N
10	Chr5	19475040	20475209	LOC_Os05g33230	cobalt ion transporter, putative, expressed	N
10	Chr5	19475040	20475209	LOC_Os05g33240	DNA-directed RNA polymerase II subunit RPB7, putative, expressed	N
10	Chr5	19475040	20475209	LOC_Os05g33260	1-5-phosphoribosyl-5-5-phosphoribosylaminomethylideneaminoimidazole-4-carboxamide isomerase, chloroplast precursor, putative, expressed	N
10	Chr5	19475040	20475209	LOC_Os05g33260	1-5-phosphoribosyl-5-5-phosphoribosylaminomethylideneaminoimidazole-4-carboxamide isomerase, chloroplast precursor, putative, expressed	N
10	Chr5	19475040	20475209	LOC_Os05g33270	GDSL-like lipase/acylhydrolase, putative, expressed	N
10	Chr5	19475040	20475209	LOC_Os05g33280	thylakoid lumen protein, putative, expressed	N
10	Chr5	19475040	20475209	LOC_Os05g33290	uncharacterized conserved membrane protein specific to cyanobacteria, putative, expressed	N
10	Chr5	19475040	20475209	LOC_Os05g33300	tat pathway signal sequence family protein, expressed	N
10	Chr5	19475040	20475209	LOC_Os05g33310	oxidoreductase, 2OG-Fe oxygenase family protein, putative, expressed	N
10	Chr5	19475040	20475209	LOC_Os05g33320	expressed protein	N
10	Chr5	19475040	20475209	LOC_Os05g33330	transposon protein, putative, CACTA, En/Spm sub-class	Y
10	Chr5	19475040	20475209	LOC_Os05g33340	transposon protein, putative, CACTA, En/Spm sub-class, expressed	Y
10	Chr5	19475040	20475209	LOC_Os05g33350	expressed protein	N
10	Chr5	19475040	20475209	LOC_Os05g33360	transmembrane BAX inhibitor motif-containing protein, putative, expressed	N
10	Chr5	19475040	20475209	LOC_Os05g33370	transposon protein, putative, unclassified, expressed	Y
10	Chr5	19475040	20475209	LOC_Os05g33380	fructose-bisphospate aldolase isozyme, putative, expressed	N
10	Chr5	19475040	20475209	LOC_Os05g33390	cation-transporting ATPase, putative, expressed	N
10	Chr5	19475040	20475209	LOC_Os05g33400	basic 7S globulin precursor, putative, expressed	N
10	Chr5	19475040	20475209	LOC_Os05g33410	xylanase inhibitor, putative, expressed	N
10	Chr5	19475040	20475209	LOC_Os05g33420	xyloglucanase inhibitor, putative, expressed	N
10	Chr5	19475040	20475209	LOC_Os05g33430	xyloglucanase inhibitor, putative, expressed	N
10	Chr5	19475040	20475209	LOC_Os05g33440	mTERF domain containing protein, expressed	N
10	Chr5	19475040	20475209	LOC_Os05g33450	xanthine/uracil/vitamin C permease, putative	N
10	Chr5	19475040	20475209	LOC_Os05g33460	mTERF domain containing protein, expressed	N
10	Chr5	19475040	20475209	LOC_Os05g33460	mTERF domain containing protein, expressed	N
10	Chr5	19475040	20475209	LOC_Os05g33470	expressed protein	Y
10	Chr5	19475040	20475209	LOC_Os05g33480	retrotransposon protein, putative, unclassified, expressed	Y
10	Chr5	19475040	20475209	LOC_Os05g33490	retrotransposon protein, putative, Ty3-gypsy subclass, expressed	Y
10	Chr5	19475040	20475209	LOC_Os05g33500	mTERF domain containing protein, expressed	N
10	Chr5	19475040	20475209	LOC_Os05g33510	peptide methionine sulfoxide reductase msrB, putative, expressed	N
10	Chr5	19475040	20475209	LOC_Os05g33514	expressed protein	N
10	Chr5	19475040	20475209	LOC_Os05g33520	expressed protein	N
10	Chr5	19475040	20475209	LOC_Os05g33530	expressed protein	N
10	Chr5	19475040	20475209	LOC_Os05g33550	methyl-binding domain protein MBD, putative, expressed	N
10	Chr5	19475040	20475209	LOC_Os05g33550	methyl-binding domain protein MBD, putative, expressed	N
10	Chr5	19475040	20475209	LOC_Os05g33554	methyl-binding domain protein MBD, putative, expressed	N
10	Chr5	19475040	20475209	LOC_Os05g33560	expressed protein	N
10	Chr5	19475040	20475209	LOC_Os05g33570	pyruvate, phosphate dikinase, chloroplast precursor, putative, expressed	N
10	Chr5	19475040	20475209	LOC_Os05g33570	pyruvate, phosphate dikinase, chloroplast precursor, putative, expressed	N
10	Chr5	19475040	20475209	LOC_Os05g33580	expressed protein	N
10	Chr5	19475040	20475209	LOC_Os05g33590	cytochrome P450, putative, expressed	N
10	Chr5	19475040	20475209	LOC_Os05g33600	cytochrome P450 72A1, putative, expressed	N
10	Chr5	19475040	20475209	LOC_Os05g33610	expressed protein	N
10	Chr5	19475040	20475209	LOC_Os05g33610	expressed protein	N
10	Chr5	19475040	20475209	LOC_Os05g33610	expressed protein	N
10	Chr5	19475040	20475209	LOC_Os05g33620	expressed protein	N
10	Chr5	19475040	20475209	LOC_Os05g33630	inosine-uridine preferring nucleoside hydrolase family protein, putative, expressed	N
10	Chr5	19475040	20475209	LOC_Os05g33630	inosine-uridine preferring nucleoside hydrolase family protein, putative, expressed	N
10	Chr5	19475040	20475209	LOC_Os05g33630	inosine-uridine preferring nucleoside hydrolase family protein, putative, expressed	N
10	Chr5	19475040	20475209	LOC_Os05g33630	inosine-uridine preferring nucleoside hydrolase family protein, putative, expressed	N
10	Chr5	19475040	20475209	LOC_Os05g33630	inosine-uridine preferring nucleoside hydrolase family protein, putative, expressed	N
10	Chr5	19475040	20475209	LOC_Os05g33630	inosine-uridine preferring nucleoside hydrolase family protein, putative, expressed	N
10	Chr5	19475040	20475209	LOC_Os05g33644	inosine-uridine preferring nucleoside hydrolase family protein, putative, expressed	N
10	Chr5	19475040	20475209	LOC_Os05g33660	expressed protein	N
10	Chr5	19475040	20475209	LOC_Os05g33670	expressed protein	N
10	Chr5	19475040	20475209	LOC_Os05g33680	expressed protein	N
10	Chr5	19475040	20475209	LOC_Os05g33690	receptor-like protein kinase precursor, putative, expressed	N
10	Chr5	19475040	20475209	LOC_Os05g33690	receptor-like protein kinase precursor, putative, expressed	N
10	Chr5	19475040	20475209	LOC_Os05g33700	4F5 protein family protein, expressed	N
10	Chr5	19475040	20475209	LOC_Os05g33710	WD domain, G-beta repeat domain containing protein, expressed	N
10	Chr5	19475040	20475209	LOC_Os05g33720	retrotransposon protein, putative, unclassified	Y
10	Chr5	19475040	20475209	LOC_Os05g33730	gibberellin receptor GID1L2, putative, expressed	N
10	Chr5	19475040	20475209	LOC_Os05g33740	retrotransposon protein, putative, unclassified	Y
10	Chr5	19475040	20475209	LOC_Os05g33750	retrotransposon protein, putative, unclassified, expressed	Y
10	Chr5	19475040	20475209	LOC_Os05g33760	PPR repeat domain containing protein, putative, expressed	N
10	Chr5	19475040	20475209	LOC_Os05g33770	expressed protein	N
10	Chr5	19475040	20475209	LOC_Os05g33780	expressed protein	Y
10	Chr5	19475040	20475209	LOC_Os05g33790	retrotransposon protein, putative, Ty1-copia subclass, expressed	Y
10	Chr5	19475040	20475209	LOC_Os05g33800	retrotransposon, putative, centromere-specific, expressed	Y
10	Chr5	19475040	20475209	LOC_Os05g33810	OsSPL9 - SBP-box gene family member, expressed	N
10	Chr5	19475040	20475209	LOC_Os05g33820	lipase, putative, expressed	N
10	Chr5	19475040	20475209	LOC_Os05g33830	zinc finger, C3HC4 type domain containing protein, expressed	N
10	Chr5	19475040	20475209	LOC_Os05g33840	transketolase, putative, expressed	N
10	Chr5	19475040	20475209	LOC_Os05g33850	UBA/TS-N domain containing protein, expressed	N
10	Chr5	19475040	20475209	LOC_Os05g33860	expressed protein	N
10	Chr5	19475040	20475209	LOC_Os05g33870	ran GTPase activating protein, putative, expressed	N
10	Chr5	19475040	20475209	LOC_Os05g33880	cysteine proteinase inhibitor precursor protein, putative, expressed	N
10	Chr5	19475040	20475209	LOC_Os05g33880	cysteine proteinase inhibitor precursor protein, putative, expressed	N
10	Chr5	19475040	20475209	LOC_Os05g33890	microtubule associated protein, putative, expressed	N
10	Chr5	19475040	20475209	LOC_Os05g33900	auxin-induced protein 5NG4, putative, expressed	N
10	Chr5	19475040	20475209	LOC_Os05g33910	MATE, putative, expressed	N
10	Chr5	19475040	20475209	LOC_Os05g33920	pentatricopeptide, putative, expressed	N
10	Chr5	19475040	20475209	LOC_Os05g33930	expressed protein	N
10	Chr5	19475040	20475209	LOC_Os05g33940	alpha/beta hydrolase fold, putative, expressed	N
10	Chr5	19475040	20475209	LOC_Os05g33960	peptide transporter PTR2, putative, expressed	N
10	Chr5	19475040	20475209	LOC_Os05g33970	hypothetical protein	N
10	Chr5	19475040	20475209	LOC_Os05g33980	retrotransposon protein, putative, unclassified, expressed	Y
10	Chr5	19475040	20475209	LOC_Os05g33990	retrotransposon protein, putative, unclassified, expressed	Y
10	Chr5	19475040	20475209	LOC_Os05g34000	POT family protein, expressed	N
10	Chr5	19475040	20475209	LOC_Os05g34010	peptide transporter PTR2, putative, expressed	N
10	Chr5	19475040	20475209	LOC_Os05g34020	expressed protein	N
10	Chr5	19475040	20475209	LOC_Os05g34030	peptide transporter PTR2, putative, expressed	N
10	Chr5	19475040	20475209	LOC_Os05g34040	monooxygenase, putative, expressed	N
10	Chr5	19475040	20475209	LOC_Os05g34040	monooxygenase, putative, expressed	N
10	Chr5	19475040	20475209	LOC_Os05g34050	bZIP transcription factor domain containing protein, expressed	N
10	Chr5	19475040	20475209	LOC_Os05g34060	expressed protein	N
10	Chr5	19475040	20475209	LOC_Os05g34070	DIP1, putative, expressed	N
10	Chr5	19475040	20475209	LOC_Os05g34080	retrotransposon protein, putative, unclassified, expressed	Y
10	Chr5	19475040	20475209	LOC_Os05g34090	retrotransposon protein, putative, unclassified, expressed	Y
10	Chr5	19475040	20475209	LOC_Os05g34100	expressed protein	N
10	Chr5	19475040	20475209	LOC_Os05g34110	homeodomain-related, putative, expressed	N
10	Chr5	19475040	20475209	LOC_Os05g34120	expressed protein	N
10	Chr5	19475040	20475209	LOC_Os05g34130	expressed protein	N
10	Chr5	19475040	20475209	LOC_Os05g34140	retrotransposon protein, putative, unclassified, expressed	Y
10	Chr5	19475040	20475209	LOC_Os05g34150	glutathione S-transferase, putative, expressed	N
10	Chr5	19475040	20475209	LOC_Os05g34160	mTERF domain containing protein, expressed	N
10	Chr5	19475040	20475209	LOC_Os05g34170	tubulin/FtsZ domain containing protein, putative, expressed	N
10	Chr5	19475040	20475209	LOC_Os05g34170	tubulin/FtsZ domain containing protein, putative, expressed	N
10	Chr5	19475040	20475209	LOC_Os05g34180	hydrolase, NUDIX family, domain containing protein, expressed	N
10	Chr5	19475040	20475209	LOC_Os05g34190	retrotransposon protein, putative, unclassified	Y
10	Chr5	19475040	20475209	LOC_Os05g34200	expressed protein	N
10	Chr5	19475040	20475209	LOC_Os05g34210	expressed protein	N
10	Chr5	19475040	20475209	LOC_Os05g34220	vrga1, putative, expressed	N
10	Chr5	19475040	20475209	LOC_Os05g34220	vrga1, putative, expressed	N
10	Chr5	19475040	20475209	LOC_Os05g34230	disease resistance protein RGA3, putative, expressed	N
10	Chr5	19475040	20475209	LOC_Os05g34240	hAT dimerisation domain containing protein, expressed	N
10	Chr5	19475040	20475209	LOC_Os05g34240	hAT dimerisation domain containing protein, expressed	N
10	Chr5	19475040	20475209	LOC_Os05g34240	hAT dimerisation domain containing protein, expressed	N
10	Chr5	19475040	20475209	LOC_Os05g34260	transposon protein, putative, Ac/Ds sub-class, expressed	Y
10	Chr5	19475040	20475209	LOC_Os05g34270	inactive receptor kinase At1g27190 precursor, putative, expressed	N
10	Chr5	19475040	20475209	LOC_Os05g34280	expressed protein	N
10	Chr5	19475040	20475209	LOC_Os05g34290	glutathione gamma-glutamylcysteinyltransferase 1, putative, expressed	N
10	Chr5	19475040	20475209	LOC_Os05g34300	expressed protein	N
10	Chr5	19475040	20475209	LOC_Os05g34310	no apical meristem protein, putative, expressed	N
10	Chr5	19475040	20475209	LOC_Os05g34320	beta-hexosaminidase precursor, putative, expressed	N
10	Chr5	19475040	20475209	LOC_Os05g34320	beta-hexosaminidase precursor, putative, expressed	N
10	Chr5	19475040	20475209	LOC_Os05g34320	beta-hexosaminidase precursor, putative, expressed	N
10	Chr5	19475040	20475209	LOC_Os05g34325	cytochrome P450 51, putative, expressed	N
10	Chr5	19475040	20475209	LOC_Os05g34330	retrotransposon protein, putative, unclassified, expressed	Y
10	Chr5	19475040	20475209	LOC_Os05g34340	retrotransposon protein, putative, Ty3-gypsy subclass	Y
10	Chr5	19475040	20475209	LOC_Os05g34350	retrotransposon protein, putative, unclassified, expressed	Y
10	Chr5	19475040	20475209	LOC_Os05g34360	retrotransposon protein, putative, unclassified	Y
10	Chr5	19475040	20475209	LOC_Os05g34370	retrotransposon protein, putative, unclassified, expressed	Y
10	Chr5	19475040	20475209	LOC_Os05g34380	cytochrome P450, putative, expressed	N
10	Chr5	19475040	20475209	LOC_Os05g34390	protein kinase domain containing protein, expressed	N
10	Chr5	19475040	20475209	LOC_Os05g34400	expressed protein	N
10	Chr5	19475040	20475209	LOC_Os05g34410	transposon protein, putative, CACTA, En/Spm sub-class	Y
10	Chr5	19475040	20475209	LOC_Os05g34420	transposon protein, putative, CACTA, En/Spm sub-class, expressed	Y
10	Chr5	19475040	20475209	LOC_Os05g34440	transposon protein, putative, CACTA, En/Spm sub-class, expressed	Y
10	Chr5	19475040	20475209	LOC_Os05g34450	DUF260 domain containing protein, putative, expressed	N
10	Chr5	19475040	20475209	LOC_Os05g34460	OsDegp7 - Putative Deg protease homologue, expressed	N
10	Chr5	19475040	20475209	LOC_Os05g34470	expressed protein	N
10	Chr5	19475040	20475209	LOC_Os05g34470	expressed protein	N
10	Chr5	19475040	20475209	LOC_Os05g34480	expressed protein	N
10	Chr5	19475040	20475209	LOC_Os05g34480	expressed protein	N
10	Chr5	19475040	20475209	LOC_Os05g34490	expressed protein	N
10	Chr5	19475040	20475209	LOC_Os05g34500	expressed protein	N
10	Chr5	19475040	20475209	LOC_Os05g34510	expressed protein	N
10	Chr5	19475040	20475209	LOC_Os05g34520	ulp1 protease family protein, putative, expressed	N
10	Chr5	19475040	20475209	LOC_Os05g34530	auxin-inducible protein, putative, expressed	N
11	Chr6	2332511	3332633	LOC_Os06g05190	BRCA1 C Terminus domain containing protein, expressed	N
11	Chr6	2332511	3332633	LOC_Os06g05200	zinc finger, C3HC4 type domain containing protein, expressed	N
11	Chr6	2332511	3332633	LOC_Os06g05209	pectate lyase precursor, putative, expressed	N
11	Chr6	2332511	3332633	LOC_Os06g05220	expressed protein	N
11	Chr6	2332511	3332633	LOC_Os06g05230	retrotransposon protein, putative, unclassified, expressed	Y
11	Chr6	2332511	3332633	LOC_Os06g05240	zinc carboxypeptidase family protein, putative, expressed	N
11	Chr6	2332511	3332633	LOC_Os06g05250	GTP-binding protein GUF1, putative, expressed	N
11	Chr6	2332511	3332633	LOC_Os06g05250	GTP-binding protein GUF1, putative, expressed	N
11	Chr6	2332511	3332633	LOC_Os06g05250	GTP-binding protein GUF1, putative, expressed	N
11	Chr6	2332511	3332633	LOC_Os06g05260	pectate lyase precursor, putative, expressed	N
11	Chr6	2332511	3332633	LOC_Os06g05272	pectate lyase precursor, putative, expressed	N
11	Chr6	2332511	3332633	LOC_Os06g05284	transferase family protein, putative, expressed	N
11	Chr6	2332511	3332633	LOC_Os06g05300	transferase family protein, putative, expressed	N
11	Chr6	2332511	3332633	LOC_Os06g05310	transferase family protein, putative, expressed	N
11	Chr6	2332511	3332633	LOC_Os06g05320	transferase family protein, putative, expressed	N
11	Chr6	2332511	3332633	LOC_Os06g05330	retrotransposon protein, putative, unclassified	Y
11	Chr6	2332511	3332633	LOC_Os06g05340	AP2 domain containing protein, expressed	N
11	Chr6	2332511	3332633	LOC_Os06g05350	whirly transcription factor domain containing protein, expressed	N
11	Chr6	2332511	3332633	LOC_Os06g05355	expressed protein	N
11	Chr6	2332511	3332633	LOC_Os06g05359	NBS-LRR disease resistance protein, putative, expressed	N
11	Chr6	2332511	3332633	LOC_Os06g05368	expressed protein	N
11	Chr6	2332511	3332633	LOC_Os06g05368	expressed protein	N
11	Chr6	2332511	3332633	LOC_Os06g05380	WRKY73, expressed	N
11	Chr6	2332511	3332633	LOC_Os06g05390	expressed protein	N
11	Chr6	2332511	3332633	LOC_Os06g05390	expressed protein	N
11	Chr6	2332511	3332633	LOC_Os06g05400	IscA-like iron-sulfur assembly protein, mitochondrial precursor, putative, expressed	N
11	Chr6	2332511	3332633	LOC_Os06g05410	expressed protein	N
11	Chr6	2332511	3332633	LOC_Os06g05420	expressed protein	N
11	Chr6	2332511	3332633	LOC_Os06g05424	expressed protein	N
11	Chr6	2332511	3332633	LOC_Os06g05430	expressed protein	N
11	Chr6	2332511	3332633	LOC_Os06g05440	expressed protein	N
11	Chr6	2332511	3332633	LOC_Os06g05450	expressed protein	N
11	Chr6	2332511	3332633	LOC_Os06g05460	retrotransposon protein, putative, Ty1-copia subclass, expressed	Y
11	Chr6	2332511	3332633	LOC_Os06g05470	expressed protein	N
11	Chr6	2332511	3332633	LOC_Os06g05480	expressed protein	N
11	Chr6	2332511	3332633	LOC_Os06g05490	retrotransposon protein, putative, unclassified, expressed	Y
11	Chr6	2332511	3332633	LOC_Os06g05500	transposon protein, putative, CACTA, En/Spm sub-class, expressed	Y
11	Chr6	2332511	3332633	LOC_Os06g05510	expressed protein	N
11	Chr6	2332511	3332633	LOC_Os06g05520	OsMKK1 - putative MAPKK based on amino acid sequence homology, expressed	N
11	Chr6	2332511	3332633	LOC_Os06g05530	RNA recognition motif containing protein, putative, expressed	N
11	Chr6	2332511	3332633	LOC_Os06g05530	RNA recognition motif containing protein, putative, expressed	N
11	Chr6	2332511	3332633	LOC_Os06g05530	RNA recognition motif containing protein, putative, expressed	N
11	Chr6	2332511	3332633	LOC_Os06g05540	expressed protein	N
11	Chr6	2332511	3332633	LOC_Os06g05550	GDSL-like lipase/acylhydrolase, putative, expressed	N
11	Chr6	2332511	3332633	LOC_Os06g05560	expressed protein	N
11	Chr6	2332511	3332633	LOC_Os06g05570	transposon protein, putative, unclassified, expressed	Y
11	Chr6	2332511	3332633	LOC_Os06g05580	OsFBDUF30 - F-box and DUF domain containing protein, expressed	N
11	Chr6	2332511	3332633	LOC_Os06g05580	OsFBDUF30 - F-box and DUF domain containing protein, expressed	N
11	Chr6	2332511	3332633	LOC_Os06g05590	OsFBX186 - F-box domain containing protein, expressed	N
11	Chr6	2332511	3332633	LOC_Os06g05600	OsFBDUF31 - F-box and DUF domain containing protein, expressed	N
11	Chr6	2332511	3332633	LOC_Os06g05610	OsFBDUF32 - F-box and DUF domain containing protein, expressed	N
11	Chr6	2332511	3332633	LOC_Os06g05620	OsFBDUF33 - F-box and DUF domain containing protein, expressed	N
11	Chr6	2332511	3332633	LOC_Os06g05630	GDSL-like lipase/acylhydrolase, putative, expressed	N
11	Chr6	2332511	3332633	LOC_Os06g05630	GDSL-like lipase/acylhydrolase, putative, expressed	N
11	Chr6	2332511	3332633	LOC_Os06g05630	GDSL-like lipase/acylhydrolase, putative, expressed	N
11	Chr6	2332511	3332633	LOC_Os06g05640	expressed protein	N
11	Chr6	2332511	3332633	LOC_Os06g05650	expressed protein	N
11	Chr6	2332511	3332633	LOC_Os06g05660	NAP domain containing protein, putative, expressed	N
11	Chr6	2332511	3332633	LOC_Os06g05660	NAP domain containing protein, putative, expressed	N
11	Chr6	2332511	3332633	LOC_Os06g05660	NAP domain containing protein, putative, expressed	N
11	Chr6	2332511	3332633	LOC_Os06g05660	NAP domain containing protein, putative, expressed	N
11	Chr6	2332511	3332633	LOC_Os06g05660	NAP domain containing protein, putative, expressed	N
11	Chr6	2332511	3332633	LOC_Os06g05670	expressed protein	N
11	Chr6	2332511	3332633	LOC_Os06g05680	retrotransposon protein, putative, unclassified, expressed	Y
11	Chr6	2332511	3332633	LOC_Os06g05690	cysteine synthase, chloroplast/chromoplast precursor, putative, expressed	N
11	Chr6	2332511	3332633	LOC_Os06g05700	cysteine synthase, putative, expressed	N
11	Chr6	2332511	3332633	LOC_Os06g05710	pollen-specific protein, putative, expressed	N
11	Chr6	2332511	3332633	LOC_Os06g05720	expressed protein	N
11	Chr6	2332511	3332633	LOC_Os06g05730	expressed protein	N
11	Chr6	2332511	3332633	LOC_Os06g05740	expressed protein	N
11	Chr6	2332511	3332633	LOC_Os06g05750	transferase family domain containing protein, expressed	N
11	Chr6	2332511	3332633	LOC_Os06g05760	ubiquitin family protein, putative, expressed	N
11	Chr6	2332511	3332633	LOC_Os06g05770	expressed protein	N
11	Chr6	2332511	3332633	LOC_Os06g05780	retrotransposon protein, putative, Ty3-gypsy subclass, expressed	Y
11	Chr6	2332511	3332633	LOC_Os06g05790	transferase family domain containing protein, expressed	N
11	Chr6	2332511	3332633	LOC_Os06g05800	RNA recognition motif containing protein, putative, expressed	N
11	Chr6	2332511	3332633	LOC_Os06g05800	RNA recognition motif containing protein, putative, expressed	N
11	Chr6	2332511	3332633	LOC_Os06g05804	trafficking protein particle complex subunit 4, putative, expressed	N
11	Chr6	2332511	3332633	LOC_Os06g05804	trafficking protein particle complex subunit 4, putative, expressed	N
11	Chr6	2332511	3332633	LOC_Os06g05804	trafficking protein particle complex subunit 4, putative, expressed	N
11	Chr6	2332511	3332633	LOC_Os06g05804	trafficking protein particle complex subunit 4, putative, expressed	N
11	Chr6	2332511	3332633	LOC_Os06g05810	transposon protein, putative, unclassified	Y
11	Chr6	2332511	3332633	LOC_Os06g05820	OsLonP2 - Putative Lon protease homologue, expressed	N
11	Chr6	2332511	3332633	LOC_Os06g05830	protein kinase domain containing protein, expressed	N
11	Chr6	2332511	3332633	LOC_Os06g05840	retrotransposon protein, putative, unclassified, expressed	Y
11	Chr6	2332511	3332633	LOC_Os06g05850	retrotransposon protein, putative, unclassified, expressed	Y
11	Chr6	2332511	3332633	LOC_Os06g05870	dual specificity protein phosphatase, putative, expressed	N
11	Chr6	2332511	3332633	LOC_Os06g05860	6-phosphofructokinase, putative, expressed	N
11	Chr6	2332511	3332633	LOC_Os06g05870	dual specificity protein phosphatase, putative, expressed	N
11	Chr6	2332511	3332633	LOC_Os06g05880	profilin domain containing protein, expressed	N
11	Chr6	2332511	3332633	LOC_Os06g05890	B-box zinc finger family protein, putative, expressed	N
11	Chr6	2332511	3332633	LOC_Os06g05900	methyltransferase, putative, expressed	N
11	Chr6	2332511	3332633	LOC_Os06g05910	methyltransferase domain containing protein, expressed	N
11	Chr6	2332511	3332633	LOC_Os06g05910	methyltransferase domain containing protein, expressed	N
11	Chr6	2332511	3332633	LOC_Os06g05920	Rf1, mitochondrial precursor, putative, expressed	N
11	Chr6	2332511	3332633	LOC_Os06g05930	expressed protein	N
11	Chr6	2332511	3332633	LOC_Os06g05940	DTA2, putative, expressed	N
11	Chr6	2332511	3332633	LOC_Os06g05950	expressed protein	N
11	Chr6	2332511	3332633	LOC_Os06g05950	expressed protein	N
11	Chr6	2332511	3332633	LOC_Os06g05950	expressed protein	N
11	Chr6	2332511	3332633	LOC_Os06g05960	expressed protein	N
11	Chr6	2332511	3332633	LOC_Os06g05970	DUF581 domain containing protein, expressed	N
11	Chr6	2332511	3332633	LOC_Os06g05980	transporter family protein, putative, expressed	N
11	Chr6	2332511	3332633	LOC_Os06g05980	transporter family protein, putative, expressed	N
11	Chr6	2332511	3332633	LOC_Os06g05990	zinc finger family protein, putative, expressed	N
11	Chr6	2332511	3332633	LOC_Os06g06000	expressed protein	N
11	Chr6	2332511	3332633	LOC_Os06g06014	expressed protein	N
11	Chr6	2332511	3332633	LOC_Os06g06014	expressed protein	N
11	Chr6	2332511	3332633	LOC_Os06g06014	expressed protein	N
11	Chr6	2332511	3332633	LOC_Os06g06014	expressed protein	N
11	Chr6	2332511	3332633	LOC_Os06g06030	peptidase, T1 family, putative, expressed	N
11	Chr6	2332511	3332633	LOC_Os06g06040	expressed protein	N
11	Chr6	2332511	3332633	LOC_Os06g06040	expressed protein	N
11	Chr6	2332511	3332633	LOC_Os06g06040	expressed protein	N
11	Chr6	2332511	3332633	LOC_Os06g06040	expressed protein	N
11	Chr6	2332511	3332633	LOC_Os06g06040	expressed protein	N
11	Chr6	2332511	3332633	LOC_Os06g06040	expressed protein	N
11	Chr6	2332511	3332633	LOC_Os06g06040	expressed protein	N
11	Chr6	2332511	3332633	LOC_Os06g06050	OsFBL27 - F-box domain and LRR containing protein, expressed	N
11	Chr6	2332511	3332633	LOC_Os06g06060	retrotransposon protein, putative, unclassified, expressed	Y
11	Chr6	2332511	3332633	LOC_Os06g06070	retrotransposon protein, putative, unclassified, expressed	Y
11	Chr6	2332511	3332633	LOC_Os06g06080	serine esterase family protein, putative, expressed	N
11	Chr6	2332511	3332633	LOC_Os06g06080	serine esterase family protein, putative, expressed	N
11	Chr6	2332511	3332633	LOC_Os06g06080	serine esterase family protein, putative, expressed	N
11	Chr6	2332511	3332633	LOC_Os06g06090	CGMC_MAPKCMGC_2_ERK.12 - CGMC includes CDA, MAPK, GSK3, and CLKC kinases, expressed	N
11	Chr6	2332511	3332633	LOC_Os06g06090	CGMC_MAPKCMGC_2_ERK.12 - CGMC includes CDA, MAPK, GSK3, and CLKC kinases, expressed	N
11	Chr6	2332511	3332633	LOC_Os06g06100	dihydroneopterin aldolase, putative, expressed	N
11	Chr6	2332511	3332633	LOC_Os06g06110	transposon protein, putative, unclassified, expressed	Y
11	Chr6	2332511	3332633	LOC_Os06g06115	expressed protein	N
11	Chr6	2332511	3332633	LOC_Os06g06120	expressed protein	N
11	Chr6	2332511	3332633	LOC_Os06g06130	glutamate receptor, putative, expressed	N
11	Chr6	2332511	3332633	LOC_Os06g06140	hypothetical protein	N
11	Chr6	2332511	3332633	LOC_Os06g06150	zinc finger, C3HC4 type domain containing protein, expressed	N
11	Chr6	2332511	3332633	LOC_Os06g06160	IQ calmodulin-binding motif domain containing protein, expressed	N
11	Chr6	2332511	3332633	LOC_Os06g06160	IQ calmodulin-binding motif domain containing protein, expressed	N
11	Chr6	2332511	3332633	LOC_Os06g06160	IQ calmodulin-binding motif domain containing protein, expressed	N
11	Chr6	2332511	3332633	LOC_Os06g06160	IQ calmodulin-binding motif domain containing protein, expressed	N
11	Chr6	2332511	3332633	LOC_Os06g06160	IQ calmodulin-binding motif domain containing protein, expressed	N
11	Chr6	2332511	3332633	LOC_Os06g06170	expressed protein	N
11	Chr6	2332511	3332633	LOC_Os06g06180	transferase family protein, putative, expressed	N
11	Chr6	2332511	3332633	LOC_Os06g06190	uncharacterized protein ycf45, putative, expressed	N
11	Chr6	2332511	3332633	LOC_Os06g06200	retrotransposon protein, putative, LINE subclass, expressed	Y
11	Chr6	2332511	3332633	LOC_Os06g06210	expressed protein	N
11	Chr6	2332511	3332633	LOC_Os06g06220	hypothetical protein	N
11	Chr6	2332511	3332633	LOC_Os06g06230	GDSL-like lipase/acylhydrolase, putative, expressed	N
11	Chr6	2332511	3332633	LOC_Os06g06240	hypothetical protein	N
11	Chr6	2332511	3332633	LOC_Os06g06250	GDSL-like lipase/acylhydrolase, putative, expressed	N
11	Chr6	2332511	3332633	LOC_Os06g06250	GDSL-like lipase/acylhydrolase, putative, expressed	N
11	Chr6	2332511	3332633	LOC_Os06g06260	GDSL-like lipase/acylhydrolase, putative, expressed	N
11	Chr6	2332511	3332633	LOC_Os06g06270	transcription elongation factor 1, putative, expressed	N
11	Chr6	2332511	3332633	LOC_Os06g06280	galactosyltransferase family protein, putative, expressed	N
11	Chr6	2332511	3332633	LOC_Os06g06280	galactosyltransferase family protein, putative, expressed	N
11	Chr6	2332511	3332633	LOC_Os06g06290	GDSL-like lipase/acylhydrolase, putative, expressed	N
11	Chr6	2332511	3332633	LOC_Os06g06300	osFTL3 FT-Like3 homologous to Flowering Locus T gene; contains Pfam profile PF01161: Phosphatidylethanolamine-binding protein, expressed	N
11	Chr6	2332511	3332633	LOC_Os06g06310	expressed protein	N
11	Chr6	2332511	3332633	LOC_Os06g06320	osFTL2 FT-Like2 homologous to Flowering Locus T gene; contains Pfam profile PF01161: Phosphatidylethanolamine-binding protein, expressed	N
11	Chr6	2332511	3332633	LOC_Os06g06330	expressed protein	N
11	Chr6	2332511	3332633	LOC_Os06g06340	LTPL20 - Protease inhibitor/seed storage/LTP family protein precursor, putative, expressed	N
11	Chr6	2332511	3332633	LOC_Os06g06350	AMP-binding enzyme, putative, expressed	N
11	Chr6	2332511	3332633	LOC_Os06g06350	AMP-binding enzyme, putative, expressed	N
11	Chr6	2332511	3332633	LOC_Os06g06360	WRKY113, expressed	N
11	Chr6	2332511	3332633	LOC_Os06g06370	expressed protein	N
11	Chr6	2332511	3332633	LOC_Os06g06380	NBS-LRR type disease resistance protein, putative, expressed	N
11	Chr6	2332511	3332633	LOC_Os06g06390	NBS-LRR type disease resistance protein, putative, expressed	N
11	Chr6	2332511	3332633	LOC_Os06g06400	NBS-LRR type disease resistance protein, putative, expressed	N
11	Chr6	2332511	3332633	LOC_Os06g06410	rRNA-processing protein FCF, putative, expressed	N
11	Chr6	2332511	3332633	LOC_Os06g06410	rRNA-processing protein FCF, putative, expressed	N
11	Chr6	2332511	3332633	LOC_Os06g06420	glyoxalase/bleomycin resistance protein/dioxygenase, putative, expressed	N
11	Chr6	2332511	3332633	LOC_Os06g06430	expressed protein	N
11	Chr6	2332511	3332633	LOC_Os06g06430	expressed protein	N
11	Chr6	2332511	3332633	LOC_Os06g06440	ABC transporter, ATP-binding protein, putative, expressed	N
11	Chr6	2332511	3332633	LOC_Os06g06450	heat shock protein STI, putative, expressed	N
11	Chr6	2332511	3332633	LOC_Os06g06460	histone H3, putative, expressed	N
11	Chr6	2332511	3332633	LOC_Os06g06470	U-box domain containing heat shock protein, putative, expressed	N
11	Chr6	2332511	3332633	LOC_Os06g06480	Core histone H2A/H2B/H3/H4 domain containing protein, putative, expressed	N
11	Chr6	2332511	3332633	LOC_Os06g06490	U-box domain containing heat shock protein, putative, expressed	N
11	Chr6	2332511	3332633	LOC_Os06g06490	U-box domain containing heat shock protein, putative, expressed	N
11	Chr6	2332511	3332633	LOC_Os06g06490	U-box domain containing heat shock protein, putative, expressed	N
11	Chr6	2332511	3332633	LOC_Os06g06510	histone H3, putative, expressed	N
11	Chr6	2332511	3332633	LOC_Os06g06520	GDSL-like lipase/acylhydrolase, putative, expressed	N
11	Chr6	2332511	3332633	LOC_Os06g06530	proline-rich cell wall protein-like, putative, expressed	N
11	Chr6	2332511	3332633	LOC_Os06g06540	AP2 domain containing protein, expressed	N
11	Chr6	2332511	3332633	LOC_Os06g06550	plant protein of unknown function domain containing protein, expressed	N
11	Chr6	2332511	3332633	LOC_Os06g06560	starch synthase, putative, expressed	N
11	Chr6	2332511	3332633	LOC_Os06g06570	expressed protein	N
11	Chr6	2332511	3332633	LOC_Os06g06580	expressed protein	N
11	Chr6	2332511	3332633	LOC_Os06g06590	expressed protein	N
11	Chr6	2332511	3332633	LOC_Os06g06600	OsFBX187 - F-box domain containing protein, expressed	N
11	Chr6	2332511	3332633	LOC_Os06g06600	OsFBX187 - F-box domain containing protein, expressed	N
11	Chr6	2332511	3332633	LOC_Os06g06610	expressed protein	N
11	Chr6	2332511	3332633	LOC_Os06g06620	expressed protein	N
11	Chr6	2332511	3332633	LOC_Os06g06630	expressed protein	N
11	Chr6	2332511	3332633	LOC_Os06g06640	expressed protein	N
11	Chr6	2332511	3332633	LOC_Os06g06650	retrotransposon protein, putative, Ty3-gypsy subclass, expressed	Y
11	Chr6	2332511	3332633	LOC_Os06g06660	expressed protein	N
11	Chr6	2332511	3332633	LOC_Os06g06670	expressed protein	N
11	Chr6	2332511	3332633	LOC_Os06g06680	expressed protein	N
11	Chr6	2332511	3332633	LOC_Os06g06690	hypothetical protein	N
11	Chr6	2332511	3332633	LOC_Os06g06700	expressed protein	N
11	Chr6	2332511	3332633	LOC_Os06g06710	expressed protein	N
11	Chr6	2332511	3332633	LOC_Os06g06720	flavonol synthase/flavanone 3-hydroxylase, putative, expressed	N
11	Chr6	2332511	3332633	LOC_Os06g06730	methyltransferase-like protein 5, putative, expressed	N
11	Chr6	2332511	3332633	LOC_Os06g06740	MYB family transcription factor, putative, expressed	N
11	Chr6	2332511	3332633	LOC_Os06g06750	OsMADS5 - MADS-box family gene with MIKCc type-box, expressed	N
11	Chr6	2332511	3332633	LOC_Os06g06760	protein kinase, putative, expressed	N
11	Chr6	2332511	3332633	LOC_Os06g06760	protein kinase, putative, expressed	N
11	Chr6	2332511	3332633	LOC_Os06g06760	protein kinase, putative, expressed	N
11	Chr6	2332511	3332633	LOC_Os06g06770	OsPOP11 - Putative Prolyl Oligopeptidase homologue, expressed	N
11	Chr6	2332511	3332633	LOC_Os06g06770	OsPOP11 - Putative Prolyl Oligopeptidase homologue, expressed	N
11	Chr6	2332511	3332633	LOC_Os06g06780	harpin-induced protein, putative, expressed	N
11	Chr6	2332511	3332633	LOC_Os06g06790	OsPDIL1-5 protein disulfide isomerase PDIL1-5, expressed	N
11	Chr6	2332511	3332633	LOC_Os06g06802	retrotransposon protein, putative, unclassified, expressed	Y
11	Chr6	2332511	3332633	LOC_Os06g06810	OsSub49 - Putative Subtilisin homologue, expressed	N
11	Chr6	2332511	3332633	LOC_Os06g06820	hydrolase, alpha/beta fold family domain containing protein, expressed	N
11	Chr6	2332511	3332633	LOC_Os06g06830	retrotransposon protein, putative, unclassified, expressed	Y
11	Chr6	2332511	3332633	LOC_Os06g06840	transposon protein, putative, unclassified, expressed	Y
11	Chr6	2332511	3332633	LOC_Os06g06850	resistance protein LR10, putative, expressed	N
11	Chr6	2332511	3332633	LOC_Os06g06860	MLA1, putative, expressed	N
11	Chr6	2332511	3332633	LOC_Os06g06870	zinc finger protein, putative, expressed	N
11	Chr6	2332511	3332633	LOC_Os06g06880	Ser/Thr protein phosphatase family protein, putative, expressed	N
11	Chr6	2332511	3332633	LOC_Os06g06890	expressed protein	N
11	Chr6	2332511	3332633	LOC_Os06g06900	helix-loop-helix DNA-binding domain containing protein, expressed	N
11	Chr6	2332511	3332633	LOC_Os06g06910	expressed protein	N
11	Chr6	2332511	3332633	LOC_Os06g06920	S-locus-like receptor protein kinase, putative, expressed	N
11	Chr6	2332511	3332633	LOC_Os06g06930	receptor-like protein kinase, putative, expressed	N
11	Chr6	2332511	3332633	LOC_Os06g06940	S-locus-like receptor protein kinase, putative, expressed	N
11	Chr6	2332511	3332633	LOC_Os06g06950	expressed protein	Y
11	Chr6	2332511	3332633	LOC_Os06g06960	S-locus-like receptor protein kinase, putative, expressed	N
11	Chr6	2332511	3332633	LOC_Os06g06970	AP2 domain containing protein, expressed	N
11	Chr6	2332511	3332633	LOC_Os06g06980	caffeoyl-CoA O-methyltransferase, putative, expressed	N
11	Chr6	2332511	3332633	LOC_Os06g06980	caffeoyl-CoA O-methyltransferase, putative, expressed	N
11	Chr6	2332511	3332633	LOC_Os06g06990	expressed protein	N
11	Chr6	2332511	3332633	LOC_Os06g07000	OsFBL28 - F-box domain and LRR containing protein, expressed	N
11	Chr6	2332511	3332633	LOC_Os06g07000	OsFBL28 - F-box domain and LRR containing protein, expressed	N
11	Chr6	2332511	3332633	LOC_Os06g07000	OsFBL28 - F-box domain and LRR containing protein, expressed	N
11	Chr6	2332511	3332633	LOC_Os06g07010	transposon protein, putative, unclassified, expressed	Y
11	Chr6	2332511	3332633	LOC_Os06g07010	transposon protein, putative, unclassified, expressed	Y
11	Chr6	2332511	3332633	LOC_Os06g07020	ZOS6-01 - C2H2 zinc finger protein, expressed	N
12	Chr7	5236272	6236382	LOC_Os07g09850	expressed protein	N
12	Chr7	5236272	6236382	LOC_Os07g09860	no apical meristem protein, expressed	N
12	Chr7	5236272	6236382	LOC_Os07g09870	OsFBA2 - F-box and FBA domain containing protein, expressed	N
12	Chr7	5236272	6236382	LOC_Os07g09880	expressed protein	N
12	Chr7	5236272	6236382	LOC_Os07g09890	hexokinase, putative, expressed	N
12	Chr7	5236272	6236382	LOC_Os07g09900	disease resistance protein RPM1, putative, expressed	N
12	Chr7	5236272	6236382	LOC_Os07g09910	stripe rust resistance protein Yr10, putative, expressed	N
12	Chr7	5236272	6236382	LOC_Os07g09914	expressed protein	N
12	Chr7	5236272	6236382	LOC_Os07g09930	transposon protein, putative, unclassified, expressed	Y
12	Chr7	5236272	6236382	LOC_Os07g09940	NBS-LRR resistance protein, putative, expressed	N
12	Chr7	5236272	6236382	LOC_Os07g09950	OsFBX222 - F-box domain containing protein, expressed	N
12	Chr7	5236272	6236382	LOC_Os07g09960	expressed protein	N
12	Chr7	5236272	6236382	LOC_Os07g09970	LTPL84 - Protease inhibitor/seed storage/LTP family protein precursor, expressed	N
12	Chr7	5236272	6236382	LOC_Os07g09980	expressed protein	N
12	Chr7	5236272	6236382	LOC_Os07g09990	retrotransposon protein, putative, unclassified, expressed	Y
12	Chr7	5236272	6236382	LOC_Os07g10000	retrotransposon, putative, centromere-specific, expressed	Y
12	Chr7	5236272	6236382	LOC_Os07g10010	retrotransposon, putative, centromere-specific, expressed	Y
12	Chr7	5236272	6236382	LOC_Os07g10020	retrotransposon protein, putative, unclassified, expressed	Y
12	Chr7	5236272	6236382	LOC_Os07g10030	expressed protein	N
12	Chr7	5236272	6236382	LOC_Os07g10040	retrotransposon protein, putative, unclassified, expressed	Y
12	Chr7	5236272	6236382	LOC_Os07g10050	retrotransposon protein, putative, unclassified, expressed	Y
12	Chr7	5236272	6236382	LOC_Os07g10060	retrotransposon protein, putative, unclassified, expressed	Y
12	Chr7	5236272	6236382	LOC_Os07g10070	retrotransposon protein, putative, unclassified, expressed	Y
12	Chr7	5236272	6236382	LOC_Os07g10080	retrotransposon protein, putative, Ty3-gypsy subclass, expressed	Y
12	Chr7	5236272	6236382	LOC_Os07g10090	expressed protein	N
12	Chr7	5236272	6236382	LOC_Os07g10100	retrotransposon protein, putative, Ty3-gypsy subclass, expressed	Y
12	Chr7	5236272	6236382	LOC_Os07g10110	expressed protein	N
12	Chr7	5236272	6236382	LOC_Os07g10120	expressed protein	N
12	Chr7	5236272	6236382	LOC_Os07g10130	squalene synthetase, putative, expressed	N
12	Chr7	5236272	6236382	LOC_Os07g10139	expressed protein	N
12	Chr7	5236272	6236382	LOC_Os07g10150	coatomer subunit gamma-2, putative, expressed	N
12	Chr7	5236272	6236382	LOC_Os07g10160	glucosyltransferase, putative, expressed	N
12	Chr7	5236272	6236382	LOC_Os07g10170	expressed protein	N
12	Chr7	5236272	6236382	LOC_Os07g10180	expressed protein	N
12	Chr7	5236272	6236382	LOC_Os07g10190	glucosyltransferase, putative, expressed	N
12	Chr7	5236272	6236382	LOC_Os07g10200	expressed protein	N
12	Chr7	5236272	6236382	LOC_Os07g10210	expressed protein	N
12	Chr7	5236272	6236382	LOC_Os07g10220	anthocyanidin 3-O-glucosyltransferase, putative, expressed	N
12	Chr7	5236272	6236382	LOC_Os07g10230	glucosyltransferase, putative, expressed	N
12	Chr7	5236272	6236382	LOC_Os07g10240	anthocyanidin 3-O-glucosyltransferase, putative, expressed	N
12	Chr7	5236272	6236382	LOC_Os07g10250	DEAD-box ATP-dependent RNA helicase 52B, putative, expressed	Y
12	Chr7	5236272	6236382	LOC_Os07g10254	expressed protein	N
12	Chr7	5236272	6236382	LOC_Os07g10256	mitosis protein dim1, putative, expressed	N
12	Chr7	5236272	6236382	LOC_Os07g10260	retrotransposon protein, putative, unclassified	Y
12	Chr7	5236272	6236382	LOC_Os07g10270	hypothetical protein	N
12	Chr7	5236272	6236382	LOC_Os07g10280	retrotransposon protein, putative, unclassified	Y
12	Chr7	5236272	6236382	LOC_Os07g10290	expressed protein	N
12	Chr7	5236272	6236382	LOC_Os07g10300	expressed protein	N
12	Chr7	5236272	6236382	LOC_Os07g10300	expressed protein	N
12	Chr7	5236272	6236382	LOC_Os07g10300	expressed protein	N
12	Chr7	5236272	6236382	LOC_Os07g10310	expressed protein	N
12	Chr7	5236272	6236382	LOC_Os07g10320	expressed protein	N
12	Chr7	5236272	6236382	LOC_Os07g10330	expressed protein	N
12	Chr7	5236272	6236382	LOC_Os07g10340	expressed protein	N
12	Chr7	5236272	6236382	LOC_Os07g10350	S1 RNA binding domain containing protein, expressed	N
12	Chr7	5236272	6236382	LOC_Os07g10360	expressed protein	N
12	Chr7	5236272	6236382	LOC_Os07g10370	expressed protein	N
12	Chr7	5236272	6236382	LOC_Os07g10380	expressed protein	N
12	Chr7	5236272	6236382	LOC_Os07g10390	cleavage and polyadenylation specificity factor, putative, expressed	N
12	Chr7	5236272	6236382	LOC_Os07g10400	pentatricopeptide, putative, expressed	N
12	Chr7	5236272	6236382	LOC_Os07g10410	AP2 domain containing protein, expressed	N
12	Chr7	5236272	6236382	LOC_Os07g10420	expressed protein	N
12	Chr7	5236272	6236382	LOC_Os07g10420	expressed protein	N
12	Chr7	5236272	6236382	LOC_Os07g10430	retrotransposon protein, putative, unclassified	Y
12	Chr7	5236272	6236382	LOC_Os07g10440	expressed protein	N
12	Chr7	5236272	6236382	LOC_Os07g10460	5-nucleotidase surE, putative, expressed	N
12	Chr7	5236272	6236382	LOC_Os07g10470	transposon protein, putative, unclassified, expressed	Y
12	Chr7	5236272	6236382	LOC_Os07g10480	expressed protein	N
12	Chr7	5236272	6236382	LOC_Os07g10490	zeta-carotene desaturase, chloroplast/chromoplast precursor, putative, expressed	N
12	Chr7	5236272	6236382	LOC_Os07g10495	expressed protein	N
12	Chr7	5236272	6236382	LOC_Os07g10500	cytochrome b-c1 complex subunit 7, putative, expressed	N
12	Chr7	5236272	6236382	LOC_Os07g10510	expressed protein	N
12	Chr7	5236272	6236382	LOC_Os07g10520	nucleotide binding protein, putative, expressed	N
12	Chr7	5236272	6236382	LOC_Os07g10530	carboxyl-terminal peptidase, putative, expressed	N
12	Chr7	5236272	6236382	LOC_Os07g10535	expressed protein	N
12	Chr7	5236272	6236382	LOC_Os07g10540	peptidase, M24 family protein, putative, expressed	N
12	Chr7	5236272	6236382	LOC_Os07g10540	peptidase, M24 family protein, putative, expressed	N
12	Chr7	5236272	6236382	LOC_Os07g10550	cyclin-related protein, putative, expressed	N
12	Chr7	5236272	6236382	LOC_Os07g10560	expressed protein	N
12	Chr7	5236272	6236382	LOC_Os07g10570	PROLM25 - Prolamin precursor, expressed	N
12	Chr7	5236272	6236382	LOC_Os07g10580	PROLM26 - Prolamin precursor, expressed	N
12	Chr7	5236272	6236382	LOC_Os07g10590	transporter family protein, putative, expressed	N
12	Chr7	5236272	6236382	LOC_Os07g10600	cycloartenol-C-24-methyltransferase 1, putative, expressed	N
12	Chr7	5236272	6236382	LOC_Os07g10600	cycloartenol-C-24-methyltransferase 1, putative, expressed	N
12	Chr7	5236272	6236382	LOC_Os07g10610	expressed protein	N
12	Chr7	5236272	6236382	LOC_Os07g10610	expressed protein	N
12	Chr7	5236272	6236382	LOC_Os07g10620	expressed protein	N
12	Chr7	5236272	6236382	LOC_Os07g10630	expressed protein	N
12	Chr7	5236272	6236382	LOC_Os07g10640	hypothetical protein	N
12	Chr7	5236272	6236382	LOC_Os07g10650	hypothetical protein	N
12	Chr7	5236272	6236382	LOC_Os07g10660	ribosomal protein, putative, expressed	N
12	Chr7	5236272	6236382	LOC_Os07g10670	expressed protein	N
12	Chr7	5236272	6236382	LOC_Os07g10680	polygalacturonase, putative, expressed	N
12	Chr7	5236272	6236382	LOC_Os07g10690	NLI interacting factor-like phosphatase, putative, expressed	N
12	Chr7	5236272	6236382	LOC_Os07g10690	NLI interacting factor-like phosphatase, putative, expressed	N
12	Chr7	5236272	6236382	LOC_Os07g10690	NLI interacting factor-like phosphatase, putative, expressed	N
12	Chr7	5236272	6236382	LOC_Os07g10690	NLI interacting factor-like phosphatase, putative, expressed	N
12	Chr7	5236272	6236382	LOC_Os07g10690	NLI interacting factor-like phosphatase, putative, expressed	N
12	Chr7	5236272	6236382	LOC_Os07g10690	NLI interacting factor-like phosphatase, putative, expressed	N
12	Chr7	5236272	6236382	LOC_Os07g10690	NLI interacting factor-like phosphatase, putative, expressed	N
12	Chr7	5236272	6236382	LOC_Os07g10700	polygalacturonase, putative, expressed	N
12	Chr7	5236272	6236382	LOC_Os07g10710	OsFBX223 - F-box domain containing protein, expressed	N
12	Chr7	5236272	6236382	LOC_Os07g10720	40S ribosomal protein S15a, putative, expressed	N
12	Chr7	5236272	6236382	LOC_Os07g10720	40S ribosomal protein S15a, putative, expressed	N
12	Chr7	5236272	6236382	LOC_Os07g10730	polygalacturonase, putative, expressed	N
12	Chr7	5236272	6236382	LOC_Os07g10740	polygalacturonase, putative, expressed	N
12	Chr7	5236272	6236382	LOC_Os07g10750	transposon protein, putative, Pong sub-class, expressed	Y
12	Chr7	5236272	6236382	LOC_Os07g10760	expressed protein	N
12	Chr7	5236272	6236382	LOC_Os07g10770	CESA8 - cellulose synthase, expressed	N
12	Chr7	5236272	6236382	LOC_Os07g10780	remorin, putative, expressed	N
12	Chr7	5236272	6236382	LOC_Os07g10790	expressed protein	N
12	Chr7	5236272	6236382	LOC_Os07g10800	expressed protein	N
12	Chr7	5236272	6236382	LOC_Os07g10810	expressed protein	N
12	Chr7	5236272	6236382	LOC_Os07g10820	transporter-related, putative, expressed	N
12	Chr7	5236272	6236382	LOC_Os07g10830	dolichyl-diphosphooligosaccharide--protein glycosyltransferase 48 kDasubunit precursor, putative, expressed	N
12	Chr7	5236272	6236382	LOC_Os07g10840	uncharacterized glycosyltransferase, putative, expressed	N
12	Chr7	5236272	6236382	LOC_Os07g10850	retrotransposon protein, putative, unclassified, expressed	Y
12	Chr7	5236272	6236382	LOC_Os07g10860	expressed protein	N
12	Chr7	5236272	6236382	LOC_Os07g10870	ZOS7-03 - C2H2 zinc finger protein, expressed	N
12	Chr7	5236272	6236382	LOC_Os07g10880	expressed protein	N
12	Chr7	5236272	6236382	LOC_Os07g10890	transcription factor, putative, expressed	N
12	Chr7	5236272	6236382	LOC_Os07g10890	transcription factor, putative, expressed	N
12	Chr7	5236272	6236382	LOC_Os07g10900	retrotransposon protein, putative, Ty1-copia subclass	Y
12	Chr7	5236272	6236382	LOC_Os07g10910	ATEXO70F1, putative, expressed	N
12	Chr7	5236272	6236382	LOC_Os07g10910	ATEXO70F1, putative, expressed	N
12	Chr7	5236272	6236382	LOC_Os07g10920	expressed protein	N
12	Chr7	5236272	6236382	LOC_Os07g10920	expressed protein	N
12	Chr7	5236272	6236382	LOC_Os07g10920	expressed protein	N
12	Chr7	5236272	6236382	LOC_Os07g10920	expressed protein	N
12	Chr7	5236272	6236382	LOC_Os07g10930	hypothetical protein	N
12	Chr7	5236272	6236382	LOC_Os07g10940	exo70 exocyst complex subunit family protein, expressed	N
12	Chr7	5236272	6236382	LOC_Os07g10950	expressed protein	N
12	Chr7	5236272	6236382	LOC_Os07g10960	expressed protein	N
12	Chr7	5236272	6236382	LOC_Os07g10970	leucine zipper protein-like, putative, expressed	N
12	Chr7	5236272	6236382	LOC_Os07g10970	leucine zipper protein-like, putative, expressed	N
12	Chr7	5236272	6236382	LOC_Os07g10990	hypothetical protein	N
12	Chr7	5236272	6236382	LOC_Os07g11000	structural constituent of ribosome, putative, expressed	N
12	Chr7	5236272	6236382	LOC_Os07g11010	protein Kinase-associated protein phosphatase, putative, expressed	N
12	Chr7	5236272	6236382	LOC_Os07g11010	protein Kinase-associated protein phosphatase, putative, expressed	N
12	Chr7	5236272	6236382	LOC_Os07g11020	rc - bHLH transcription factor regulating proanthocyanidin production in seeds, expressed	N
12	Chr7	5236272	6236382	LOC_Os07g11030	transposon protein, putative, CACTA, En/Spm sub-class, expressed	Y
12	Chr7	5236272	6236382	LOC_Os07g11040	transposon protein, putative, CACTA, En/Spm sub-class, expressed	Y
12	Chr7	5236272	6236382	LOC_Os07g11050	IPP transferase, putative, expressed	N
12	Chr7	5236272	6236382	LOC_Os07g11060	expressed protein	N
12	Chr7	5236272	6236382	LOC_Os07g11060	expressed protein	N
12	Chr7	5236272	6236382	LOC_Os07g11070	DUF630/DUF632 domains containing protein, putative, expressed	N
12	Chr7	5236272	6236382	LOC_Os07g11080	retrotransposon protein, putative, unclassified, expressed	Y
12	Chr7	5236272	6236382	LOC_Os07g11090	retrotransposon protein, putative, unclassified, expressed	Y
12	Chr7	5236272	6236382	LOC_Os07g11100	hypothetical protein	N
12	Chr7	5236272	6236382	LOC_Os07g11110	NAD dependent epimerase/dehydratase family protein, putative, expressed	N
12	Chr7	5236272	6236382	LOC_Os07g11120	hydrolase, NUDIX family, domain containing protein, expressed	N
12	Chr7	5236272	6236382	LOC_Os07g11130	retrotransposon protein, putative, Ty3-gypsy subclass	Y
12	Chr7	5236272	6236382	LOC_Os07g11150	expressed protein	Y
12	Chr7	5236272	6236382	LOC_Os07g11150	expressed protein	Y
12	Chr7	5236272	6236382	LOC_Os07g11150	expressed protein	Y
12	Chr7	5236272	6236382	LOC_Os07g11160	transposon protein, putative, CACTA, En/Spm sub-class, expressed	Y
12	Chr7	5236272	6236382	LOC_Os07g11170	retrotransposon protein, putative, Ty3-gypsy subclass	Y
12	Chr7	5236272	6236382	LOC_Os07g11180	retrotransposon protein, putative, unclassified, expressed	Y
12	Chr7	5236272	6236382	LOC_Os07g11190	retrotransposon protein, putative, unclassified, expressed	Y
12	Chr7	5236272	6236382	LOC_Os07g11200	retrotransposon protein, putative, unclassified, expressed	Y
12	Chr7	5236272	6236382	LOC_Os07g11210	retrotransposon protein, putative, Ty3-gypsy subclass, expressed	Y
12	Chr7	5236272	6236382	LOC_Os07g11220	retrotransposon protein, putative, Ty3-gypsy subclass, expressed	Y
12	Chr7	5236272	6236382	LOC_Os07g11230	retrotransposon protein, putative, unclassified, expressed	Y
12	Chr7	5236272	6236382	LOC_Os07g11240	retrotransposon protein, putative, unclassified, expressed	Y
12	Chr7	5236272	6236382	LOC_Os07g11250	expressed protein	N
12	Chr7	5236272	6236382	LOC_Os07g11260	retrotransposon protein, putative, Ty3-gypsy subclass, expressed	Y
12	Chr7	5236272	6236382	LOC_Os07g11270	retrotransposon protein, putative, Ty3-gypsy subclass, expressed	Y
12	Chr7	5236272	6236382	LOC_Os07g11280	pentatricopeptide containing protein, putative, expressed	N
12	Chr7	5236272	6236382	LOC_Os07g11280	pentatricopeptide containing protein, putative, expressed	N
12	Chr7	5236272	6236382	LOC_Os07g11290	expressed protein	N
12	Chr7	5236272	6236382	LOC_Os07g11300	expressed protein	N
13	Chr7	18194398	19194553	LOC_Os07g30740	retrotransposon protein, putative, Ty3-gypsy subclass	Y
13	Chr7	18194398	19194553	LOC_Os07g30750	transposon protein, putative, CACTA, En/Spm sub-class, expressed	Y
13	Chr7	18194398	19194553	LOC_Os07g30760	UDP-glucoronosyl and UDP-glucosyl transferase domain containing protein, expressed	N
13	Chr7	18194398	19194553	LOC_Os07g30774	calmodulin-binding transcription activator 5, putative, expressed	N
13	Chr7	18194398	19194553	LOC_Os07g30790	ubiquinol-cytochrome C chaperone family protein, putative, expressed	N
13	Chr7	18194398	19194553	LOC_Os07g30800	immunophilin, putative, expressed	N
13	Chr7	18194398	19194553	LOC_Os07g30810	nucleobase-ascorbate transporter, putative, expressed	N
13	Chr7	18194398	19194553	LOC_Os07g30820	zinc finger family protein, putative, expressed	N
13	Chr7	18194398	19194553	LOC_Os07g30820	zinc finger family protein, putative, expressed	N
[truncated: 1,223 more rows]
