# Supplementary material for: Association Mapping of Yield and Yield-related Traits Under Reproductive Stage Drought Stress in Rice (Oryza sativa L.)
Source: Rice (N Y). 2017 May 18;10:21. doi: 10.1186/s12284-017-0161-6 (PMC5436998; doi:10.1186/s12284-017-0161-6)
Supplement: Supplementary file 5 — Enrichment analysis of drought resposive genes in the drough QTLs. (XLSX 265 kb) [file 12284_2017_161_MOESM5_ESM.xlsx]

## Sheet: Union_enrichment_allBins_cat_sy
sys	cat
CLASS_GO-FULL_MSU7	C|GO:0000145|exocyst
CLASS_GO-FULL_MSU7	C|GO:0000151|ubiquitin ligase complex
CLASS_GO-FULL_MSU7	C|GO:0000786|nucleosome
CLASS_GO-FULL_MSU7	C|GO:0005575|cellular_component
CLASS_GO-FULL_MSU7	C|GO:0005618|cell wall
CLASS_GO-FULL_MSU7	C|GO:0005622|intracellular
CLASS_GO-FULL_MSU7	C|GO:0005623|cell
CLASS_GO-FULL_MSU7	C|GO:0005634|nucleus
CLASS_GO-FULL_MSU7	C|GO:0005635|nuclear envelope
CLASS_GO-FULL_MSU7	C|GO:0005643|nuclear pore
CLASS_GO-FULL_MSU7	C|GO:0005773|vacuole
CLASS_GO-FULL_MSU7	C|GO:0005783|endoplasmic reticulum
CLASS_GO-FULL_MSU7	C|GO:0005798|Golgi-associated vesicle
CLASS_GO-FULL_MSU7	C|GO:0005829|cytosol
CLASS_GO-FULL_MSU7	C|GO:0005840|ribosome
CLASS_GO-FULL_MSU7	C|GO:0005956|protein kinase CK2 complex
CLASS_GO-FULL_MSU7	C|GO:0009536|plastid
CLASS_GO-FULL_MSU7	C|GO:0016020|membrane
CLASS_GO-FULL_MSU7	C|GO:0019008|molybdopterin synthase complex
CLASS_GO-FULL_MSU7	C|GO:0030312|external encapsulating structure
CLASS_GO-FULL_MSU7	C|GO:0031966|mitochondrial membrane
CLASS_GO-FULL_MSU7	C|GO:0032301|MutSalpha complex
CLASS_GO-FULL_MSU7	C|GO:0032302|MutSbeta complex
CLASS_GO-FULL_MSU7	F|GO:0000774|adenyl-nucleotide exchange factor activity
CLASS_GO-FULL_MSU7	F|GO:0003674|molecular_function
CLASS_GO-FULL_MSU7	F|GO:0003684|damaged DNA binding
CLASS_GO-FULL_MSU7	F|GO:0003700|sequence-specific DNA binding transcription factor activity
CLASS_GO-FULL_MSU7	F|GO:0003735|structural constituent of ribosome
CLASS_GO-FULL_MSU7	F|GO:0003743|translation initiation factor activity
CLASS_GO-FULL_MSU7	F|GO:0003824|catalytic activity
CLASS_GO-FULL_MSU7	F|GO:0003949|1-(5-phosphoribosyl)-5-[(5-phosphoribosylamino)methylideneamino]imidazole-4-carboxamide isomerase activity
CLASS_GO-FULL_MSU7	F|GO:0003954|NADH dehydrogenase activity
CLASS_GO-FULL_MSU7	F|GO:0004048|anthranilate phosphoribosyltransferase activity
CLASS_GO-FULL_MSU7	F|GO:0004089|carbonate dehydratase activity
CLASS_GO-FULL_MSU7	F|GO:0004124|cysteine synthase activity
CLASS_GO-FULL_MSU7	F|GO:0004163|diphosphomevalonate decarboxylase activity
CLASS_GO-FULL_MSU7	F|GO:0004176|ATP-dependent peptidase activity
CLASS_GO-FULL_MSU7	F|GO:0004252|serine-type endopeptidase activity
CLASS_GO-FULL_MSU7	F|GO:0004310|farnesyl-diphosphate farnesyltransferase activity
CLASS_GO-FULL_MSU7	F|GO:0004318|enoyl-[acyl-carrier-protein] reductase (NADH) activity
CLASS_GO-FULL_MSU7	F|GO:0004407|histone deacetylase activity
CLASS_GO-FULL_MSU7	F|GO:0004452|isopentenyl-diphosphate delta-isomerase activity
CLASS_GO-FULL_MSU7	F|GO:0004459|L-lactate dehydrogenase activity
CLASS_GO-FULL_MSU7	F|GO:0004497|monooxygenase activity
CLASS_GO-FULL_MSU7	F|GO:0004499|N,N-dimethylaniline monooxygenase activity
CLASS_GO-FULL_MSU7	F|GO:0004644|phosphoribosylglycinamide formyltransferase activity
CLASS_GO-FULL_MSU7	F|GO:0004650|polygalacturonase activity
CLASS_GO-FULL_MSU7	F|GO:0004659|prenyltransferase activity
CLASS_GO-FULL_MSU7	F|GO:0004664|prephenate dehydratase activity
CLASS_GO-FULL_MSU7	F|GO:0004672|protein kinase activity
CLASS_GO-FULL_MSU7	F|GO:0004674|protein serine/threonine kinase activity
CLASS_GO-FULL_MSU7	F|GO:0004713|protein tyrosine kinase activity
CLASS_GO-FULL_MSU7	F|GO:0004822|isoleucine-tRNA ligase activity
CLASS_GO-FULL_MSU7	F|GO:0004842|ubiquitin-protein transferase activity
CLASS_GO-FULL_MSU7	F|GO:0004869|cysteine-type endopeptidase inhibitor activity
CLASS_GO-FULL_MSU7	F|GO:0004872|receptor activity
CLASS_GO-FULL_MSU7	F|GO:0005102|receptor binding
CLASS_GO-FULL_MSU7	F|GO:0005488|binding
CLASS_GO-FULL_MSU7	F|GO:0005506|iron ion binding
CLASS_GO-FULL_MSU7	F|GO:0005515|protein binding
CLASS_GO-FULL_MSU7	F|GO:0008097|5S rRNA binding
CLASS_GO-FULL_MSU7	F|GO:0008135|translation factor activity, RNA binding
CLASS_GO-FULL_MSU7	F|GO:0008200|ion channel inhibitor activity
CLASS_GO-FULL_MSU7	F|GO:0008289|lipid binding
CLASS_GO-FULL_MSU7	F|GO:0008425|2-polyprenyl-6-methoxy-1,4-benzoquinone methyltransferase activity
CLASS_GO-FULL_MSU7	F|GO:0008495|protoheme IX farnesyltransferase activity
CLASS_GO-FULL_MSU7	F|GO:0008759|UDP-3-O-[3-hydroxymyristoyl] N-acetylglucosamine deacetylase activity
CLASS_GO-FULL_MSU7	F|GO:0008839|4-hydroxy-tetrahydrodipicolinate reductase
CLASS_GO-FULL_MSU7	F|GO:0008883|glutamyl-tRNA reductase activity
CLASS_GO-FULL_MSU7	F|GO:0008907|integrase activity
CLASS_GO-FULL_MSU7	F|GO:0009055|electron carrier activity
CLASS_GO-FULL_MSU7	F|GO:0015087|cobalt ion transmembrane transporter activity
CLASS_GO-FULL_MSU7	F|GO:0015662|ATPase activity, coupled to transmembrane movement of ions, phosphorylative mechanism
CLASS_GO-FULL_MSU7	F|GO:0016301|kinase activity
CLASS_GO-FULL_MSU7	F|GO:0016719|carotene 7,8-desaturase activity
CLASS_GO-FULL_MSU7	F|GO:0016740|transferase activity
CLASS_GO-FULL_MSU7	F|GO:0016742|hydroxymethyl-, formyl- and related transferase activity
CLASS_GO-FULL_MSU7	F|GO:0016747|transferase activity, transferring acyl groups other than amino-acyl groups
CLASS_GO-FULL_MSU7	F|GO:0016756|glutathione gamma-glutamylcysteinyltransferase activity
CLASS_GO-FULL_MSU7	F|GO:0016758|transferase activity, transferring hexosyl groups
CLASS_GO-FULL_MSU7	F|GO:0016788|hydrolase activity, acting on ester bonds
CLASS_GO-FULL_MSU7	F|GO:0016820|hydrolase activity, acting on acid anhydrides, catalyzing transmembrane movement of substances
CLASS_GO-FULL_MSU7	F|GO:0019825|oxygen binding
CLASS_GO-FULL_MSU7	F|GO:0019887|protein kinase regulator activity
CLASS_GO-FULL_MSU7	F|GO:0020037|heme binding
CLASS_GO-FULL_MSU7	F|GO:0030234|enzyme regulator activity
CLASS_GO-FULL_MSU7	F|GO:0030246|carbohydrate binding
CLASS_GO-FULL_MSU7	F|GO:0030272|5-formyltetrahydrofolate cyclo-ligase activity
CLASS_GO-FULL_MSU7	F|GO:0030570|pectate lyase activity
CLASS_GO-FULL_MSU7	F|GO:0042802|identical protein binding
CLASS_GO-FULL_MSU7	F|GO:0045735|nutrient reservoir activity
CLASS_GO-FULL_MSU7	F|GO:0050242|pyruvate, phosphate dikinase activity
CLASS_GO-FULL_MSU7	F|GO:0070403|NAD+ binding
CLASS_GO-FULL_MSU7	P|GO:0000003|reproduction
CLASS_GO-FULL_MSU7	P|GO:0000184|nuclear-transcribed mRNA catabolic process, nonsense-mediated decay
CLASS_GO-FULL_MSU7	P|GO:0005975|carbohydrate metabolic process
CLASS_GO-FULL_MSU7	P|GO:0006139|nucleobase-containing compound metabolic process
CLASS_GO-FULL_MSU7	P|GO:0006259|DNA metabolic process
CLASS_GO-FULL_MSU7	P|GO:0006289|nucleotide-excision repair
CLASS_GO-FULL_MSU7	P|GO:0006334|nucleosome assembly
CLASS_GO-FULL_MSU7	P|GO:0006342|chromatin silencing
CLASS_GO-FULL_MSU7	P|GO:0006352|DNA-templated transcription, initiation
CLASS_GO-FULL_MSU7	P|GO:0006412|translation
CLASS_GO-FULL_MSU7	P|GO:0006413|translational initiation
CLASS_GO-FULL_MSU7	P|GO:0006464|cellular protein modification process
CLASS_GO-FULL_MSU7	P|GO:0006468|protein phosphorylation
CLASS_GO-FULL_MSU7	P|GO:0006476|protein deacetylation
CLASS_GO-FULL_MSU7	P|GO:0006511|ubiquitin-dependent protein catabolic process
CLASS_GO-FULL_MSU7	P|GO:0006535|cysteine biosynthetic process from serine
CLASS_GO-FULL_MSU7	P|GO:0006596|polyamine biosynthetic process
CLASS_GO-FULL_MSU7	P|GO:0006629|lipid metabolic process
CLASS_GO-FULL_MSU7	P|GO:0006730|one-carbon metabolic process
CLASS_GO-FULL_MSU7	P|GO:0006744|ubiquinone biosynthetic process
CLASS_GO-FULL_MSU7	P|GO:0006754|ATP biosynthetic process
CLASS_GO-FULL_MSU7	P|GO:0006783|heme biosynthetic process
CLASS_GO-FULL_MSU7	P|GO:0006810|transport
CLASS_GO-FULL_MSU7	P|GO:0006824|cobalt ion transport
CLASS_GO-FULL_MSU7	P|GO:0006857|oligopeptide transport
CLASS_GO-FULL_MSU7	P|GO:0006869|lipid transport
CLASS_GO-FULL_MSU7	P|GO:0006887|exocytosis
CLASS_GO-FULL_MSU7	P|GO:0006950|response to stress
CLASS_GO-FULL_MSU7	P|GO:0007049|cell cycle
CLASS_GO-FULL_MSU7	P|GO:0007275|multicellular organismal development
CLASS_GO-FULL_MSU7	P|GO:0008150|biological_process
CLASS_GO-FULL_MSU7	P|GO:0008152|metabolic process
CLASS_GO-FULL_MSU7	P|GO:0008299|isoprenoid biosynthetic process
CLASS_GO-FULL_MSU7	P|GO:0009056|catabolic process
CLASS_GO-FULL_MSU7	P|GO:0009058|biosynthetic process
CLASS_GO-FULL_MSU7	P|GO:0009089|lysine biosynthetic process via diaminopimelate
CLASS_GO-FULL_MSU7	P|GO:0009094|L-phenylalanine biosynthetic process
CLASS_GO-FULL_MSU7	P|GO:0009228|thiamine biosynthetic process
CLASS_GO-FULL_MSU7	P|GO:0009236|cobalamin biosynthetic process
CLASS_GO-FULL_MSU7	P|GO:0009405|pathogenesis
CLASS_GO-FULL_MSU7	P|GO:0009628|response to abiotic stimulus
CLASS_GO-FULL_MSU7	P|GO:0009719|response to endogenous stimulus
CLASS_GO-FULL_MSU7	P|GO:0009791|post-embryonic development
CLASS_GO-FULL_MSU7	P|GO:0009838|abscission
CLASS_GO-FULL_MSU7	P|GO:0009856|pollination
CLASS_GO-FULL_MSU7	P|GO:0009875|pollen-pistil interaction
CLASS_GO-FULL_MSU7	P|GO:0009908|flower development
CLASS_GO-FULL_MSU7	P|GO:0009987|cellular process
CLASS_GO-FULL_MSU7	P|GO:0015992|proton transport
CLASS_GO-FULL_MSU7	P|GO:0016043|cellular component organization
CLASS_GO-FULL_MSU7	P|GO:0016310|phosphorylation
CLASS_GO-FULL_MSU7	P|GO:0016567|protein ubiquitination
CLASS_GO-FULL_MSU7	P|GO:0016575|histone deacetylation
CLASS_GO-FULL_MSU7	P|GO:0018279|protein N-linked glycosylation via asparagine
CLASS_GO-FULL_MSU7	P|GO:0019538|protein metabolic process
CLASS_GO-FULL_MSU7	P|GO:0019748|secondary metabolic process
CLASS_GO-FULL_MSU7	P|GO:0030150|protein import into mitochondrial matrix
CLASS_GO-FULL_MSU7	P|GO:0040029|regulation of gene expression, epigenetic
CLASS_GO-FULL_MSU7	P|GO:0043086|negative regulation of catalytic activity
CLASS_GO-FULL_MSU7	P|GO:0046938|phytochelatin biosynthetic process
CLASS_GO-FULL_MSU7	P|GO:0048034|heme O biosynthetic process
CLASS_GO-FULL_MSU7	P|GO:0048544|recognition of pollen
CLASS_GO-FULL_MSU7	P|GO:0055114|oxidation-reduction process
CLASS_mapman-path_msu7	10.1.1.2_cell wall.precursor synthesis.NDP sugar pyrophosphorylase.GDP fucose and fucokinase
CLASS_mapman-path_msu7	10.6.3_cell wall.degradation.pectate lyases and polygalacturonases
CLASS_mapman-path_msu7	11.1.6_lipid metabolism.FA synthesis and FA elongation.enoyl ACP reductase
CLASS_mapman-path_msu7	11.8.3_lipid metabolism.'exotics' (steroids, squalene etc).UDP-glucose:sterol glucosyltransferase
CLASS_mapman-path_msu7	11.8.8_lipid metabolism.'exotics' (steroids, squalene etc).squalene synthase
CLASS_mapman-path_msu7	13.1.3.5.2_amino acid metabolism.synthesis.aspartate family.lysine.dihydrodipicolinate reductase
CLASS_mapman-path_msu7	13.1.5.3.1_amino acid metabolism.synthesis.serine-glycine-cysteine group.cysteine.OASTL
CLASS_mapman-path_msu7	13.1.6.3.1_amino acid metabolism.synthesis.aromatic aa.phenylalanine.arogenate dehydratase / prephenate dehydratase
CLASS_mapman-path_msu7	13.1.6.5.2_amino acid metabolism.synthesis.aromatic aa.tryptophan.anthranilate phosphoribosyltransferase
CLASS_mapman-path_msu7	13.1.7.3_amino acid metabolism.synthesis.histidine.phosphoribosyl-AMP cyclohydrolase
CLASS_mapman-path_msu7	13.2.7_amino acid metabolism.degradation.histidine
CLASS_mapman-path_msu7	16.1.2.6_secondary metabolism.isoprenoids.mevalonate pathway.mevalonate diphosphate decarboxylase
CLASS_mapman-path_msu7	16.1.2.7_secondary metabolism.isoprenoids.mevalonate pathway.isopentenyl pyrophosphate:dimethyllallyl pyrophosphate isomerase
CLASS_mapman-path_msu7	16.1.4.3_secondary metabolism.isoprenoids.carotenoids.zeta-carotene desaturase
CLASS_mapman-path_msu7	16.2_secondary metabolism.phenylpropanoids
CLASS_mapman-path_msu7	16.5_secondary metabolism.sulfur-containing
CLASS_mapman-path_msu7	16.8.1.12_secondary metabolism.flavonoids.anthocyanins.anthocyanidin 3-O-glucosyltransferase
CLASS_mapman-path_msu7	16.8.1.21_secondary metabolism.flavonoids.anthocyanins.anthocyanin 5-aromatic acyltransferase
CLASS_mapman-path_msu7	16.8.2_secondary metabolism.flavonoids.chalcones
CLASS_mapman-path_msu7	17.3.1.1.5_hormone metabolism.brassinosteroid.synthesis-degradation.BRs.metabolic regulation
CLASS_mapman-path_msu7	17.3.1.2.3_hormone metabolism.brassinosteroid.synthesis-degradation.sterols.CYP51
CLASS_mapman-path_msu7	17.3.3_hormone metabolism.brassinosteroid.induced-regulated-responsive-activated
CLASS_mapman-path_msu7	18.8.1_Co-factor and vitamine metabolism.ubiquinone.hexaprenyldihydroxybenzoate methyltransferase
CLASS_mapman-path_msu7	19.2_tetrapyrrole synthesis.glu-tRNA reductase
CLASS_mapman-path_msu7	19.99_tetrapyrrole synthesis.unspecified
CLASS_mapman-path_msu7	2.2.1.3.2_major CHO metabolism.degradation.sucrose.invertases.cell wall
CLASS_mapman-path_msu7	20.1.5_stress.biotic.regulation of transcription
CLASS_mapman-path_msu7	20.1.7_stress.biotic.PR-proteins
CLASS_mapman-path_msu7	20.1_stress.biotic
CLASS_mapman-path_msu7	21.2.1_redox.ascorbate and glutathione.ascorbate
CLASS_mapman-path_msu7	21.2_redox.ascorbate and glutathione
CLASS_mapman-path_msu7	23.1.2.3_nucleotide metabolism.synthesis.purine.GAR transformylase
CLASS_mapman-path_msu7	23.2_nucleotide metabolism.degradation
CLASS_mapman-path_msu7	25.4_C1-metabolism.5-formyltetrahydrofolate cyclo-ligase
CLASS_mapman-path_msu7	26.1_misc.misc2
CLASS_mapman-path_msu7	26.10_misc.cytochrome P450
CLASS_mapman-path_msu7	26.11.1_misc.alcohol dehydrogenases
CLASS_mapman-path_msu7	26.18_misc.invertase/pectin methylesterase inhibitor family protein
CLASS_mapman-path_msu7	26.2_misc.UDP glucosyl and glucoronyl transferases
CLASS_mapman-path_msu7	26.21_misc.protease inhibitor/seed storage/lipid transfer protein (LTP) family protein
CLASS_mapman-path_msu7	26.28_misc.GDSL-motif lipase
CLASS_mapman-path_msu7	26.3.3_misc.gluco-, galacto- and mannosidases.alpha-mannosidase
CLASS_mapman-path_msu7	27.3.20_RNA.regulation of transcription.G2-like transcription factor family, GARP
CLASS_mapman-path_msu7	27.3.31_RNA.regulation of transcription.TUB transcription factor family
CLASS_mapman-path_msu7	27.3.53_RNA.regulation of transcription.High mobility group (HMG) family
CLASS_mapman-path_msu7	27.3.55_RNA.regulation of transcription.HDA
CLASS_mapman-path_msu7	27.3.59_RNA.regulation of transcription.Methyl binding domain proteins
CLASS_mapman-path_msu7	27.3.63_RNA.regulation of transcription.PHD finger transcription factor
CLASS_mapman-path_msu7	27.3.64_RNA.regulation of transcription.PHOR1
CLASS_mapman-path_msu7	27.3.67_RNA.regulation of transcription.putative transcription regulator
CLASS_mapman-path_msu7	27.3.81_RNA.regulation of transcription.S1FA
CLASS_mapman-path_msu7	27.3.82_RNA.regulation of transcription.plant TF (pbf2)
CLASS_mapman-path_msu7	27.3_RNA.regulation of transcription
CLASS_mapman-path_msu7	28.1.3_DNA.synthesis/chromatin structure.histone
CLASS_mapman-path_msu7	29.1.5_protein.aa activation.isoleucine-tRNA ligase
CLASS_mapman-path_msu7	29.2.1.1.1.2.11_protein.synthesis.ribosomal protein.prokaryotic.chloroplast.50S subunit.L11
CLASS_mapman-path_msu7	29.2.1.1.1.2.15_protein.synthesis.ribosomal protein.prokaryotic.chloroplast.50S subunit.L15
CLASS_mapman-path_msu7	29.2.1.1.1.2.21_protein.synthesis.ribosomal protein.prokaryotic.chloroplast.50S subunit.L21
CLASS_mapman-path_msu7	29.2.1.1.1.2.5_protein.synthesis.ribosomal protein.prokaryotic.chloroplast.50S subunit.L5
CLASS_mapman-path_msu7	29.2.1.1.2.1.29_protein.synthesis.ribosomal protein.prokaryotic.mitochondrion.30S subunit.S29
CLASS_mapman-path_msu7	29.2.1.1.3.1.18_protein.synthesis.ribosomal protein.prokaryotic.unknown organellar.30S subunit.S18
CLASS_mapman-path_msu7	29.2.1.1.3.1.5_protein.synthesis.ribosomal protein.prokaryotic.unknown organellar.30S subunit.S5
CLASS_mapman-path_msu7	29.2.1.1.3.2.1712_protein.synthesis.ribosomal protein.prokaryotic.unknown organellar.50S subunit.L7/L12
CLASS_mapman-path_msu7	29.2.1.1.3.2.35_protein.synthesis.ribosomal protein.prokaryotic.unknown organellar.50S subunit.L35
CLASS_mapman-path_msu7	29.2.1.2.2.15_protein.synthesis.ribosomal protein.eukaryotic.60S subunit.L15
CLASS_mapman-path_msu7	29.2.1.2.2.3_protein.synthesis.ribosomal protein.eukaryotic.60S subunit.L3
CLASS_mapman-path_msu7	29.2.1.2.2.9_protein.synthesis.ribosomal protein.eukaryotic.60S subunit.L9
CLASS_mapman-path_msu7	29.3.1_protein.targeting.nucleus
CLASS_mapman-path_msu7	29.4.1.57_protein.postranslational modification.kinase.receptor like cytoplasmatic kinase VII
CLASS_mapman-path_msu7	29.5.1_protein.degradation.subtilases
CLASS_mapman-path_msu7	29.5.11.4.3.1_protein.degradation.ubiquitin.E3.SCF.SKP
CLASS_mapman-path_msu7	29.5.11_protein.degradation.ubiquitin
CLASS_mapman-path_msu7	29.5.4_protein.degradation.aspartate protease
CLASS_mapman-path_msu7	29.7.13_protein.glycosylation.alpha-1,4-fucosyltransferase(alpha-1,4-FucT)
CLASS_mapman-path_msu7	3.3_minor CHO metabolism.sugar alcohols
CLASS_mapman-path_msu7	3.8.2_minor CHO metabolism.galactose.alpha-galactosidases
CLASS_mapman-path_msu7	30.2.24_signalling.receptor kinases.S-locus glycoprotein like
CLASS_mapman-path_msu7	30.2.99_signalling.receptor kinases.misc
CLASS_mapman-path_msu7	30.4.2_signalling.phosphinositides.phosphatidylinositol 4-kinase
CLASS_mapman-path_msu7	31.3_cell.cycle
CLASS_mapman-path_msu7	31.4_cell.vesicle transport
CLASS_mapman-path_msu7	33.1_development.storage proteins
CLASS_mapman-path_msu7	33.3_development.squamosa promoter binding like (SPL)
CLASS_mapman-path_msu7	34.13_transport.peptides and oligopeptides
CLASS_mapman-path_msu7	34.4_transport.nitrate
CLASS_mapman-path_msu7	34.99_transport.misc
CLASS_mapman-path_msu7	6.5_gluconeogenese/ glyoxylate cycle.pyruvate dikinase
CLASS_mapman-path_msu7	8.2.99_TCA / org. transformation.other organic acid transformaitons.misc
CLASS_mapman-path_msu7	8.3_TCA / org. transformation.carbonic anhydrases
CLASS_mapman-path_msu7	9.9_mitochondrial electron transport / ATP synthesis.F1-ATPase
CLASS_msu7ann_MSU7	"1,4-alpha-glucan-branching enzyme 2, chloroplast precursor, putative, expressed"
CLASS_msu7ann_MSU7	"1-phosphatidylinositol-4-phosphate 5-kinase/ zinc ion binding protein, putative, expressed"
CLASS_msu7ann_MSU7	"2-Cys peroxiredoxin BAS1, chloroplast precursor, putative, expressed"
CLASS_msu7ann_MSU7	"3-5 exonuclease eri-1, putative, expressed"
CLASS_msu7ann_MSU7	"4F5 protein family protein, expressed"
CLASS_msu7ann_MSU7	"50S ribosomal protein L15, chloroplast precursor, putative, expressed"
CLASS_msu7ann_MSU7	"50S ribosomal protein L21, chloroplast precursor, putative, expressed"
CLASS_msu7ann_MSU7	"5-formyltetrahydrofolate cyclo-ligase, putative, expressed"
CLASS_msu7ann_MSU7	"5-nucleotidase surE, putative, expressed"
CLASS_msu7ann_MSU7	"60S ribosomal protein L15, putative, expressed"
CLASS_msu7ann_MSU7	"60S ribosomal protein L27a-3, putative, expressed"
CLASS_msu7ann_MSU7	"AATF, putative, expressed"
CLASS_msu7ann_MSU7	"ABC transmembrane transporter domain containing protein, expressed"
CLASS_msu7ann_MSU7	"ABC2 homolog 4, putative, expressed"
CLASS_msu7ann_MSU7	"alpha-1,4-fucosyltransferase, putative, expressed"
CLASS_msu7ann_MSU7	"alpha-galactosidase precursor, putative, expressed"
CLASS_msu7ann_MSU7	"alpha-hemolysin, putative, expressed"
CLASS_msu7ann_MSU7	"ankyrin repeat family protein, putative, expressed"
CLASS_msu7ann_MSU7	"anthocyanidin 3-O-glucosyltransferase, putative, expressed"
CLASS_msu7ann_MSU7	"anthranilate phosphoribosyltransferase, chloroplast precursor, putative, expressed"
CLASS_msu7ann_MSU7	"AP2-associated protein kinase 1, putative, expressed"
CLASS_msu7ann_MSU7	"arginine decarboxylase, putative, expressed"
CLASS_msu7ann_MSU7	"ATEXO70C2, putative, expressed"
CLASS_msu7ann_MSU7	"ATEXO70F1, putative, expressed"
CLASS_msu7ann_MSU7	"ATP binding protein, putative, expressed"
CLASS_msu7ann_MSU7	"ATP synthase delta chain, mitochondrial precursor, putative, expressed"
CLASS_msu7ann_MSU7	"ATP-dependent Clp protease adaptor protein ClpS containing protein, expressed"
CLASS_msu7ann_MSU7	"ATTIC110/TIC110, putative, expressed"
CLASS_msu7ann_MSU7	"atypical receptor-like kinase MARK, putative, expressed"
CLASS_msu7ann_MSU7	"auxin-inducible protein, putative, expressed"
CLASS_msu7ann_MSU7	"BAH domain containing protein, expressed"
CLASS_msu7ann_MSU7	"basic 7S globulin precursor, putative, expressed"
CLASS_msu7ann_MSU7	"BED zinc finger family protein, expressed"
CLASS_msu7ann_MSU7	"bfr-2, putative, expressed"
CLASS_msu7ann_MSU7	"bifunctional monodehydroascorbate reductase and carbonic anhydrasenectarin-3 precursor, putative, expressed"
CLASS_msu7ann_MSU7	"BRASSINOSTEROID INSENSITIVE 1-associated receptor kinase 1 precursor, putative, expressed"
CLASS_msu7ann_MSU7	"BRCA1-associated protein, putative, expressed"
CLASS_msu7ann_MSU7	"bZIP transcription factor family protein, putative, expressed"
CLASS_msu7ann_MSU7	"C4-dicarboxylate transporter/malic acid transport protein domain containing protein, expressed"
CLASS_msu7ann_MSU7	"calcium-transporting ATPase 9, plasma membrane-type, putative, expressed"
CLASS_msu7ann_MSU7	"calmodulin-binding transcription activator 5, putative, expressed"
CLASS_msu7ann_MSU7	"CAMK_CAMK_like.17 - CAMK includes calcium/calmodulin depedent protein kinases, expressed"
CLASS_msu7ann_MSU7	"CAMK_CAMK_like.45 - CAMK includes calcium/calmodulin depedent protein kinases, expressed"
CLASS_msu7ann_MSU7	"CAMK_CAMK_like_ULKh_APGy.1 - CAMK includes calcium/calmodulin depedent protein kinases, expressed"
CLASS_msu7ann_MSU7	"CAMK_KIN1/SNF1/Nim1_like.14 - CAMK includes calcium/calmodulin depedent protein kinases, expressed"
CLASS_msu7ann_MSU7	"CAMK_KIN1/SNF1/Nim1_like.15 - CAMK includes calcium/calmodulin depedent protein kinases, expressed"
CLASS_msu7ann_MSU7	"CAPIP1, putative, expressed"
CLASS_msu7ann_MSU7	"casein kinase II subunit beta-4, putative, expressed"
CLASS_msu7ann_MSU7	"catalase domain containing protein, expressed"
CLASS_msu7ann_MSU7	"cation-transporting ATPase, putative, expressed"
CLASS_msu7ann_MSU7	"CCB1, putative, expressed"
CLASS_msu7ann_MSU7	"CESA8 - cellulose synthase, expressed"
CLASS_msu7ann_MSU7	"CGMC_MAPKCMGC_2_ERK.12 - CGMC includes CDA, MAPK, GSK3, and CLKC kinases, expressed"
CLASS_msu7ann_MSU7	"chalcone synthase, putative, expressed"
CLASS_msu7ann_MSU7	"chaperone protein clpB 1, putative, expressed"
CLASS_msu7ann_MSU7	"chloroplast nucleoid DNA-binding protein, putative, expressed"
CLASS_msu7ann_MSU7	"citrate-binding protein precursor, putative, expressed"
CLASS_msu7ann_MSU7	"coatomer subunit gamma-2, putative, expressed"
CLASS_msu7ann_MSU7	"cobalt ion transporter, putative, expressed"
CLASS_msu7ann_MSU7	"coiled-coil domain-containing protein 124, putative, expressed"
CLASS_msu7ann_MSU7	"conserved oligomeric complex COG6 family protein, expressed"
CLASS_msu7ann_MSU7	"CPuORF11 - conserved peptide uORF-containing transcript, expressed"
CLASS_msu7ann_MSU7	"CPuORF16 - conserved peptide uORF-containing transcript, expressed"
CLASS_msu7ann_MSU7	"CR084 protein, putative, expressed"
CLASS_msu7ann_MSU7	"CRP3 - Cysteine-rich family protein precursor, expressed"
CLASS_msu7ann_MSU7	"csAtPR5, putative, expressed"
CLASS_msu7ann_MSU7	"CSLA11 - cellulose synthase-like family A, expressed"
CLASS_msu7ann_MSU7	"cupin 2, conserved barrel domain protein, putative, expressed"
CLASS_msu7ann_MSU7	"cyclin, putative, expressed"
CLASS_msu7ann_MSU7	"cyclin-dependent kinase A-1, putative, expressed"
CLASS_msu7ann_MSU7	"cyclin-like F-box, putative, expressed"
CLASS_msu7ann_MSU7	"cycloartenol-C-24-methyltransferase 1, putative, expressed"
CLASS_msu7ann_MSU7	"CYPRO4, putative, expressed"
CLASS_msu7ann_MSU7	"cysteine proteinase inhibitor 6 precursor, putative, expressed"
CLASS_msu7ann_MSU7	"cysteine proteinase inhibitor precursor, putative, expressed"
CLASS_msu7ann_MSU7	"cysteine-rich receptor-like protein kinase 37 precursor, putative, expressed"
CLASS_msu7ann_MSU7	"cytochrome b5-like Heme/Steroid binding domain containing protein, expressed"
CLASS_msu7ann_MSU7	"cytochrome b-c1 complex subunit 9, putative, expressed"
CLASS_msu7ann_MSU7	"cytochrome P450 71A1, putative, expressed"
CLASS_msu7ann_MSU7	"cytochrome P450 71D10, putative, expressed"
CLASS_msu7ann_MSU7	"cytochrome P450 71D8, putative, expressed"
CLASS_msu7ann_MSU7	"cytochrome P450 94A1, putative, expressed"
CLASS_msu7ann_MSU7	"cytochrome P450, putative, expressed"
CLASS_msu7ann_MSU7	"DEF3 - Defensin and Defensin-like DEFL family, expressed"
CLASS_msu7ann_MSU7	"DEF8 - Defensin and Defensin-like DEFL family, expressed"
CLASS_msu7ann_MSU7	"DEFL1 - Defensin and Defensin-like DEFL family, expressed"
CLASS_msu7ann_MSU7	"DEFL78 - Defensin and Defensin-like DEFL family, expressed"
CLASS_msu7ann_MSU7	"dehydration response related protein, putative, expressed"
CLASS_msu7ann_MSU7	"dehydrogenase, putative, expressed"
CLASS_msu7ann_MSU7	"deoxyhypusine hydroxylase, putative, expressed"
CLASS_msu7ann_MSU7	"dihydrodipicolinate reductase, putative, expressed"
CLASS_msu7ann_MSU7	"DIP1, putative, expressed"
CLASS_msu7ann_MSU7	"diphosphomevalonate decarboxylase family protein, expressed"
CLASS_msu7ann_MSU7	"dirigent, putative, expressed"
CLASS_msu7ann_MSU7	"disease resistance protein RPM1, putative, expressed"
CLASS_msu7ann_MSU7	"DNA-binding bromodomain-containing protein, putative, expressed"
CLASS_msu7ann_MSU7	"DNA-binding protein S1FA, putative, expressed"
CLASS_msu7ann_MSU7	"DNA-directed RNA polymerase I subunit RPA2, putative, expressed"
CLASS_msu7ann_MSU7	"DNA-directed RNA polymerase II subunit RPB7, putative, expressed"
CLASS_msu7ann_MSU7	"DNA-repair protein complementing XP-C cells, putative, expressed"
CLASS_msu7ann_MSU7	"dolichyl-diphosphooligosaccharide--protein glycosyltransferase 48 kDasubunit precursor, putative, expressed"
CLASS_msu7ann_MSU7	"dynamin-2B, putative, expressed"
CLASS_msu7ann_MSU7	"E1-BTB1 - Bric-a-Brac, Tramtrack, and Broad Complex domain with E1 subfamily conserved sequence, expressed"
CLASS_msu7ann_MSU7	"ECAGL3 - ECA1 gametogenesis related family protein precursor, putative, expressed"
CLASS_msu7ann_MSU7	"ECT protein, putative, expressed"
CLASS_msu7ann_MSU7	"electron carrier/ protein disulfide oxidoreductase, putative, expressed"
CLASS_msu7ann_MSU7	"endoribonuclease Dicer, putative, expressed"
CLASS_msu7ann_MSU7	"enhancer of polycomb, putative, expressed"
CLASS_msu7ann_MSU7	"enoyl-acyl-carrier-protein reductase NADH, chloroplast precursor, expressed"
CLASS_msu7ann_MSU7	"epoxide hydrolase, putative, expressed"
CLASS_msu7ann_MSU7	"eukaryotic translation initiation factor 2 subunit gamma, putative, expressed"
CLASS_msu7ann_MSU7	"exo70 exocyst complex subunit family protein, expressed"
CLASS_msu7ann_MSU7	"FAD dependent oxidoreductase, putative, expressed"
CLASS_msu7ann_MSU7	"FG-GAP repeat-containing protein, putative, expressed"
CLASS_msu7ann_MSU7	"fiber protein Fb15, putative, expressed"
CLASS_msu7ann_MSU7	"flavin monooxygenase, putative, expressed"
CLASS_msu7ann_MSU7	"folylpolyglutamate synthetase, putative, expressed"
CLASS_msu7ann_MSU7	"formyl transferase, putative, expressed"
CLASS_msu7ann_MSU7	"gamma response I protein, putative, expressed"
CLASS_msu7ann_MSU7	"gamma-thionin family domain containing protein, expressed"
CLASS_msu7ann_MSU7	"GDSL-like lipase/acylhydrolase, putative, expressed"
CLASS_msu7ann_MSU7	"generative cell specific-1, putative, expressed"
CLASS_msu7ann_MSU7	"geranylgeranyl transferase type-2 subunit beta, putative, expressed"
CLASS_msu7ann_MSU7	"glucosyltransferase, putative, expressed"
CLASS_msu7ann_MSU7	"glutathione gamma-glutamylcysteinyltransferase 1, putative, expressed"
CLASS_msu7ann_MSU7	"glutelin, putative, expressed"
CLASS_msu7ann_MSU7	"glycosyl hydrolases family 16 protein, protein, expressed"
CLASS_msu7ann_MSU7	"glycosyl hydrolases, putative, expressed"
CLASS_msu7ann_MSU7	"glycosylphosphatidylinositol anchor biosynthesis protein 11, putative, expressed"
CLASS_msu7ann_MSU7	"glyoxalase/bleomycin resistance protein/dioxygenase, putative, expressed"
CLASS_msu7ann_MSU7	"G-patch domain containing protein, expressed"
CLASS_msu7ann_MSU7	"GTPase activating protein, putative, expressed"
CLASS_msu7ann_MSU7	"GTP-binding protein GUF1, putative, expressed"
CLASS_msu7ann_MSU7	"histone H3, putative, expressed"
CLASS_msu7ann_MSU7	"homeodomain-related, putative, expressed"
CLASS_msu7ann_MSU7	"hydrolase, alpha/beta fold family domain containing protein, expressed"
CLASS_msu7ann_MSU7	"hydrolase, alpha/beta fold family protein, putative, expressed"
CLASS_msu7ann_MSU7	"hydroxyproline-rich glycoprotein DZ-HRGP, putative, expressed"
CLASS_msu7ann_MSU7	"IAP100, putative, expressed"
CLASS_msu7ann_MSU7	"immunophilin, putative, expressed"
CLASS_msu7ann_MSU7	"indole-3-acetate beta-glucosyltransferase, putative"
CLASS_msu7ann_MSU7	"inducer of CBF expression 1, putative, expressed"
CLASS_msu7ann_MSU7	"inosine-uridine preferring nucleoside hydrolase family protein, putative, expressed"
CLASS_msu7ann_MSU7	"insoluble protein, putative, expressed"
CLASS_msu7ann_MSU7	"invertase/pectin methylesterase inhibitor family protein, putative, expressed"
CLASS_msu7ann_MSU7	"isoleucyl-tRNA synthetase, cytoplasmic, putative, expressed"
CLASS_msu7ann_MSU7	"kelch domain containing protein, putative, expressed"
CLASS_msu7ann_MSU7	"late embryogenesis abundant domain-containing protein, putative, expressed"
CLASS_msu7ann_MSU7	"legume lectins beta domain containing protein, putative"
CLASS_msu7ann_MSU7	"leucine-rich repeat resistance protein, putative, expressed"
CLASS_msu7ann_MSU7	"leucine-rich repeat transmembrane protein kinase, putative, expressed"
CLASS_msu7ann_MSU7	"linker histone H1 and H5 family protein, expressed"
CLASS_msu7ann_MSU7	"lr1 disease resistance protein, putative, expressed"
CLASS_msu7ann_MSU7	"LTPL102 - Protease inhibitor/seed storage/LTP family protein precursor, expressed"
CLASS_msu7ann_MSU7	"LTPL103 - Protease inhibitor/seed storage/LTP family protein precursor, expressed"
CLASS_msu7ann_MSU7	"LTPL155 - Protease inhibitor/seed storage/LTP family protein precursor, putative, expressed"
CLASS_msu7ann_MSU7	"LTPL156 - Protease inhibitor/seed storage/LTP family protein precursor, putative, expressed"
CLASS_msu7ann_MSU7	"LTPL157 - Protease inhibitor/seed storage/LTP family protein precursor, expressed"
CLASS_msu7ann_MSU7	"LTPL158 - Protease inhibitor/seed storage/LTP family protein precursor, expressed"
CLASS_msu7ann_MSU7	"LTPL159 - Protease inhibitor/seed storage/LTP family protein precursor, expressed"
CLASS_msu7ann_MSU7	"LTPL160 - Protease inhibitor/seed storage/LTP family protein precursor, expressed"
CLASS_msu7ann_MSU7	"LTPL20 - Protease inhibitor/seed storage/LTP family protein precursor, putative, expressed"
CLASS_msu7ann_MSU7	"LTPL43 - Protease inhibitor/seed storage/LTP family protein precursor, putative, expressed"
CLASS_msu7ann_MSU7	"LTPL84 - Protease inhibitor/seed storage/LTP family protein precursor, expressed"
CLASS_msu7ann_MSU7	"lysosomal alpha-mannosidase precursor, putative, expressed"
CLASS_msu7ann_MSU7	"MADS-box transcription factor, putative, expressed"
CLASS_msu7ann_MSU7	"major facilitator superfamily domain-containing protein 5, putative, expressed"
CLASS_msu7ann_MSU7	"meiotic coiled-coil protein 7, putative, expressed"
CLASS_msu7ann_MSU7	"methyl-binding domain protein MBD, putative, expressed"
CLASS_msu7ann_MSU7	"methylcrotonoyl-CoA carboxylase beta chain, mitochondrial precursor, putative, expressed"
CLASS_msu7ann_MSU7	"methyltransferase-like protein 5, putative, expressed"
CLASS_msu7ann_MSU7	"MFP1 attachment factor 1, putative, expressed"
CLASS_msu7ann_MSU7	"molybdenum cofactor biosynthesis protein 1, putative, expressed"
CLASS_msu7ann_MSU7	"MSH-like DNA mismatch repair protein, putative, expressed"
CLASS_msu7ann_MSU7	"mTERF domain containing protein, expressed"
CLASS_msu7ann_MSU7	"mTERF family protein, expressed"
CLASS_msu7ann_MSU7	"MYB family transcription factor, putative, expressed"
CLASS_msu7ann_MSU7	"myrosinase precursor, putative, expressed"
CLASS_msu7ann_MSU7	"N-acetyltransferase 10, putative, expressed"
CLASS_msu7ann_MSU7	"NAD-dependent malic enzyme, mitochondrial precursor, putative, expressed"
CLASS_msu7ann_MSU7	"nascent polypeptide-associated complex subunit alpha, putative, expressed"
CLASS_msu7ann_MSU7	"NBS-LRR disease resistance protein, putative, expressed"
CLASS_msu7ann_MSU7	"NBS-LRR resistance protein, putative, expressed"
CLASS_msu7ann_MSU7	"NBS-LRR type disease resistance protein, putative, expressed"
CLASS_msu7ann_MSU7	"NEF1, putative, expressed"
CLASS_msu7ann_MSU7	"nitric oxide synthase 1, putative, expressed"
CLASS_msu7ann_MSU7	"nucleolar complex protein 2, putative, expressed"
CLASS_msu7ann_MSU7	"nucleolar protein family 6, putative, expressed"
CLASS_msu7ann_MSU7	"nucleoside-diphosphate-sugar epimerase, putative, expressed"
CLASS_msu7ann_MSU7	"Os3bglu6 - beta-glucosidase/beta-fucosidase/beta-galactosidase, expressed"
CLASS_msu7ann_MSU7	"OsAPx5 - Stromal Ascorbate Peroxidase encoding gene 5,8, expressed"
CLASS_msu7ann_MSU7	"OsAPx6 - Stromal Ascorbate Peroxidase encoding gene 5,8, expressed"
CLASS_msu7ann_MSU7	"OsDegp7 - Putative Deg protease homologue, expressed"
CLASS_msu7ann_MSU7	"OsFBA2 - F-box and FBA domain containing protein, expressed"
CLASS_msu7ann_MSU7	"OsFBD6 - F-box and FBD domain containing protein, expressed"
CLASS_msu7ann_MSU7	"OsFBDUF24 - F-box and DUF domain containing protein, expressed"
CLASS_msu7ann_MSU7	"OsFBDUF30 - F-box and DUF domain containing protein, expressed"
CLASS_msu7ann_MSU7	"OsFBDUF31 - F-box and DUF domain containing protein, expressed"
CLASS_msu7ann_MSU7	"OsFBDUF32 - F-box and DUF domain containing protein, expressed"
CLASS_msu7ann_MSU7	"OsFBDUF33 - F-box and DUF domain containing protein, expressed"
CLASS_msu7ann_MSU7	"OsFBDUF45 - F-box and DUF domain containing protein, expressed"
CLASS_msu7ann_MSU7	"OsFBK5 - F-box domain and kelch repeat containing protein, expressed"
CLASS_msu7ann_MSU7	"OsFBL27 - F-box domain and LRR containing protein, expressed"
CLASS_msu7ann_MSU7	"OsFBL28 - F-box domain and LRR containing protein, expressed"
CLASS_msu7ann_MSU7	"OsFBL38 - F-box domain and LRR containing protein, expressed"
CLASS_msu7ann_MSU7	"OsFBL53 - F-box domain and LRR containing protein, expressed"
CLASS_msu7ann_MSU7	"OsFBL55 - F-box domain and LRR containing protein, expressed"
CLASS_msu7ann_MSU7	"OsFBL6 - F-box domain and LRR containing protein, expressed"
CLASS_msu7ann_MSU7	"OsFBLD2 - F-box, LRR and FBD domain containing protein, expressed"
CLASS_msu7ann_MSU7	"OsFBT14 - F-box and tubby domain containing protein, expressed"
CLASS_msu7ann_MSU7	"OsFBX11 - F-box domain containing protein, expressed"
CLASS_msu7ann_MSU7	"OsFBX12 - F-box domain containing protein, expressed"
CLASS_msu7ann_MSU7	"OsFBX132 - F-box domain containing protein, expressed"
CLASS_msu7ann_MSU7	"OsFBX186 - F-box domain containing protein, expressed"
CLASS_msu7ann_MSU7	"OsFBX187 - F-box domain containing protein, expressed"
CLASS_msu7ann_MSU7	"OsFBX222 - F-box domain containing protein, expressed"
CLASS_msu7ann_MSU7	"OsFBX223 - F-box domain containing protein, expressed"
CLASS_msu7ann_MSU7	"OsFBX389 - F-box domain containing protein, expressed"
CLASS_msu7ann_MSU7	"OsFBX390 - F-box domain containing protein, expressed"
CLASS_msu7ann_MSU7	"OsFBX398 - F-box domain containing protein, expressed"
CLASS_msu7ann_MSU7	"OsFBX399 - F-box domain containing protein, expressed"
CLASS_msu7ann_MSU7	"OsFBX40 - F-box domain containing protein, expressed"
CLASS_msu7ann_MSU7	"OsFBX400 - F-box domain containing protein, expressed"
CLASS_msu7ann_MSU7	"OsFBX402 - F-box domain containing protein, expressed"
CLASS_msu7ann_MSU7	"OsFBX403 - F-box domain containing protein, expressed"
CLASS_msu7ann_MSU7	"OsFBX404 - F-box domain containing protein, expressed"
CLASS_msu7ann_MSU7	"OsFBX405 - F-box domain containing protein, expressed"
CLASS_msu7ann_MSU7	"OsFBX407 - F-box domain containing protein, expressed"
CLASS_msu7ann_MSU7	"OsFBX408 - F-box domain containing protein, expressed"
CLASS_msu7ann_MSU7	"OsFBX409 - F-box domain containing protein, expressed"
CLASS_msu7ann_MSU7	"OsFBX410 - F-box domain containing protein, expressed"
CLASS_msu7ann_MSU7	"OsFBX411 - F-box domain containing protein, expressed"
CLASS_msu7ann_MSU7	"OsFBX412 - F-box domain containing protein, expressed"
CLASS_msu7ann_MSU7	"OsFBX413 - F-box domain containing protein, expressed"
CLASS_msu7ann_MSU7	"OsFBX414 - F-box domain containing protein, expressed"
CLASS_msu7ann_MSU7	"OsFBX415 - F-box domain containing protein, expressed"
CLASS_msu7ann_MSU7	"OsFBX416 - F-box domain containing protein, expressed"
CLASS_msu7ann_MSU7	"OsFBX417 - F-box domain containing protein, expressed"
CLASS_msu7ann_MSU7	"OsFBX418 - F-box domain containing protein, expressed"
CLASS_msu7ann_MSU7	"OsFBX419 - F-box domain containing protein, expressed"
CLASS_msu7ann_MSU7	"OsFBX440 - F-box domain containing protein, expressed"
CLASS_msu7ann_MSU7	"OsFBX76 - F-box domain containing protein, expressed"
CLASS_msu7ann_MSU7	"OsFBX79 - F-box domain containing protein, expressed"
CLASS_msu7ann_MSU7	"OsFBX80 - F-box domain containing protein, expressed"
CLASS_msu7ann_MSU7	"OsFBX81 - F-box domain containing protein, expressed"
CLASS_msu7ann_MSU7	"osFTL2 FT-Like2 homologous to Flowering Locus T gene; contains Pfam profile PF01161: Phosphatidylethanolamine-binding protein, expressed"
CLASS_msu7ann_MSU7	"osFTL3 FT-Like3 homologous to Flowering Locus T gene; contains Pfam profile PF01161: Phosphatidylethanolamine-binding protein, expressed"
CLASS_msu7ann_MSU7	"OsGH3.13 - Probable indole-3-acetic acid-amido synthetase, expressed"
CLASS_msu7ann_MSU7	"OsGH3-13 - Auxin-responsive GH3 gene family member, expressed"
CLASS_msu7ann_MSU7	"OsGrx_S16 - glutaredoxin subgroup II, expressed"
CLASS_msu7ann_MSU7	"OsGrx_S17 - glutaredoxin subgroup II, expressed"
CLASS_msu7ann_MSU7	"OsHKT1;3 - Na+ transporter, expressed"
CLASS_msu7ann_MSU7	"OsLonP2 - Putative Lon protease homologue, expressed"
CLASS_msu7ann_MSU7	"OsMADS1 - MADS-box family gene with MIKCc type-box, expressed"
CLASS_msu7ann_MSU7	"OsMADS23 - MADS-box family gene with MIKCc type-box, expressed"
CLASS_msu7ann_MSU7	"OsMADS29 - MADS-box family gene with MIKCc type-box, expressed"
CLASS_msu7ann_MSU7	"OsMADS5 - MADS-box family gene with MIKCc type-box, expressed"
CLASS_msu7ann_MSU7	"OsMADS50 - MADS-box family gene with MIKCc type-box, expressed"
CLASS_msu7ann_MSU7	"OsMADS60 - MADS-box family gene with MIKCc type-box, expressed"
CLASS_msu7ann_MSU7	"OsMKK1 - putative MAPKK based on amino acid sequence homology, expressed"
CLASS_msu7ann_MSU7	"OsNucAP2 - Putative Nucleoporin Autopeptidase homologue, expressed"
CLASS_msu7ann_MSU7	"OsNucAP3 - Putative Nucleoporin Autopeptidase homologue, expressed"
CLASS_msu7ann_MSU7	"OsPDIL1-1 protein disulfide isomerase PDIL1-1, expressed"
CLASS_msu7ann_MSU7	"OsPDIL1-4 protein disulfide isomerase PDIL1-4, expressed"
CLASS_msu7ann_MSU7	"OsPDIL1-5 protein disulfide isomerase PDIL1-5, expressed"
CLASS_msu7ann_MSU7	"OsPLIM2c - LIM domain protein, putative actin-binding protein and transcription factor, expressed"
CLASS_msu7ann_MSU7	"OsPOP11 - Putative Prolyl Oligopeptidase homologue, expressed"
CLASS_msu7ann_MSU7	"OsRhmbd7 - Putative Rhomboid homologue, expressed"
CLASS_msu7ann_MSU7	"OsSCP28 - Putative Serine Carboxypeptidase homologue, expressed"
CLASS_msu7ann_MSU7	"OsSCP48 - Putative Serine Carboxypeptidase homologue, expressed"
CLASS_msu7ann_MSU7	"OsSCP63 - Putative Serine Carboxypeptidase homologue, expressed"
CLASS_msu7ann_MSU7	"OsSPL13 - SBP-box gene family member, expressed"
CLASS_msu7ann_MSU7	"OsSPL4 - SBP-box gene family member, expressed"
CLASS_msu7ann_MSU7	"OsSPL5 - SBP-box gene family member, expressed"
CLASS_msu7ann_MSU7	"OsSPL9 - SBP-box gene family member, expressed"
CLASS_msu7ann_MSU7	"OsSub25 - Putative Subtilisin homologue, expressed"
CLASS_msu7ann_MSU7	"OsSub37 - Putative Subtilisin homologue, expressed"
CLASS_msu7ann_MSU7	"OsSub38 - Putative Subtilisin homologue, expressed"
CLASS_msu7ann_MSU7	"OsSub39 - Putative Subtilisin homologue, expressed"
CLASS_msu7ann_MSU7	"OsSub49 - Putative Subtilisin homologue, expressed"
CLASS_msu7ann_MSU7	"OsTOP6B - Topoisomerase 6 subunit B, expressed"
CLASS_msu7ann_MSU7	"OsWAK11 - OsWAK receptor-like protein kinase, expressed"
CLASS_msu7ann_MSU7	"OsWAK25 - OsWAK receptor-like protein kinase, expressed"
CLASS_msu7ann_MSU7	"OsWAK29 - OsWAK receptor-like protein kinase, expressed"
CLASS_msu7ann_MSU7	"OsWAK69 - OsWAK receptor-like cytoplasmic kinase OsWAK-RLCK, expressed"
CLASS_msu7ann_MSU7	"OsWAK70 - OsWAK receptor-like cytoplasmic kinase OsWAK-RLCK, expressed"
CLASS_msu7ann_MSU7	"OsWAK71 - OsWAK receptor-like cytoplasmic kinase OsWAK-RLCK, expressed"
CLASS_msu7ann_MSU7	"OsWAK72 - OsWAK receptor-like cytoplasmic kinase OsWAK-RLCK, expressed"
CLASS_msu7ann_MSU7	"oxidoreductase domain protein, putative, expressed"
CLASS_msu7ann_MSU7	"PE repeat family protein, putative, expressed"
CLASS_msu7ann_MSU7	"pectate lyase precursor, putative, expressed"
CLASS_msu7ann_MSU7	"pentatricopeptide repeat domain containing protein, putative, expressed"
CLASS_msu7ann_MSU7	"peptidase family C78 domain containing protein, expressed"
CLASS_msu7ann_MSU7	"peptide transporter PTR2, putative, expressed"
CLASS_msu7ann_MSU7	"peptide-Nasparagine amidase, putative, expressed"
CLASS_msu7ann_MSU7	"phosphatidylinositol-4-phosphate 5-Kinase family protein, putative, expressed"
CLASS_msu7ann_MSU7	"phosphoribosylanthranilate transferase, 3 partial, putative"
CLASS_msu7ann_MSU7	"pleckstrin homology domain-containing protein-related taxo, putative, expressed"
CLASS_msu7ann_MSU7	"POEI25 - Pollen Ole e I allergen and extensin family protein precursor, expressed"
CLASS_msu7ann_MSU7	"POLD2 - Putative DNA polymerase delta complex subunit, expressed"
CLASS_msu7ann_MSU7	"pollen-specific protein, putative, expressed"
CLASS_msu7ann_MSU7	"polygalacturonase, putative, expressed"
CLASS_msu7ann_MSU7	"PPR repeat containing protein, expressed"
CLASS_msu7ann_MSU7	"PPR repeat containing protein, putative, expressed"
CLASS_msu7ann_MSU7	"precollagen-D, putative, expressed"
CLASS_msu7ann_MSU7	"pre-mRNA-processing factor 39, putative, expressed"
CLASS_msu7ann_MSU7	"prenyltransferase, putative, expressed"
CLASS_msu7ann_MSU7	"proline-rich cell wall protein-like, putative, expressed"
CLASS_msu7ann_MSU7	"PROLM25 - Prolamin precursor, expressed"
CLASS_msu7ann_MSU7	"PROLM26 - Prolamin precursor, expressed"
CLASS_msu7ann_MSU7	"protein kinase, putative, expressed"
CLASS_msu7ann_MSU7	"protein Kinase-associated protein phosphatase, putative, expressed"
CLASS_msu7ann_MSU7	"protein of unknown function DUF1279 domain containing protein, expressed"
CLASS_msu7ann_MSU7	"protein phosphatase 1 regulatory subunit 11, putative, expressed"
CLASS_msu7ann_MSU7	"protein transport protein Sec24-like, putative, expressed"
CLASS_msu7ann_MSU7	"protein transport protein SEC61 subunit gamma, putative, expressed"
CLASS_msu7ann_MSU7	"Protein-tyrosine phosphatase domain containing protein, expressed"
CLASS_msu7ann_MSU7	"pyruvate, phosphate dikinase, chloroplast precursor, putative, expressed"
CLASS_msu7ann_MSU7	"ran GTPase activating protein, putative, expressed"
CLASS_msu7ann_MSU7	"rc - bHLH transcription factor regulating proanthocyanidin production in seeds, expressed"
CLASS_msu7ann_MSU7	"RCLEA6 - Root cap and Late embryogenesis related family protein precursor, expressed"
CLASS_msu7ann_MSU7	"RCN4 Centroradialis-like1 homologous to TFL1 gene; contains Pfam profile PF01161: Phosphatidylethanolamine-binding protein, expressed"
CLASS_msu7ann_MSU7	"receptor kinase like protein, putative, expressed"
CLASS_msu7ann_MSU7	"receptor-like protein kinase 5 precursor, putative, expressed"
CLASS_msu7ann_MSU7	"regulator of nonsense transcripts 1, putative, expressed"
CLASS_msu7ann_MSU7	"retinol dehydrogenase, putative, expressed"
CLASS_msu7ann_MSU7	"Rf1, mitochondrial precursor, putative, expressed"
CLASS_msu7ann_MSU7	"RFC4 - Putative clamp loader of PCNA, replication factor C subunit 4, expressed"
CLASS_msu7ann_MSU7	"RGA-1, putative, expressed"
CLASS_msu7ann_MSU7	"rhodanese-like, putative, expressed"
CLASS_msu7ann_MSU7	"ribosomal protein L25, putative, expressed"
CLASS_msu7ann_MSU7	"ribosomal protein S18 containing protein, expressed"
CLASS_msu7ann_MSU7	"ribosomal protein, putative, expressed"
CLASS_msu7ann_MSU7	"RING zinc finger protein-like, putative, expressed"
CLASS_msu7ann_MSU7	"R-interacting factor 1, putative, expressed"
CLASS_msu7ann_MSU7	"RIPER9 - Ripening-related family protein precursor, putative, expressed"
CLASS_msu7ann_MSU7	"RNA polymerase II subunit A C-terminal domain phosphatase ssu72, putative, expressed"
CLASS_msu7ann_MSU7	"RNA polymerases N 8 kDa subunit, putative, expressed"
CLASS_msu7ann_MSU7	"RNA-dependent RNA polymerase, putative, expressed"
CLASS_msu7ann_MSU7	"RPA1B - Putative single-stranded DNA binding complex subunit 1, expressed"
CLASS_msu7ann_MSU7	"rpp14 family protein, expressed"
CLASS_msu7ann_MSU7	"Sad1 / UNC-like C-terminal domain containing protein, putative, expressed"
CLASS_msu7ann_MSU7	"SEC14 cytosolic factor family protein, putative, expressed"
CLASS_msu7ann_MSU7	"sec23/Sec24 trunk domain containing protein, expressed"
CLASS_msu7ann_MSU7	"secretory protein, putative, expressed"
CLASS_msu7ann_MSU7	"seed maturation protein LEA 4, putative, expressed"
CLASS_msu7ann_MSU7	"Ser/Thr protein phosphatase family protein, putative, expressed"
CLASS_msu7ann_MSU7	"serine/threonine-protein kinase receptor precursor, putative, expressed"
CLASS_msu7ann_MSU7	"serine-rich 25 kDa antigen protein, putative, expressed"
CLASS_msu7ann_MSU7	"signal recognition particle 43 kDa protein, chloroplast precursor, putative, expressed"
CLASS_msu7ann_MSU7	"Skp1 family, dimerisation domain containing protein, expressed"
CLASS_msu7ann_MSU7	"S-locus-like receptor protein kinase, putative, expressed"
CLASS_msu7ann_MSU7	"splicing factor, arginine/serine-rich 12, putative, expressed"
CLASS_msu7ann_MSU7	"squalene synthetase, putative, expressed"
CLASS_msu7ann_MSU7	"STE_MEK_ste7_MAP2K.6 - STE kinases include homologs to sterile 7, sterile 11 and sterile 20 from yeast, expressed"
CLASS_msu7ann_MSU7	"STE_MEKK_ste11_MAP3K.21 - STE kinases include homologs to sterile 7, sterile 11 and sterile 20 from yeast, expressed"
CLASS_msu7ann_MSU7	"STE_MEKK_ste11_MAP3K.3 - STE kinases include homologs to sterile 7, sterile 11 and sterile 20 from yeast, expressed"
CLASS_msu7ann_MSU7	"STE_PAK_Ste20_Slob_Wnk.6 - STE kinases include homologs to sterile 7, sterile 11 and sterile 20 from yeast, expressed"
CLASS_msu7ann_MSU7	"STE_PAK_Ste20_STLK.1 - STE kinases include homologs to sterile 7, sterile 11 and sterile 20 from yeast, expressed"
CLASS_msu7ann_MSU7	"sterol 3-beta-glucosyltransferase, putative, expressed"
CLASS_msu7ann_MSU7	"STIGL2 - Stigma-specific Stig1 family protein precursor, putative, expressed"
CLASS_msu7ann_MSU7	"STIGL3 - Stigma-specific Stig1 family protein precursor, putative, expressed"
CLASS_msu7ann_MSU7	"STRUBBELIG-RECEPTOR FAMILY 3 precursor, putative, expressed"
CLASS_msu7ann_MSU7	"SWP, putative, expressed"
CLASS_msu7ann_MSU7	"targeting protein-related, putative, expressed"
CLASS_msu7ann_MSU7	"tat pathway signal sequence family protein, expressed"
CLASS_msu7ann_MSU7	"tetratricopeptide repeat containing protein, putative, expressed"
CLASS_msu7ann_MSU7	"tetratricopeptide repeat domain containing protein, expressed"
CLASS_msu7ann_MSU7	"THION35 - Plant thionin family protein precursor, putative, expressed"
CLASS_msu7ann_MSU7	"thylakoid lumen protein, putative, expressed"
CLASS_msu7ann_MSU7	"TKL_IRAK_CrRLK1L-1.6 - The CrRLK1L-1 subfamily has homology to the CrRLK1L homolog, expressed"
CLASS_msu7ann_MSU7	"TPR repeat region family protein, expressed"
CLASS_msu7ann_MSU7	"transcription initiation factor IIB, putative, expressed"
CLASS_msu7ann_MSU7	"transcriptional corepressor SEUSS, putative, expressed"
CLASS_msu7ann_MSU7	"transcriptional regulator Sir2 family protein, putative, expressed"
CLASS_msu7ann_MSU7	"transferase family domain containing protein, expressed"
CLASS_msu7ann_MSU7	"transferase family protein, putative, expressed"
CLASS_msu7ann_MSU7	"transglycosylase SLT domain containing protein, expressed"
CLASS_msu7ann_MSU7	"translation initiation factor IF-3, putative, expressed"
CLASS_msu7ann_MSU7	"transmembrane protein 120A, putative, expressed"
CLASS_msu7ann_MSU7	"transmembrane protein 17, putative, expressed"
CLASS_msu7ann_MSU7	"transporter, major facilitator family, putative, expressed"
CLASS_msu7ann_MSU7	"tubby, putative, expressed"
CLASS_msu7ann_MSU7	"tyrosine-protein phosphatase YVH1, putative, expressed"
CLASS_msu7ann_MSU7	"ubiquinol-cytochrome C chaperone family protein, putative, expressed"
CLASS_msu7ann_MSU7	"Ubiquitin family domain containing protein, expressed"
CLASS_msu7ann_MSU7	"ubiquitin family protein, putative, expressed"
CLASS_msu7ann_MSU7	"ubiquitin interaction motif-containing protein, putative, expressed"
CLASS_msu7ann_MSU7	"ubiquitin-carboxyl extension, putative, expressed"
CLASS_msu7ann_MSU7	"U-box domain containing heat shock protein, putative, expressed"
CLASS_msu7ann_MSU7	"U-box protein CMPG1, putative, expressed"
CLASS_msu7ann_MSU7	"UDP-3-O- N-acetylglucosamine deacetylase, putative, expressed"
CLASS_msu7ann_MSU7	"UDP-glucoronosyl and UDP-glucosyl transferase domain containing protein, expressed"
CLASS_msu7ann_MSU7	"uncharacterized conserved membrane protein specific to cyanobacteria, putative, expressed"
CLASS_msu7ann_MSU7	"uncharacterized GTP-binding protein yhbZ, putative, expressed"
CLASS_msu7ann_MSU7	"UP-9A, putative, expressed"
CLASS_msu7ann_MSU7	"URED, putative, expressed"
CLASS_msu7ann_MSU7	"vacuolar ATP synthase subunit F, putative, expressed"
CLASS_msu7ann_MSU7	"variant latency associated nuclear antigen, putative"
CLASS_msu7ann_MSU7	"VQ domain containing protein, putative, expressed"
CLASS_msu7ann_MSU7	"wali7, putative, expressed"
CLASS_msu7ann_MSU7	"WD repeat-containing protein 44, putative, expressed"
CLASS_msu7ann_MSU7	"WRKY113, expressed"
CLASS_msu7ann_MSU7	"WRKY71, expressed"
CLASS_msu7ann_MSU7	"WRKY73, expressed"
CLASS_msu7ann_MSU7	"xa1, putative, expressed"
CLASS_msu7ann_MSU7	"xanthine/uracil/vitamin C permease, putative"
CLASS_msu7ann_MSU7	"xyloglucanase inhibitor, putative, expressed"
CLASS_msu7ann_MSU7	"YGL010w, putative, expressed"
CLASS_msu7ann_MSU7	"zeta-carotene desaturase, chloroplast/chromoplast precursor, putative, expressed"
CLASS_msu7ann_MSU7	"zinc finger CCHC domain-containing protein 10, putative, expressed"
CLASS_msu7ann_MSU7	"zinc finger, C3HC4 type domain containing protein, expressed"
CLASS_msu7ann_MSU7	"zinc-binding protein, putative, expressed"
CLASS_msu7ann_MSU7	"ZOS10-06 - C2H2 zinc finger protein, expressed"
CLASS_msu7ann_MSU7	"ZOS12-02 - C2H2 zinc finger protein, expressed"
CLASS_msu7ann_MSU7	"ZOS2-01 - C2H2 zinc finger protein, expressed"
CLASS_msu7ann_MSU7	"ZOS2-04 - C2H2 zinc finger protein, expressed"
CLASS_msu7ann_MSU7	"ZOS3-05 - C2H2 zinc finger protein, expressed"
CLASS_msu7ann_MSU7	"ZOS6-01 - C2H2 zinc finger protein, expressed"
CLASS_msu7ann_MSU7	"ZOS7-03 - C2H2 zinc finger protein, expressed"
CLASS_msu7ann_MSU7	"ZOS9-02 - C2H2 zinc finger protein, expressed"
CLASS_msu7ann_MSU7	DEFL16 - Defensin and Defensin-like DEFL family
CLASS_msu7ann_MSU7	DEFL17 - Defensin and Defensin-like DEFL family
CLASS_msu7ann_MSU7	expressed protein
CLASS_msu7ann_MSU7	hypothetical protein
CLASS_msu7ann_MSU7	RIPER8 - Ripening-related family protein precursor
CLASS_QTL36-Nippo10-MSU7	Abiotic stress|aluminum sensitivity|AQAY002|chr02
CLASS_QTL36-Nippo10-MSU7	Abiotic stress|cold tolerance|AQDU003|chr08
CLASS_QTL36-Nippo10-MSU7	Abiotic stress|cold tolerance|AQDU008|chr04
CLASS_QTL36-Nippo10-MSU7	Abiotic stress|cold tolerance|AQDU012|chr08
CLASS_QTL36-Nippo10-MSU7	Abiotic stress|cold tolerance|AQF129|chr08
CLASS_QTL36-Nippo10-MSU7	Abiotic stress|cold tolerance|CQAA8|chr04
CLASS_QTL36-Nippo10-MSU7	Abiotic stress|deep root dry weight|AQAL004|chr03
CLASS_QTL36-Nippo10-MSU7	Abiotic stress|deep root dry weight|AQAL006|chr09
CLASS_QTL36-Nippo10-MSU7	Abiotic stress|deep root dry weight|AQAL007|chr11
CLASS_QTL36-Nippo10-MSU7	Abiotic stress|deep root dry weight|AQAL015|chr02
CLASS_QTL36-Nippo10-MSU7	Abiotic stress|deep root dry weight|AQAL040|chr04
CLASS_QTL36-Nippo10-MSU7	Abiotic stress|deep root dry weight|AQAL048|chr01
CLASS_QTL36-Nippo10-MSU7	Abiotic stress|deep root dry weight|AQAL051|chr11
CLASS_QTL36-Nippo10-MSU7	Abiotic stress|deep root dry weight|AQAL056|chr07
CLASS_QTL36-Nippo10-MSU7	Abiotic stress|deep root dry weight|AQHP052|chr04
CLASS_QTL36-Nippo10-MSU7	Abiotic stress|deep root dry weight|AQR012|chr03
CLASS_QTL36-Nippo10-MSU7	Abiotic stress|deep root to shoot ratio|AQAL010|chr03
CLASS_QTL36-Nippo10-MSU7	Abiotic stress|deep root to shoot ratio|AQAL014|chr11
CLASS_QTL36-Nippo10-MSU7	Abiotic stress|elongation ability|AQFC001|chr03
CLASS_QTL36-Nippo10-MSU7	Abiotic stress|elongation ability|AQHH004|chr04
CLASS_QTL36-Nippo10-MSU7	Abiotic stress|elongation ability|AQHH011|chr04
CLASS_QTL36-Nippo10-MSU7	Abiotic stress|elongation ability|AQHH031|chr04
CLASS_QTL36-Nippo10-MSU7	Abiotic stress|elongation ability|AQHH043|chr04
CLASS_QTL36-Nippo10-MSU7	Abiotic stress|elongation ability|AQHH061|chr04
CLASS_QTL36-Nippo10-MSU7	Abiotic stress|elongation ability|AQHH062|chr04
CLASS_QTL36-Nippo10-MSU7	Abiotic stress|elongation ability|AQHH071|chr04
CLASS_QTL36-Nippo10-MSU7	Abiotic stress|iron sensitivity|AQDP005|chr08
CLASS_QTL36-Nippo10-MSU7	Abiotic stress|iron sensitivity|AQEK001|chr03
CLASS_QTL36-Nippo10-MSU7	Abiotic stress|iron sensitivity|AQEK002|chr09
CLASS_QTL36-Nippo10-MSU7	Abiotic stress|iron sensitivity|AQEK010|chr09
CLASS_QTL36-Nippo10-MSU7	Abiotic stress|KClO3 resistance|AQF097|chr04
CLASS_QTL36-Nippo10-MSU7	Abiotic stress|KClO3 resistance|AQF102|chr09
CLASS_QTL36-Nippo10-MSU7	Abiotic stress|KClO3 resistance|AQF103|chr10
CLASS_QTL36-Nippo10-MSU7	Abiotic stress|leaf drying|AQD020|chr11
CLASS_QTL36-Nippo10-MSU7	Abiotic stress|leaf drying|AQD023|chr08
CLASS_QTL36-Nippo10-MSU7	Abiotic stress|leaf drying|AQD024|chr01
CLASS_QTL36-Nippo10-MSU7	Abiotic stress|leaf drying|AQD027|chr01
CLASS_QTL36-Nippo10-MSU7	Abiotic stress|leaf necrosis tolerance|CQAA12|chr08
CLASS_QTL36-Nippo10-MSU7	Abiotic stress|leaf rolling|AQA047|chr07
CLASS_QTL36-Nippo10-MSU7	Abiotic stress|leaf rolloing tolerance|CQAA3|chr08
CLASS_QTL36-Nippo10-MSU7	Abiotic stress|lodging incidence|AQDZ001|chr04
CLASS_QTL36-Nippo10-MSU7	Abiotic stress|lodging incidence|AQDZ005|chr12
CLASS_QTL36-Nippo10-MSU7	Abiotic stress|osmotic adjustment capacity|AQDX004|chr02
CLASS_QTL36-Nippo10-MSU7	Abiotic stress|osmotic adjustment capacity|AQFT004|chr08
CLASS_QTL36-Nippo10-MSU7	Abiotic stress|osmotic adjustment capacity|CQAV3|chr07
CLASS_QTL36-Nippo10-MSU7	Abiotic stress|osmotic adjustment capacity|CQAV6|chr08
CLASS_QTL36-Nippo10-MSU7	Abiotic stress|osmotic adjustment capacity|CQAV7|chr08
CLASS_QTL36-Nippo10-MSU7	Abiotic stress|osmotic adjustment capacity|CQAV8|chr05
CLASS_QTL36-Nippo10-MSU7	Abiotic stress|osmotic adjustment capacity|CQAV9|chr08
CLASS_QTL36-Nippo10-MSU7	Abiotic stress|penetrated root number|AQGC006|chr03
CLASS_QTL36-Nippo10-MSU7	Abiotic stress|penetrated root number|AQGC012|chr03
CLASS_QTL36-Nippo10-MSU7	Abiotic stress|penetrated root number|DQC11|chr11
CLASS_QTL36-Nippo10-MSU7	Abiotic stress|penetrated root number|DQC9|chr05
CLASS_QTL36-Nippo10-MSU7	Abiotic stress|penetrated root thickness|AQGC025|chr04
CLASS_QTL36-Nippo10-MSU7	Abiotic stress|penetrated root thickness|AQGC031|chr04
CLASS_QTL36-Nippo10-MSU7	Abiotic stress|penetrated root thickness|AQGC034|chr10
CLASS_QTL36-Nippo10-MSU7	Abiotic stress|penetrated root thickness|DQF10|chr03
CLASS_QTL36-Nippo10-MSU7	Abiotic stress|penetrated to total root ratio|AQC016|chr05
CLASS_QTL36-Nippo10-MSU7	Abiotic stress|penetrated to total root ratio|DQC16|chr05
CLASS_QTL36-Nippo10-MSU7	Abiotic stress|penetrated to total root ratio|DQC18|chr11
CLASS_QTL36-Nippo10-MSU7	Abiotic stress|phosphorus sensitivity|AQCI001|chr02
CLASS_QTL36-Nippo10-MSU7	Abiotic stress|phosphorus sensitivity|AQCI004|chr12
CLASS_QTL36-Nippo10-MSU7	Abiotic stress|phosphorus sensitivity|AQCI005|chr02
CLASS_QTL36-Nippo10-MSU7	Abiotic stress|phosphorus sensitivity|AQCI006|chr04
CLASS_QTL36-Nippo10-MSU7	Abiotic stress|phosphorus sensitivity|AQCI007|chr12
CLASS_QTL36-Nippo10-MSU7	Abiotic stress|phosphorus sensitivity|AQCI009|chr06
CLASS_QTL36-Nippo10-MSU7	Abiotic stress|phosphorus sensitivity|AQCI010|chr12
CLASS_QTL36-Nippo10-MSU7	Abiotic stress|phosphorus sensitivity|AQCI012|chr12
CLASS_QTL36-Nippo10-MSU7	Abiotic stress|phosphorus sensitivity|AQCI013|chr12
CLASS_QTL36-Nippo10-MSU7	Abiotic stress|plant survival percentage under submergence|AQU005|chr09
CLASS_QTL36-Nippo10-MSU7	Abiotic stress|plant survival percentage under submergence|AQU007|chr09
CLASS_QTL36-Nippo10-MSU7	Abiotic stress|plant survival percentage under submergence|AQU008|chr10
CLASS_QTL36-Nippo10-MSU7	Abiotic stress|plant survival percentage under submergence|AQV001|chr09
CLASS_QTL36-Nippo10-MSU7	Abiotic stress|potassium concentration|CQI1|chr01
CLASS_QTL36-Nippo10-MSU7	Abiotic stress|relative growth rate|DQE36|chr03
CLASS_QTL36-Nippo10-MSU7	Abiotic stress|relative growth rate|DQE40|chr07
CLASS_QTL36-Nippo10-MSU7	Abiotic stress|relative phosphorus distribution between shoot and root|CQAA16|chr02
CLASS_QTL36-Nippo10-MSU7	Abiotic stress|relative phosphorus distribution between shoot and root|CQAA17|chr02
CLASS_QTL36-Nippo10-MSU7	Abiotic stress|relative root length|AQZ008|chr08
CLASS_QTL36-Nippo10-MSU7	Abiotic stress|relative root length|CQL12|chr11
CLASS_QTL36-Nippo10-MSU7	Abiotic stress|relative root length|CQL13|chr11
CLASS_QTL36-Nippo10-MSU7	Abiotic stress|relative root length|CQL8|chr08
CLASS_QTL36-Nippo10-MSU7	Abiotic stress|relative root length|CQL9|chr08
CLASS_QTL36-Nippo10-MSU7	Abiotic stress|relative shoot elongation under submergence|AQU020|chr09
CLASS_QTL36-Nippo10-MSU7	Abiotic stress|relative shoot elongation under submergence|AQU021|chr09
CLASS_QTL36-Nippo10-MSU7	Abiotic stress|relative water content|AQD036|chr09
CLASS_QTL36-Nippo10-MSU7	Abiotic stress|relative water content|DQE48|chr03
CLASS_QTL36-Nippo10-MSU7	Abiotic stress|relative water content|DQE50|chr05
CLASS_QTL36-Nippo10-MSU7	Abiotic stress|root dry weight to tiller number ratio|AQHP041|chr04
CLASS_QTL36-Nippo10-MSU7	Abiotic stress|root penetration index|AQFT007|chr04
CLASS_QTL36-Nippo10-MSU7	Abiotic stress|root penetration index|AQGC015|chr03
CLASS_QTL36-Nippo10-MSU7	Abiotic stress|root penetration index|AQGC016|chr10
CLASS_QTL36-Nippo10-MSU7	Abiotic stress|root penetration index|AQGC021|chr03
CLASS_QTL36-Nippo10-MSU7	Abiotic stress|root penetration index|CQAW31|chr11
CLASS_QTL36-Nippo10-MSU7	Abiotic stress|root penetration index|CQH19|chr04
CLASS_QTL36-Nippo10-MSU7	Abiotic stress|root penetration index|DQF6|chr03
CLASS_QTL36-Nippo10-MSU7	Abiotic stress|root pulling force|AQFT023|chr11
CLASS_QTL36-Nippo10-MSU7	Abiotic stress|root pulling force|CQH36|chr11
CLASS_QTL36-Nippo10-MSU7	Abiotic stress|root weight|CQQ2|chr05
CLASS_QTL36-Nippo10-MSU7	Abiotic stress|salt sensitivity|AQEM003|chr07
CLASS_QTL36-Nippo10-MSU7	Abiotic stress|salt sensitivity|AQEM009|chr04
CLASS_QTL36-Nippo10-MSU7	Abiotic stress|sodium concentration|CQI6|chr06
CLASS_QTL36-Nippo10-MSU7	Abiotic stress|stomatal closure time|AQDL005|chr03
CLASS_QTL36-Nippo10-MSU7	Abiotic stress|stomatal resistance|AQDL002|chr03
CLASS_QTL36-Nippo10-MSU7	Abiotic stress|submergence sensitivity|AQU028|chr09
CLASS_QTL36-Nippo10-MSU7	Abiotic stress|submergence sensitivity|AQU031|chr09
CLASS_QTL36-Nippo10-MSU7	Abiotic stress|submergence sensitivity|AQU033|chr09
CLASS_QTL36-Nippo10-MSU7	Abiotic stress|submergence sensitivity|AQU035|chr09
CLASS_QTL36-Nippo10-MSU7	Abiotic stress|submergence tolerance|CQAT1|chr09
CLASS_QTL36-Nippo10-MSU7	Abiotic stress|total shoot elongation under submergence|AQU015|chr09
CLASS_QTL36-Nippo10-MSU7	Abiotic stress|total shoot elongation under submergence|AQU017|chr09
CLASS_QTL36-Nippo10-MSU7	Abiotic stress|total shoot elongation under submergence|AQV003|chr09
CLASS_QTL36-Nippo10-MSU7	Abiotic stress|zinc sensitivity|AQHG002|chr04
CLASS_QTL36-Nippo10-MSU7	Abiotic stress|zinc sensitivity|AQHG012|chr04
CLASS_QTL36-Nippo10-MSU7	Anatomy|abaxial stomatal frequency|CQG5|chr07
CLASS_QTL36-Nippo10-MSU7	Anatomy|adaxial stomatal frequency|CQG1|chr01
CLASS_QTL36-Nippo10-MSU7	Anatomy|anther length|AQF068|chr07
CLASS_QTL36-Nippo10-MSU7	Anatomy|anther length|AQF071|chr09
CLASS_QTL36-Nippo10-MSU7	Anatomy|anther length|AQF072|chr10
CLASS_QTL36-Nippo10-MSU7	Anatomy|anther length|AQF074|chr11
CLASS_QTL36-Nippo10-MSU7	Anatomy|awn length|AQF049|chr08
CLASS_QTL36-Nippo10-MSU7	Anatomy|awn length|AQF052|chr10
CLASS_QTL36-Nippo10-MSU7	Anatomy|awn length|AQF053|chr11
CLASS_QTL36-Nippo10-MSU7	Anatomy|awn length|AQGD022|chr08
CLASS_QTL36-Nippo10-MSU7	Anatomy|culm length|AQDY124|chr10
CLASS_QTL36-Nippo10-MSU7	Anatomy|culm length|AQFP012|chr05
CLASS_QTL36-Nippo10-MSU7	Anatomy|culm length|AQFP032|chr05
CLASS_QTL36-Nippo10-MSU7	Anatomy|culm length|CQX10|chr12
CLASS_QTL36-Nippo10-MSU7	Anatomy|culm length|CQX6|chr01
CLASS_QTL36-Nippo10-MSU7	Anatomy|culm thickness|AQDZ009|chr07
CLASS_QTL36-Nippo10-MSU7	Anatomy|culm thickness|AQDZ011|chr12
CLASS_QTL36-Nippo10-MSU7	Anatomy|culm thickness|AQFP004|chr02
CLASS_QTL36-Nippo10-MSU7	Anatomy|culm thickness|AQFP007|chr11
CLASS_QTL36-Nippo10-MSU7	Anatomy|culm thickness|AQFP025|chr11
CLASS_QTL36-Nippo10-MSU7	Anatomy|culm thickness|AQFP026|chr02
CLASS_QTL36-Nippo10-MSU7	Anatomy|culm thickness|CQE77|chr10
CLASS_QTL36-Nippo10-MSU7	Anatomy|grain shattering|AQF003|chr08
CLASS_QTL36-Nippo10-MSU7	Anatomy|grain shattering|AQF004|chr09
CLASS_QTL36-Nippo10-MSU7	Anatomy|grain shattering|AQGD017|chr04
CLASS_QTL36-Nippo10-MSU7	Anatomy|internode length|AQDJ013|chr04
CLASS_QTL36-Nippo10-MSU7	Anatomy|internode length|AQDJ015|chr08
CLASS_QTL36-Nippo10-MSU7	Anatomy|internode length|CQX16|chr04
CLASS_QTL36-Nippo10-MSU7	Anatomy|internode length|CQX21|chr01
CLASS_QTL36-Nippo10-MSU7	Anatomy|internode length|CQX24|chr10
CLASS_QTL36-Nippo10-MSU7	Anatomy|internode length|CQX27|chr12
CLASS_QTL36-Nippo10-MSU7	Anatomy|internode length|CQX31|chr12
CLASS_QTL36-Nippo10-MSU7	Anatomy|large vascular bundle number to leaf area ratio|AQAI048|chr06
CLASS_QTL36-Nippo10-MSU7	Anatomy|large vascular bundle number|AQAB022|chr05
CLASS_QTL36-Nippo10-MSU7	Anatomy|large vascular bundle number|AQAB064|chr11
CLASS_QTL36-Nippo10-MSU7	Anatomy|large vascular bundle number|AQAI025|chr11
CLASS_QTL36-Nippo10-MSU7	Anatomy|large vascular bundle number|AQBJ001|chr01
CLASS_QTL36-Nippo10-MSU7	Anatomy|large vascular bundle number|AQBJ006|chr01
CLASS_QTL36-Nippo10-MSU7	Anatomy|large vascular bundle number|AQBJ012|chr12
CLASS_QTL36-Nippo10-MSU7	Anatomy|large vascular bundle number|AQBJ014|chr12
CLASS_QTL36-Nippo10-MSU7	Anatomy|leaf angle|AQBV002|chr09
CLASS_QTL36-Nippo10-MSU7	Anatomy|leaf angle|AQBV003|chr09
CLASS_QTL36-Nippo10-MSU7	Anatomy|leaf angle|AQBV008|chr03
CLASS_QTL36-Nippo10-MSU7	Anatomy|leaf area|AQAI004|chr09
CLASS_QTL36-Nippo10-MSU7	Anatomy|leaf area|AQAI014|chr10
CLASS_QTL36-Nippo10-MSU7	Anatomy|leaf area|AQEJ036|chr08
CLASS_QTL36-Nippo10-MSU7	Anatomy|leaf area|AQEJ038|chr08
CLASS_QTL36-Nippo10-MSU7	Anatomy|leaf length to width ratio|AQEJ014|chr06
CLASS_QTL36-Nippo10-MSU7	Anatomy|leaf length to width ratio|AQEJ015|chr06
CLASS_QTL36-Nippo10-MSU7	Anatomy|leaf length to width ratio|AQEJ016|chr06
CLASS_QTL36-Nippo10-MSU7	Anatomy|leaf length|AQCU070|chr01
CLASS_QTL36-Nippo10-MSU7	Anatomy|leaf length|AQEJ010|chr06
CLASS_QTL36-Nippo10-MSU7	Anatomy|leaf length|AQEJ011|chr06
CLASS_QTL36-Nippo10-MSU7	Anatomy|leaf length|AQFW092|chr06
CLASS_QTL36-Nippo10-MSU7	Anatomy|leaf length|AQFW094|chr08
CLASS_QTL36-Nippo10-MSU7	Anatomy|leaf length|AQFW206|chr04
CLASS_QTL36-Nippo10-MSU7	Anatomy|leaf width|AQBC090|chr03
CLASS_QTL36-Nippo10-MSU7	Anatomy|leaf width|AQBC091|chr03
CLASS_QTL36-Nippo10-MSU7	Anatomy|leaf width|AQCU077|chr11
CLASS_QTL36-Nippo10-MSU7	Anatomy|leaf width|AQCU081|chr11
CLASS_QTL36-Nippo10-MSU7	Anatomy|leaf width|AQCU145|chr05
CLASS_QTL36-Nippo10-MSU7	Anatomy|leaf width|AQCU223|chr04
CLASS_QTL36-Nippo10-MSU7	Anatomy|leaf width|AQCU224|chr08
CLASS_QTL36-Nippo10-MSU7	Anatomy|leaf width|AQEJ012|chr06
CLASS_QTL36-Nippo10-MSU7	Anatomy|leaf width|AQEJ013|chr06
CLASS_QTL36-Nippo10-MSU7	Anatomy|leaf width|AQEJ026|chr06
CLASS_QTL36-Nippo10-MSU7	Anatomy|leaf width|AQEJ028|chr06
CLASS_QTL36-Nippo10-MSU7	Anatomy|leaf width|AQEJ040|chr08
CLASS_QTL36-Nippo10-MSU7	Anatomy|leaf width|AQEJ068|chr08
CLASS_QTL36-Nippo10-MSU7	Anatomy|leaf width|AQEJ070|chr08
CLASS_QTL36-Nippo10-MSU7	Anatomy|leaf width|AQFW035|chr08
CLASS_QTL36-Nippo10-MSU7	Anatomy|leaf width|AQFW051|chr08
CLASS_QTL36-Nippo10-MSU7	Anatomy|leaf width|AQFW065|chr08
CLASS_QTL36-Nippo10-MSU7	Anatomy|leaf width|AQFW095|chr03
CLASS_QTL36-Nippo10-MSU7	Anatomy|leaf width|AQFW156|chr04
CLASS_QTL36-Nippo10-MSU7	Anatomy|leaf width|AQFW157|chr03
CLASS_QTL36-Nippo10-MSU7	Anatomy|leaf width|AQFW219|chr03
CLASS_QTL36-Nippo10-MSU7	Anatomy|mesocotyl length|AQF137|chr04
CLASS_QTL36-Nippo10-MSU7	Anatomy|panicle length|AQAB003|chr10
CLASS_QTL36-Nippo10-MSU7	Anatomy|panicle length|AQAB033|chr02
CLASS_QTL36-Nippo10-MSU7	Anatomy|panicle length|AQAB036|chr06
CLASS_QTL36-Nippo10-MSU7	Anatomy|panicle length|AQBS026|chr08
CLASS_QTL36-Nippo10-MSU7	Anatomy|panicle length|AQCB020|chr02
CLASS_QTL36-Nippo10-MSU7	Anatomy|panicle length|AQCU037|chr10
CLASS_QTL36-Nippo10-MSU7	Anatomy|panicle length|AQCU149|chr09
CLASS_QTL36-Nippo10-MSU7	Anatomy|panicle length|AQCU150|chr04
CLASS_QTL36-Nippo10-MSU7	Anatomy|panicle length|AQCU151|chr07
CLASS_QTL36-Nippo10-MSU7	Anatomy|panicle length|AQCU231|chr02
CLASS_QTL36-Nippo10-MSU7	Anatomy|panicle length|AQDQ027|chr03
CLASS_QTL36-Nippo10-MSU7	Anatomy|panicle length|AQDQ028|chr03
CLASS_QTL36-Nippo10-MSU7	Anatomy|panicle length|AQDQ029|chr03
CLASS_QTL36-Nippo10-MSU7	Anatomy|panicle length|AQDQ053|chr08
CLASS_QTL36-Nippo10-MSU7	Anatomy|panicle length|AQDQ054|chr08
CLASS_QTL36-Nippo10-MSU7	Anatomy|panicle length|AQDY063|chr04
CLASS_QTL36-Nippo10-MSU7	Anatomy|panicle length|AQDY078|chr06
CLASS_QTL36-Nippo10-MSU7	Anatomy|panicle length|AQDY082|chr06
CLASS_QTL36-Nippo10-MSU7	Anatomy|panicle length|AQDY083|chr06
CLASS_QTL36-Nippo10-MSU7	Anatomy|panicle length|AQDY108|chr07
CLASS_QTL36-Nippo10-MSU7	Anatomy|panicle length|AQDY109|chr08
CLASS_QTL36-Nippo10-MSU7	Anatomy|panicle length|AQDY126|chr10
CLASS_QTL36-Nippo10-MSU7	Anatomy|panicle length|AQDY127|chr10
CLASS_QTL36-Nippo10-MSU7	Anatomy|panicle length|AQFW101|chr02
CLASS_QTL36-Nippo10-MSU7	Anatomy|panicle length|AQFW102|chr02
CLASS_QTL36-Nippo10-MSU7	Anatomy|panicle length|AQFW104|chr07
CLASS_QTL36-Nippo10-MSU7	Anatomy|panicle length|AQGM012|chr10
CLASS_QTL36-Nippo10-MSU7	Anatomy|panicle length|AQGM013|chr12
CLASS_QTL36-Nippo10-MSU7	Anatomy|panicle length|AQGS009|chr05
CLASS_QTL36-Nippo10-MSU7	Anatomy|panicle length|AQGS010|chr09
CLASS_QTL36-Nippo10-MSU7	Anatomy|panicle length|AQT005|chr05
CLASS_QTL36-Nippo10-MSU7	Anatomy|panicle length|CQAS108|chr09
CLASS_QTL36-Nippo10-MSU7	Anatomy|panicle length|CQAS121|chr10
CLASS_QTL36-Nippo10-MSU7	Anatomy|panicle length|CQAS147|chr12
CLASS_QTL36-Nippo10-MSU7	Anatomy|panicle length|CQAS43|chr04
CLASS_QTL36-Nippo10-MSU7	Anatomy|panicle length|CQAS56|chr05
CLASS_QTL36-Nippo10-MSU7	Anatomy|panicle length|CQAS82|chr07
CLASS_QTL36-Nippo10-MSU7	Anatomy|panicle length|CQAS95|chr08
CLASS_QTL36-Nippo10-MSU7	Anatomy|panicle length|CQX11|chr03
CLASS_QTL36-Nippo10-MSU7	Anatomy|panicle length|CQX13|chr04
CLASS_QTL36-Nippo10-MSU7	Anatomy|primary branch length|AQCE030|chr08
CLASS_QTL36-Nippo10-MSU7	Anatomy|primary branch|AQCE039|chr08
CLASS_QTL36-Nippo10-MSU7	Anatomy|primary branch|AQP007|chr04
CLASS_QTL36-Nippo10-MSU7	Anatomy|rhizome branching angle|AQAM036|chr02
CLASS_QTL36-Nippo10-MSU7	Anatomy|rhizome dry weight|AQAM035|chr10
CLASS_QTL36-Nippo10-MSU7	Anatomy|rhizome dry weight|AQAM037|chr02
CLASS_QTL36-Nippo10-MSU7	Anatomy|rhizome internode length|AQAM033|chr10
CLASS_QTL36-Nippo10-MSU7	Anatomy|rhizome internode number|AQAM034|chr10
CLASS_QTL36-Nippo10-MSU7	Anatomy|rhizome length|AQAM032|chr10
CLASS_QTL36-Nippo10-MSU7	Anatomy|rhizome number|AQAM031|chr10
CLASS_QTL36-Nippo10-MSU7	Anatomy|root length|AQBY003|chr09
CLASS_QTL36-Nippo10-MSU7	Anatomy|root length|AQEX008|chr03
CLASS_QTL36-Nippo10-MSU7	Anatomy|root length|AQO063|chr09
CLASS_QTL36-Nippo10-MSU7	Anatomy|root length|AQZ004|chr08
CLASS_QTL36-Nippo10-MSU7	Anatomy|root thickness|AQAL029|chr08
CLASS_QTL36-Nippo10-MSU7	Anatomy|root thickness|AQAL060|chr01
CLASS_QTL36-Nippo10-MSU7	Anatomy|root thickness|AQAL063|chr04
CLASS_QTL36-Nippo10-MSU7	Anatomy|root thickness|AQHE040|chr11
CLASS_QTL36-Nippo10-MSU7	Anatomy|root thickness|AQHP008|chr04
CLASS_QTL36-Nippo10-MSU7	Anatomy|root thickness|AQO047|chr11
CLASS_QTL36-Nippo10-MSU7	Anatomy|root thickness|AQO062|chr12
CLASS_QTL36-Nippo10-MSU7	Anatomy|root thickness|CQQ26|chr05
CLASS_QTL36-Nippo10-MSU7	Anatomy|root volume|CQAI38|chr03
CLASS_QTL36-Nippo10-MSU7	Anatomy|secondary branch|AQAB044|chr02
CLASS_QTL36-Nippo10-MSU7	Anatomy|secondary branch|AQX010|chr06
CLASS_QTL36-Nippo10-MSU7	Anatomy|seed shattering|EQC0032|chr08
CLASS_QTL36-Nippo10-MSU7	Anatomy|seminal root length|CQS5|chr01
CLASS_QTL36-Nippo10-MSU7	Anatomy|space to culm ratio|CQE52|chr07
CLASS_QTL36-Nippo10-MSU7	Anatomy|space|CQE51|chr07
CLASS_QTL36-Nippo10-MSU7	Anatomy|space|CQE75|chr09
CLASS_QTL36-Nippo10-MSU7	Anatomy|space|CQE80|chr11
CLASS_QTL36-Nippo10-MSU7	Anatomy|specific leaf area|CQE50|chr07
CLASS_QTL36-Nippo10-MSU7	Anatomy|specific leaf area|CQE53|chr07
CLASS_QTL36-Nippo10-MSU7	Anatomy|specific leaf area|CQE6|chr01
CLASS_QTL36-Nippo10-MSU7	Anatomy|specific leaf area|CQE78|chr11
CLASS_QTL36-Nippo10-MSU7	Anatomy|specific leaf area|CQE87|chr12
CLASS_QTL36-Nippo10-MSU7	Anatomy|spikelet density|CQAR43|chr11
CLASS_QTL36-Nippo10-MSU7	Anatomy|spikelet density|CQAR8|chr03
CLASS_QTL36-Nippo10-MSU7	Anatomy|spikelet density|CQAS124|chr10
CLASS_QTL36-Nippo10-MSU7	Anatomy|spikelet density|CQAS150|chr12
CLASS_QTL36-Nippo10-MSU7	Anatomy|spikelet density|CQAS20|chr02
CLASS_QTL36-Nippo10-MSU7	Anatomy|spikelet density|CQAS33|chr03
CLASS_QTL36-Nippo10-MSU7	Anatomy|spikelet density|CQAS59|chr05
CLASS_QTL36-Nippo10-MSU7	Anatomy|spikelet density|CQAS98|chr08
CLASS_QTL36-Nippo10-MSU7	Anatomy|stigma exsertion|AQCC003|chr05
CLASS_QTL36-Nippo10-MSU7	Anatomy|stigma exsertion|AQEF003|chr02
CLASS_QTL36-Nippo10-MSU7	Anatomy|stigma exsertion|AQEF005|chr02
CLASS_QTL36-Nippo10-MSU7	Anatomy|stigma exsertion|AQEF006|chr02
CLASS_QTL36-Nippo10-MSU7	Anatomy|tiller angle|AQBC065|chr08
CLASS_QTL36-Nippo10-MSU7	Anatomy|tiller angle|AQBC066|chr08
CLASS_QTL36-Nippo10-MSU7	Anatomy|tiller angle|AQBC067|chr08
CLASS_QTL36-Nippo10-MSU7	Anatomy|tiller angle|AQBC068|chr08
CLASS_QTL36-Nippo10-MSU7	Anatomy|tiller angle|AQBC069|chr09
CLASS_QTL36-Nippo10-MSU7	Anatomy|tiller angle|AQBC070|chr09
CLASS_QTL36-Nippo10-MSU7	Anatomy|tiller angle|AQBC071|chr09
CLASS_QTL36-Nippo10-MSU7	Anatomy|tiller angle|AQBC072|chr09
CLASS_QTL36-Nippo10-MSU7	Anatomy|tiller angle|AQBC073|chr09
CLASS_QTL36-Nippo10-MSU7	Anatomy|tiller angle|AQBV001|chr09
CLASS_QTL36-Nippo10-MSU7	Anatomy|tiller angle|AQFE116|chr09
CLASS_QTL36-Nippo10-MSU7	Biochemical|carbohydrate content|AQAX004|chr05
CLASS_QTL36-Nippo10-MSU7	Biochemical|carbohydrate content|AQAX009|chr12
CLASS_QTL36-Nippo10-MSU7	Biochemical|carbohydrate content|AQAX015|chr12
CLASS_QTL36-Nippo10-MSU7	Biochemical|carbon content|CQE79|chr11
CLASS_QTL36-Nippo10-MSU7	Biochemical|chlorophyll content|AQCW002|chr01
CLASS_QTL36-Nippo10-MSU7	Biochemical|chlorophyll content|AQCW007|chr02
CLASS_QTL36-Nippo10-MSU7	Biochemical|chlorophyll content|AQHF016|chr04
CLASS_QTL36-Nippo10-MSU7	Biochemical|chlorophyll content|CQE15|chr03
CLASS_QTL36-Nippo10-MSU7	Biochemical|chlorophyll content|CQE41|chr05
CLASS_QTL36-Nippo10-MSU7	Biochemical|chlorophyll content|CQE76|chr09
CLASS_QTL36-Nippo10-MSU7	Biochemical|chlorophyll content|CQE85|chr12
CLASS_QTL36-Nippo10-MSU7	Biochemical|glutamine synthetase content|CQN24|chr11
CLASS_QTL36-Nippo10-MSU7	Biochemical|H2O2 content|AQCW010|chr01
CLASS_QTL36-Nippo10-MSU7	Biochemical|H2O2 content|AQCW017|chr11
CLASS_QTL36-Nippo10-MSU7	Biochemical|leaf nitrogen content|CQF4|chr02
CLASS_QTL36-Nippo10-MSU7	Biochemical|nadh-dependent glutamate synthase content|CQN9|chr02
CLASS_QTL36-Nippo10-MSU7	Biochemical|photosynthetic ability|CQE68|chr08
CLASS_QTL36-Nippo10-MSU7	Biochemical|protein content|AQFU022|chr06
CLASS_QTL36-Nippo10-MSU7	Biochemical|protein content|AQFU023|chr11
CLASS_QTL36-Nippo10-MSU7	Biochemical|relative acid phosphatase activity|CQU16|chr12
CLASS_QTL36-Nippo10-MSU7	Biochemical|relative acid phosphatase activity|CQU22|chr12
CLASS_QTL36-Nippo10-MSU7	Biochemical|rubisco content|CQF11|chr08
CLASS_QTL36-Nippo10-MSU7	Biochemical|rubisco content|CQF13|chr09
CLASS_QTL36-Nippo10-MSU7	Biochemical|rubisco content|CQF15|chr12
CLASS_QTL36-Nippo10-MSU7	Biochemical|rubisco to chlorophyll ratio|CQE82|chr12
CLASS_QTL36-Nippo10-MSU7	Biochemical|rubisco to nitrogen content ratio|CQF14|chr12
CLASS_QTL36-Nippo10-MSU7	Biochemical|soluble protein content|CQF12|chr09
CLASS_QTL36-Nippo10-MSU7	Biochemical|soluble protein content|CQF2|chr01
CLASS_QTL36-Nippo10-MSU7	Biochemical|soluble protein content|CQF9|chr08
CLASS_QTL36-Nippo10-MSU7	Biochemical|soluble protein content|CQN10|chr02
CLASS_QTL36-Nippo10-MSU7	Biochemical|soluble protein content|CQN11|chr02
CLASS_QTL36-Nippo10-MSU7	Biochemical|soluble protein content|CQN14|chr04
CLASS_QTL36-Nippo10-MSU7	Biochemical|soluble protein content|CQN16|chr07
CLASS_QTL36-Nippo10-MSU7	Biochemical|soluble protein content|CQN17|chr07
CLASS_QTL36-Nippo10-MSU7	Biochemical|soluble protein content|CQN20|chr08
CLASS_QTL36-Nippo10-MSU7	Biochemical|soluble protein content|CQN3|chr01
CLASS_QTL36-Nippo10-MSU7	Biochemical|soluble protein content|CQN5|chr01
CLASS_QTL36-Nippo10-MSU7	Biochemical|total amylase activity|AQAC032|chr03
CLASS_QTL36-Nippo10-MSU7	Biotic stress|allelopathic effect|CQAD6|chr11
CLASS_QTL36-Nippo10-MSU7	Biotic stress|bacterial blight disease resistance|AQBT002|chr03
CLASS_QTL36-Nippo10-MSU7	Biotic stress|bacterial blight disease resistance|AQBT003|chr03
CLASS_QTL36-Nippo10-MSU7	Biotic stress|bacterial blight disease resistance|AQBT004|chr03
CLASS_QTL36-Nippo10-MSU7	Biotic stress|blast disease resistance|AQAF031|chr07
CLASS_QTL36-Nippo10-MSU7	Biotic stress|blast disease resistance|AQAF032|chr07
CLASS_QTL36-Nippo10-MSU7	Biotic stress|blast disease resistance|AQAF038|chr09
CLASS_QTL36-Nippo10-MSU7	Biotic stress|blast disease resistance|AQAF039|chr09
CLASS_QTL36-Nippo10-MSU7	Biotic stress|blast disease resistance|AQAO001|chr11
CLASS_QTL36-Nippo10-MSU7	Biotic stress|blast disease resistance|AQAQ005|chr09
CLASS_QTL36-Nippo10-MSU7	Biotic stress|blast disease resistance|AQAQ006|chr07
CLASS_QTL36-Nippo10-MSU7	Biotic stress|blast disease resistance|AQAQ014|chr09
CLASS_QTL36-Nippo10-MSU7	Biotic stress|blast disease resistance|AQAQ016|chr07
CLASS_QTL36-Nippo10-MSU7	Biotic stress|blast disease resistance|AQAQ017|chr11
CLASS_QTL36-Nippo10-MSU7	Biotic stress|blast disease resistance|AQAQ022|chr09
CLASS_QTL36-Nippo10-MSU7	Biotic stress|blast disease resistance|AQCT001|chr01
CLASS_QTL36-Nippo10-MSU7	Biotic stress|blast disease resistance|AQEN001|chr01
CLASS_QTL36-Nippo10-MSU7	Biotic stress|blast disease resistance|AQEN003|chr03
CLASS_QTL36-Nippo10-MSU7	Biotic stress|blast disease resistance|AQEN004|chr05
CLASS_QTL36-Nippo10-MSU7	Biotic stress|blast disease resistance|AQEN005|chr06
CLASS_QTL36-Nippo10-MSU7	Biotic stress|blast disease resistance|AQEN007|chr07
CLASS_QTL36-Nippo10-MSU7	Biotic stress|blast disease resistance|AQEN009|chr11
CLASS_QTL36-Nippo10-MSU7	Biotic stress|blast disease resistance|AQEN011|chr01
CLASS_QTL36-Nippo10-MSU7	Biotic stress|blast disease resistance|AQEN012|chr03
CLASS_QTL36-Nippo10-MSU7	Biotic stress|blast disease resistance|AQEN016|chr11
CLASS_QTL36-Nippo10-MSU7	Biotic stress|blast disease resistance|AQEN018|chr01
CLASS_QTL36-Nippo10-MSU7	Biotic stress|blast disease resistance|AQEN019|chr11
CLASS_QTL36-Nippo10-MSU7	Biotic stress|blast disease resistance|AQEN020|chr04
CLASS_QTL36-Nippo10-MSU7	Biotic stress|blast disease resistance|AQEN022|chr04
CLASS_QTL36-Nippo10-MSU7	Biotic stress|blast disease resistance|AQEN024|chr04
CLASS_QTL36-Nippo10-MSU7	Biotic stress|blast disease resistance|AQEN026|chr04
CLASS_QTL36-Nippo10-MSU7	Biotic stress|blast disease resistance|AQEN049|chr11
CLASS_QTL36-Nippo10-MSU7	Biotic stress|blast disease resistance|AQEN057|chr11
CLASS_QTL36-Nippo10-MSU7	Biotic stress|blast disease resistance|AQEN060|chr04
CLASS_QTL36-Nippo10-MSU7	Biotic stress|blast disease resistance|AQEN061|chr04
CLASS_QTL36-Nippo10-MSU7	Biotic stress|blast disease resistance|AQGJ005|chr06
CLASS_QTL36-Nippo10-MSU7	Biotic stress|blast disease resistance|AQGJ023|chr06
CLASS_QTL36-Nippo10-MSU7	Biotic stress|blast disease resistance|CQAC1|chr04
CLASS_QTL36-Nippo10-MSU7	Biotic stress|brown planthopper resistance|AQAP008|chr08
CLASS_QTL36-Nippo10-MSU7	Biotic stress|brown planthopper resistance|AQAP009|chr08
CLASS_QTL36-Nippo10-MSU7	Biotic stress|brown planthopper resistance|AQAP010|chr08
CLASS_QTL36-Nippo10-MSU7	Biotic stress|brown planthopper resistance|AQAP023|chr05
CLASS_QTL36-Nippo10-MSU7	Biotic stress|brown planthopper resistance|AQAP030|chr11
CLASS_QTL36-Nippo10-MSU7	Biotic stress|brown planthopper resistance|AQAP031|chr08
CLASS_QTL36-Nippo10-MSU7	Biotic stress|brown planthopper resistance|AQAP033|chr08
CLASS_QTL36-Nippo10-MSU7	Biotic stress|brown planthopper resistance|AQAP041|chr02
CLASS_QTL36-Nippo10-MSU7	Biotic stress|brown planthopper resistance|AQAP046|chr10
CLASS_QTL36-Nippo10-MSU7	Biotic stress|brown planthopper resistance|AQAP050|chr11
CLASS_QTL36-Nippo10-MSU7	Biotic stress|brown planthopper resistance|AQAP056|chr06
CLASS_QTL36-Nippo10-MSU7	Biotic stress|brown planthopper resistance|AQAP057|chr07
CLASS_QTL36-Nippo10-MSU7	Biotic stress|brown planthopper resistance|AQAU001|chr02
CLASS_QTL36-Nippo10-MSU7	Biotic stress|brown planthopper resistance|AQBA010|chr03
CLASS_QTL36-Nippo10-MSU7	Biotic stress|brown planthopper resistance|AQBA011|chr03
CLASS_QTL36-Nippo10-MSU7	Biotic stress|brown planthopper resistance|AQBA014|chr03
CLASS_QTL36-Nippo10-MSU7	Biotic stress|brown planthopper resistance|AQW007|chr03
CLASS_QTL36-Nippo10-MSU7	Biotic stress|rice yellow mottle virus resistance|AQCN028|chr09
CLASS_QTL36-Nippo10-MSU7	Biotic stress|sheath blight disease resistance|AQGL002|chr03
CLASS_QTL36-Nippo10-MSU7	Biotic stress|sheath blight disease resistance|AQGL006|chr12
CLASS_QTL36-Nippo10-MSU7	Biotic stress|sheath blight disease resistance|AQGL008|chr03
CLASS_QTL36-Nippo10-MSU7	Biotic stress|sheath blight disease resistance|AQGL012|chr12
CLASS_QTL36-Nippo10-MSU7	Biotic stress|sheath blight disease resistance|AQGL014|chr03
CLASS_QTL36-Nippo10-MSU7	Biotic stress|sheath blight disease resistance|AQGL018|chr12
CLASS_QTL36-Nippo10-MSU7	Biotic stress|sheath blight disease resistance|AQS004|chr11
CLASS_QTL36-Nippo10-MSU7	Biotic stress|sheath blight disease resistance|CQAN4|chr11
CLASS_QTL36-Nippo10-MSU7	Biotic stress|sheath blight disease resistance|CQAN7|chr09
CLASS_QTL36-Nippo10-MSU7	Biotic stress|sheath blight disease resistance|CQAN8|chr11
CLASS_QTL36-Nippo10-MSU7	Development|albino plantlet differentiation frequency|AQBM008|chr09
CLASS_QTL36-Nippo10-MSU7	Development|basic vegetative phase|AQF089|chr04
CLASS_QTL36-Nippo10-MSU7	Development|days to flower|AQAS001|chr03
CLASS_QTL36-Nippo10-MSU7	Development|days to flower|AQE001|chr02
CLASS_QTL36-Nippo10-MSU7	Development|days to flower|AQFF022|chr03
CLASS_QTL36-Nippo10-MSU7	Development|days to flower|AQFF023|chr03
CLASS_QTL36-Nippo10-MSU7	Development|days to flower|AQFF024|chr03
CLASS_QTL36-Nippo10-MSU7	Development|days to flower|AQFF025|chr03
CLASS_QTL36-Nippo10-MSU7	Development|days to flower|AQFF026|chr03
CLASS_QTL36-Nippo10-MSU7	Development|days to flower|AQHQ004|chr04
CLASS_QTL36-Nippo10-MSU7	Development|days to flower|AQHQ012|chr11
CLASS_QTL36-Nippo10-MSU7	Development|days to flower|AQHQ016|chr04
CLASS_QTL36-Nippo10-MSU7	Development|days to flower|AQHQ021|chr11
CLASS_QTL36-Nippo10-MSU7	Development|days to heading|AQAT004|chr04
CLASS_QTL36-Nippo10-MSU7	Development|days to heading|AQAX017|chr07
CLASS_QTL36-Nippo10-MSU7	Development|days to heading|AQAX018|chr07
CLASS_QTL36-Nippo10-MSU7	Development|days to heading|AQAX020|chr12
CLASS_QTL36-Nippo10-MSU7	Development|days to heading|AQAX021|chr12
CLASS_QTL36-Nippo10-MSU7	Development|days to heading|AQBI003|chr10
CLASS_QTL36-Nippo10-MSU7	Development|days to heading|AQBK001|chr08
CLASS_QTL36-Nippo10-MSU7	Development|days to heading|AQBK002|chr12
CLASS_QTL36-Nippo10-MSU7	Development|days to heading|AQBK012|chr02
CLASS_QTL36-Nippo10-MSU7	Development|days to heading|AQBK013|chr05
CLASS_QTL36-Nippo10-MSU7	Development|days to heading|AQBK014|chr04
CLASS_QTL36-Nippo10-MSU7	Development|days to heading|AQBK016|chr05
CLASS_QTL36-Nippo10-MSU7	Development|days to heading|AQBK019|chr08
CLASS_QTL36-Nippo10-MSU7	Development|days to heading|AQBK021|chr12
CLASS_QTL36-Nippo10-MSU7	Development|days to heading|AQBR002|chr09
CLASS_QTL36-Nippo10-MSU7	Development|days to heading|AQBZ005|chr06
CLASS_QTL36-Nippo10-MSU7	Development|days to heading|AQCK008|chr04
CLASS_QTL36-Nippo10-MSU7	Development|days to heading|AQCN005|chr03
CLASS_QTL36-Nippo10-MSU7	Development|days to heading|AQCU001|chr03
CLASS_QTL36-Nippo10-MSU7	Development|days to heading|AQCU002|chr03
CLASS_QTL36-Nippo10-MSU7	Development|days to heading|AQCU003|chr03
CLASS_QTL36-Nippo10-MSU7	Development|days to heading|AQCU052|chr01
CLASS_QTL36-Nippo10-MSU7	Development|days to heading|AQCU056|chr11
CLASS_QTL36-Nippo10-MSU7	Development|days to heading|AQCU113|chr08
CLASS_QTL36-Nippo10-MSU7	Development|days to heading|AQCU114|chr01
CLASS_QTL36-Nippo10-MSU7	Development|days to heading|AQCU120|chr01
CLASS_QTL36-Nippo10-MSU7	Development|days to heading|AQCU182|chr01
CLASS_QTL36-Nippo10-MSU7	Development|days to heading|AQCU186|chr05
CLASS_QTL36-Nippo10-MSU7	Development|days to heading|AQCU188|chr06
CLASS_QTL36-Nippo10-MSU7	Development|days to heading|AQDV009|chr03
CLASS_QTL36-Nippo10-MSU7	Development|days to heading|AQEA189|chr03
CLASS_QTL36-Nippo10-MSU7	Development|days to heading|AQEA190|chr03
CLASS_QTL36-Nippo10-MSU7	Development|days to heading|AQEA191|chr03
CLASS_QTL36-Nippo10-MSU7	Development|days to heading|AQEA192|chr03
CLASS_QTL36-Nippo10-MSU7	Development|days to heading|AQEA193|chr03
CLASS_QTL36-Nippo10-MSU7	Development|days to heading|AQEA194|chr03
CLASS_QTL36-Nippo10-MSU7	Development|days to heading|AQEA195|chr03
CLASS_QTL36-Nippo10-MSU7	Development|days to heading|AQEA196|chr03
CLASS_QTL36-Nippo10-MSU7	Development|days to heading|AQEA197|chr03
CLASS_QTL36-Nippo10-MSU7	Development|days to heading|AQEA198|chr03
CLASS_QTL36-Nippo10-MSU7	Development|days to heading|AQEA199|chr03
CLASS_QTL36-Nippo10-MSU7	Development|days to heading|AQEA200|chr03
CLASS_QTL36-Nippo10-MSU7	Development|days to heading|AQEA201|chr03
CLASS_QTL36-Nippo10-MSU7	Development|days to heading|AQEA249|chr07
CLASS_QTL36-Nippo10-MSU7	Development|days to heading|AQEA250|chr07
CLASS_QTL36-Nippo10-MSU7	Development|days to heading|AQEA251|chr07
CLASS_QTL36-Nippo10-MSU7	Development|days to heading|AQEA252|chr07
CLASS_QTL36-Nippo10-MSU7	Development|days to heading|AQEA253|chr07
CLASS_QTL36-Nippo10-MSU7	Development|days to heading|AQEA254|chr07
CLASS_QTL36-Nippo10-MSU7	Development|days to heading|AQEA255|chr07
CLASS_QTL36-Nippo10-MSU7	Development|days to heading|AQEA256|chr07
CLASS_QTL36-Nippo10-MSU7	Development|days to heading|AQEA257|chr07
CLASS_QTL36-Nippo10-MSU7	Development|days to heading|AQEA258|chr07
CLASS_QTL36-Nippo10-MSU7	Development|days to heading|AQEA259|chr07
CLASS_QTL36-Nippo10-MSU7	Development|days to heading|AQEA260|chr07
CLASS_QTL36-Nippo10-MSU7	Development|days to heading|AQEA261|chr07
CLASS_QTL36-Nippo10-MSU7	Development|days to heading|AQEA262|chr08
CLASS_QTL36-Nippo10-MSU7	Development|days to heading|AQEA263|chr08
CLASS_QTL36-Nippo10-MSU7	Development|days to heading|AQEA264|chr08
CLASS_QTL36-Nippo10-MSU7	Development|days to heading|AQEA265|chr08
CLASS_QTL36-Nippo10-MSU7	Development|days to heading|AQEA266|chr08
CLASS_QTL36-Nippo10-MSU7	Development|days to heading|AQEA267|chr08
CLASS_QTL36-Nippo10-MSU7	Development|days to heading|AQEA268|chr08
CLASS_QTL36-Nippo10-MSU7	Development|days to heading|AQEA269|chr08
CLASS_QTL36-Nippo10-MSU7	Development|days to heading|AQEA270|chr08
CLASS_QTL36-Nippo10-MSU7	Development|days to heading|AQEA271|chr08
CLASS_QTL36-Nippo10-MSU7	Development|days to heading|AQEA272|chr08
CLASS_QTL36-Nippo10-MSU7	Development|days to heading|AQED001|chr02
CLASS_QTL36-Nippo10-MSU7	Development|days to heading|AQED003|chr07
CLASS_QTL36-Nippo10-MSU7	Development|days to heading|AQED005|chr11
CLASS_QTL36-Nippo10-MSU7	Development|days to heading|AQFE016|chr07
CLASS_QTL36-Nippo10-MSU7	Development|days to heading|AQFE017|chr07
CLASS_QTL36-Nippo10-MSU7	Development|days to heading|AQFE018|chr07
CLASS_QTL36-Nippo10-MSU7	Development|days to heading|AQFE019|chr07
CLASS_QTL36-Nippo10-MSU7	Development|days to heading|AQFE020|chr07
CLASS_QTL36-Nippo10-MSU7	Development|days to heading|AQFW002|chr03
CLASS_QTL36-Nippo10-MSU7	Development|days to heading|AQFW004|chr08
CLASS_QTL36-Nippo10-MSU7	Development|days to heading|AQFW039|chr03
CLASS_QTL36-Nippo10-MSU7	Development|days to heading|AQFW040|chr08
CLASS_QTL36-Nippo10-MSU7	Development|days to heading|AQFW055|chr03
CLASS_QTL36-Nippo10-MSU7	Development|days to heading|AQFW056|chr08
CLASS_QTL36-Nippo10-MSU7	Development|days to heading|AQFW080|chr08
CLASS_QTL36-Nippo10-MSU7	Development|days to heading|AQFW189|chr02
CLASS_QTL36-Nippo10-MSU7	Development|days to heading|AQFX001|chr06
CLASS_QTL36-Nippo10-MSU7	Development|days to heading|AQGP002|chr03
CLASS_QTL36-Nippo10-MSU7	Development|days to heading|AQGP041|chr09
CLASS_QTL36-Nippo10-MSU7	Development|days to heading|AQI001|chr03
CLASS_QTL36-Nippo10-MSU7	Development|days to heading|AQY011|chr06
CLASS_QTL36-Nippo10-MSU7	Development|days to heading|AQY015|chr06
CLASS_QTL36-Nippo10-MSU7	Development|days to heading|CQA31|chr10
CLASS_QTL36-Nippo10-MSU7	Development|days to heading|CQAE2|chr03
CLASS_QTL36-Nippo10-MSU7	Development|days to heading|CQAK4|chr06
CLASS_QTL36-Nippo10-MSU7	Development|days to heading|CQAK6|chr06
CLASS_QTL36-Nippo10-MSU7	Development|days to heading|CQAN11|chr05
CLASS_QTL36-Nippo10-MSU7	Development|days to heading|CQAN14|chr05
CLASS_QTL36-Nippo10-MSU7	Development|days to heading|CQAR36|chr08
CLASS_QTL36-Nippo10-MSU7	Development|days to heading|CQAS119|chr10
CLASS_QTL36-Nippo10-MSU7	Development|days to heading|CQAS41|chr04
CLASS_QTL36-Nippo10-MSU7	Development|days to heading|CQAS93|chr08
CLASS_QTL36-Nippo10-MSU7	Development|days to heading|CQC6|chr08
CLASS_QTL36-Nippo10-MSU7	Development|days to heading|CQC7|chr12
CLASS_QTL36-Nippo10-MSU7	Development|days to heading|CQE28|chr04
CLASS_QTL36-Nippo10-MSU7	Development|days to heading|CQP3|chr03
CLASS_QTL36-Nippo10-MSU7	Development|days to heading|CQX2|chr04
CLASS_QTL36-Nippo10-MSU7	Development|days to heading|CQX3|chr06
CLASS_QTL36-Nippo10-MSU7	Development|days to maturity|AQAS007|chr03
CLASS_QTL36-Nippo10-MSU7	Development|days to maturity|AQED007|chr04
CLASS_QTL36-Nippo10-MSU7	Development|days to maturity|AQED008|chr04
CLASS_QTL36-Nippo10-MSU7	Development|days to maturity|CQAS107|chr09
CLASS_QTL36-Nippo10-MSU7	Development|days to maturity|CQAS120|chr10
CLASS_QTL36-Nippo10-MSU7	Development|days to maturity|CQAS146|chr12
CLASS_QTL36-Nippo10-MSU7	Development|days to maturity|CQAS55|chr05
CLASS_QTL36-Nippo10-MSU7	Development|days to maturity|CQAS81|chr07
CLASS_QTL36-Nippo10-MSU7	Development|days to maturity|CQAS94|chr08
CLASS_QTL36-Nippo10-MSU7	Development|leaf senescence|AQEI005|chr03
CLASS_QTL36-Nippo10-MSU7	Development|leaf senescence|AQEI006|chr03
CLASS_QTL36-Nippo10-MSU7	Development|leaf senescence|AQEI016|chr10
CLASS_QTL36-Nippo10-MSU7	Development|leaf senescence|AQEI037|chr10
CLASS_QTL36-Nippo10-MSU7	Development|leaf senescence|AQEI079|chr05
CLASS_QTL36-Nippo10-MSU7	Development|leaf senescence|AQEI096|chr06
CLASS_QTL36-Nippo10-MSU7	Development|leaf senescence|AQEI108|chr03
CLASS_QTL36-Nippo10-MSU7	Development|leaf senescence|AQEI111|chr05
CLASS_QTL36-Nippo10-MSU7	Development|leaf senescence|AQEI114|chr02
CLASS_QTL36-Nippo10-MSU7	Development|leaf senescence|AQEI130|chr03
CLASS_QTL36-Nippo10-MSU7	Development|leaf senescence|AQEI134|chr04
CLASS_QTL36-Nippo10-MSU7	Development|leaf senescence|AQEI147|chr10
CLASS_QTL36-Nippo10-MSU7	Development|leaf senescence|AQU041|chr09
CLASS_QTL36-Nippo10-MSU7	Development|leaf senescence|CQN26|chr01
CLASS_QTL36-Nippo10-MSU7	Development|leaf senescence|CQN31|chr02
CLASS_QTL36-Nippo10-MSU7	Development|leaf senescence|CQN35|chr07
CLASS_QTL36-Nippo10-MSU7	Development|leaf senescence|CQN36|chr07
CLASS_QTL36-Nippo10-MSU7	Development|leaf senescence|CQN37|chr08
CLASS_QTL36-Nippo10-MSU7	Development|leaf senescence|CQN38|chr08
CLASS_QTL36-Nippo10-MSU7	Development|leaf senescence|CQN39|chr08
CLASS_QTL36-Nippo10-MSU7	Development|leaf senescence|CQN42|chr11
CLASS_QTL36-Nippo10-MSU7	Development|phyllochron|AQFD001|chr04
CLASS_QTL36-Nippo10-MSU7	Development|reproductive growth time|CQA25|chr08
CLASS_QTL36-Nippo10-MSU7	Development|reproductive growth time|CQA33|chr10
CLASS_QTL36-Nippo10-MSU7	Development|shoot elongation rate|CQE74|chr09
CLASS_QTL36-Nippo10-MSU7	Development|vegetative growth time|CQA24|chr08
CLASS_QTL36-Nippo10-MSU7	Development|vegetative growth time|CQA32|chr10
CLASS_QTL36-Nippo10-MSU7	Quality|alkali digestion|AQBP005|chr06
CLASS_QTL36-Nippo10-MSU7	Quality|alkali digestion|AQFU018|chr06
CLASS_QTL36-Nippo10-MSU7	Quality|amylose content|AQBN004|chr02
CLASS_QTL36-Nippo10-MSU7	Quality|amylose content|AQFA002|chr12
CLASS_QTL36-Nippo10-MSU7	Quality|amylose content|AQFU015|chr03
CLASS_QTL36-Nippo10-MSU7	Quality|amylose content|AQFU016|chr06
CLASS_QTL36-Nippo10-MSU7	Quality|amylose content|AQGA002|chr11
CLASS_QTL36-Nippo10-MSU7	Quality|amylose content|AQGA003|chr06
CLASS_QTL36-Nippo10-MSU7	Quality|amylose content|AQGA008|chr06
CLASS_QTL36-Nippo10-MSU7	Quality|amylose content|AQGA016|chr11
CLASS_QTL36-Nippo10-MSU7	Quality|amylose content|CQAF3|chr06
CLASS_QTL36-Nippo10-MSU7	Quality|chalkiness of endosperm|AQCV026|chr06
CLASS_QTL36-Nippo10-MSU7	Quality|chalkiness of endosperm|AQCV027|chr06
CLASS_QTL36-Nippo10-MSU7	Quality|chalkiness of endosperm|AQCV031|chr01
CLASS_QTL36-Nippo10-MSU7	Quality|chalkiness of endosperm|AQCV038|chr06
CLASS_QTL36-Nippo10-MSU7	Quality|chalkiness of endosperm|AQGB056|chr08
CLASS_QTL36-Nippo10-MSU7	Quality|chalkiness of endosperm|AQGB057|chr08
CLASS_QTL36-Nippo10-MSU7	Quality|chalkiness of endosperm|AQGB058|chr08
CLASS_QTL36-Nippo10-MSU7	Quality|chalkiness of endosperm|AQGB059|chr08
CLASS_QTL36-Nippo10-MSU7	Quality|chalkiness of endosperm|AQGB060|chr08
CLASS_QTL36-Nippo10-MSU7	Quality|chalkiness of endosperm|AQGB061|chr08
CLASS_QTL36-Nippo10-MSU7	Quality|chalkiness of endosperm|AQGB062|chr08
CLASS_QTL36-Nippo10-MSU7	Quality|chalkiness of endosperm|AQGB063|chr08
CLASS_QTL36-Nippo10-MSU7	Quality|chalkiness of endosperm|AQGB064|chr09
CLASS_QTL36-Nippo10-MSU7	Quality|chalkiness of endosperm|AQGB065|chr09
CLASS_QTL36-Nippo10-MSU7	Quality|chalkiness of endosperm|AQGB066|chr09
CLASS_QTL36-Nippo10-MSU7	Quality|chalkiness of endosperm|AQGB067|chr09
CLASS_QTL36-Nippo10-MSU7	Quality|chalkiness of endosperm|AQGB068|chr09
CLASS_QTL36-Nippo10-MSU7	Quality|chalkiness of endosperm|AQGB069|chr09
CLASS_QTL36-Nippo10-MSU7	Quality|chalkiness of endosperm|AQGB070|chr09
CLASS_QTL36-Nippo10-MSU7	Quality|chalkiness of endosperm|AQGB071|chr09
CLASS_QTL36-Nippo10-MSU7	Quality|chalkiness of endosperm|AQGB076|chr08
CLASS_QTL36-Nippo10-MSU7	Quality|chalkiness of endosperm|AQGB077|chr08
CLASS_QTL36-Nippo10-MSU7	Quality|chalkiness of endosperm|AQGB078|chr08
CLASS_QTL36-Nippo10-MSU7	Quality|chalkiness of endosperm|AQGB079|chr08
CLASS_QTL36-Nippo10-MSU7	Quality|chalkiness of endosperm|AQGB080|chr08
CLASS_QTL36-Nippo10-MSU7	Quality|chalkiness of endosperm|AQGB081|chr08
CLASS_QTL36-Nippo10-MSU7	Quality|chalkiness of endosperm|AQGB082|chr08
CLASS_QTL36-Nippo10-MSU7	Quality|chalkiness of endosperm|AQGB083|chr08
CLASS_QTL36-Nippo10-MSU7	Quality|chalkiness of endosperm|AQGB084|chr02
CLASS_QTL36-Nippo10-MSU7	Quality|chalkiness of endosperm|AQGB085|chr09
CLASS_QTL36-Nippo10-MSU7	Quality|chalkiness of endosperm|AQGB086|chr09
CLASS_QTL36-Nippo10-MSU7	Quality|chalkiness of endosperm|AQGB087|chr09
CLASS_QTL36-Nippo10-MSU7	Quality|chalkiness of endosperm|AQGB088|chr08
CLASS_QTL36-Nippo10-MSU7	Quality|chalkiness of endosperm|AQGB089|chr08
CLASS_QTL36-Nippo10-MSU7	Quality|chalkiness of endosperm|AQGB090|chr08
CLASS_QTL36-Nippo10-MSU7	Quality|chalkiness of endosperm|AQGB091|chr08
CLASS_QTL36-Nippo10-MSU7	Quality|chalkiness of endosperm|AQGB092|chr08
CLASS_QTL36-Nippo10-MSU7	Quality|chalkiness of endosperm|AQGB093|chr08
CLASS_QTL36-Nippo10-MSU7	Quality|chalkiness of endosperm|AQGB094|chr08
CLASS_QTL36-Nippo10-MSU7	Quality|chalkiness of endosperm|AQGB095|chr08
CLASS_QTL36-Nippo10-MSU7	Quality|chalkiness of endosperm|AQGB096|chr09
CLASS_QTL36-Nippo10-MSU7	Quality|chalkiness of endosperm|AQGB097|chr09
CLASS_QTL36-Nippo10-MSU7	Quality|chalkiness of endosperm|AQGB098|chr09
CLASS_QTL36-Nippo10-MSU7	Quality|chalkiness of endosperm|AQGB099|chr09
CLASS_QTL36-Nippo10-MSU7	Quality|chalkiness of endosperm|AQGB100|chr09
CLASS_QTL36-Nippo10-MSU7	Quality|chalkiness of endosperm|AQGB101|chr09
CLASS_QTL36-Nippo10-MSU7	Quality|chalkiness of endosperm|AQGB102|chr09
CLASS_QTL36-Nippo10-MSU7	Quality|chalkiness of endosperm|AQGB108|chr02
CLASS_QTL36-Nippo10-MSU7	Quality|chalkiness of endosperm|AQGB109|chr02
CLASS_QTL36-Nippo10-MSU7	Quality|chalkiness of endosperm|CQAL10|chr06
CLASS_QTL36-Nippo10-MSU7	Quality|colored grain percentage|AQEE005|chr07
CLASS_QTL36-Nippo10-MSU7	Quality|colored grain percentage|AQEE007|chr07
CLASS_QTL36-Nippo10-MSU7	Quality|colored grain percentage|AQEE010|chr07
CLASS_QTL36-Nippo10-MSU7	Quality|colored grain percentage|AQEE011|chr12
CLASS_QTL36-Nippo10-MSU7	Quality|colored grain percentage|AQEE024|chr07
CLASS_QTL36-Nippo10-MSU7	Quality|colored grain percentage|AQEE026|chr07
CLASS_QTL36-Nippo10-MSU7	Quality|colored grain percentage|AQEE028|chr07
CLASS_QTL36-Nippo10-MSU7	Quality|colored grain percentage|AQEE030|chr07
CLASS_QTL36-Nippo10-MSU7	Quality|colored grain percentage|AQEE032|chr07
CLASS_QTL36-Nippo10-MSU7	Quality|colored grain percentage|AQEE034|chr07
CLASS_QTL36-Nippo10-MSU7	Quality|colored grain percentage|AQEE036|chr07
CLASS_QTL36-Nippo10-MSU7	Quality|colored grain percentage|AQEE038|chr07
CLASS_QTL36-Nippo10-MSU7	Quality|cooked kernel elongation|AQGE032|chr02
CLASS_QTL36-Nippo10-MSU7	Quality|cracked grain percentage|AQEE019|chr05
CLASS_QTL36-Nippo10-MSU7	Quality|crushed grain percentage|AQEE021|chr03
CLASS_QTL36-Nippo10-MSU7	Quality|culm strength|AQFP018|chr05
CLASS_QTL36-Nippo10-MSU7	Quality|flour color|CQR15|chr08
CLASS_QTL36-Nippo10-MSU7	Quality|flour color|CQR9|chr08
CLASS_QTL36-Nippo10-MSU7	Quality|gel consistency|AQBN009|chr02
CLASS_QTL36-Nippo10-MSU7	Quality|gel consistency|AQGA022|chr06
CLASS_QTL36-Nippo10-MSU7	Quality|gel consistency|AQGA026|chr06
CLASS_QTL36-Nippo10-MSU7	Quality|gel consistency|CQAF5|chr06
CLASS_QTL36-Nippo10-MSU7	Quality|grain core percent white|AQBP008|chr12
CLASS_QTL36-Nippo10-MSU7	Quality|grain length to width ratio|AQCV021|chr12
CLASS_QTL36-Nippo10-MSU7	Quality|grain length to width ratio|AQCV022|chr12
CLASS_QTL36-Nippo10-MSU7	Quality|grain length to width ratio|AQFA015|chr12
CLASS_QTL36-Nippo10-MSU7	Quality|grain length to width ratio|AQFA016|chr04
CLASS_QTL36-Nippo10-MSU7	Quality|grain length to width ratio|CQAL18|chr06
CLASS_QTL36-Nippo10-MSU7	Quality|grain length|AQCV003|chr02
CLASS_QTL36-Nippo10-MSU7	Quality|grain length|AQCV004|chr02
CLASS_QTL36-Nippo10-MSU7	Quality|grain length|AQCV009|chr12
CLASS_QTL36-Nippo10-MSU7	Quality|grain length|AQGE001|chr02
CLASS_QTL36-Nippo10-MSU7	Quality|grain length|CQAL23|chr02
CLASS_QTL36-Nippo10-MSU7	Quality|grain length|CQAL25|chr07
CLASS_QTL36-Nippo10-MSU7	Quality|grain weight|CQAJ12|chr07
CLASS_QTL36-Nippo10-MSU7	Quality|grain weight|CQAJ27|chr07
CLASS_QTL36-Nippo10-MSU7	Quality|grain width|AQFA010|chr12
CLASS_QTL36-Nippo10-MSU7	Quality|grain width|AQFA012|chr10
CLASS_QTL36-Nippo10-MSU7	Quality|grain width|AQGE011|chr07
CLASS_QTL36-Nippo10-MSU7	Quality|head rice|AQEE015|chr05
CLASS_QTL36-Nippo10-MSU7	Quality|head rice|AQFU004|chr01
CLASS_QTL36-Nippo10-MSU7	Quality|head rice|AQFU006|chr06
CLASS_QTL36-Nippo10-MSU7	Quality|head rice|AQFU008|chr11
CLASS_QTL36-Nippo10-MSU7	Quality|hull color|AQGD023|chr04
CLASS_QTL36-Nippo10-MSU7	Quality|hull color|AQGD025|chr04
CLASS_QTL36-Nippo10-MSU7	Quality|hull color|AQGD027|chr04
CLASS_QTL36-Nippo10-MSU7	Quality|pericarp color|AQGD028|chr07
CLASS_QTL36-Nippo10-MSU7	Quality|pericarp color|AQGD029|chr07
CLASS_QTL36-Nippo10-MSU7	Quality|pericarp color|AQGD030|chr07
CLASS_QTL36-Nippo10-MSU7	Quality|rice bran percentage|AQFU012|chr10
CLASS_QTL36-Nippo10-MSU7	Quality|scent|CQAP1|chr08
CLASS_QTL36-Nippo10-MSU7	Quality|seed density|AQEE003|chr08
CLASS_QTL36-Nippo10-MSU7	Quality|seed length|AQCA004|chr09
CLASS_QTL36-Nippo10-MSU7	Quality|seed length|AQCA005|chr09
CLASS_QTL36-Nippo10-MSU7	Quality|seed length|AQT015|chr06
CLASS_QTL36-Nippo10-MSU7	Quality|seed length|AQT016|chr11
CLASS_QTL36-Nippo10-MSU7	Quality|seed width|AQF150|chr10
CLASS_QTL36-Nippo10-MSU7	Sterility or fertility|hybrid incompatibilty|AQDI003|chr07
CLASS_QTL36-Nippo10-MSU7	Sterility or fertility|hybrid incompatibilty|AQDI004|chr03
CLASS_QTL36-Nippo10-MSU7	Sterility or fertility|male fertility restoration|AQAJ003|chr10
CLASS_QTL36-Nippo10-MSU7	Sterility or fertility|male fertility restoration|AQBH001|chr10
CLASS_QTL36-Nippo10-MSU7	Sterility or fertility|male fertility restoration|AQBH003|chr10
CLASS_QTL36-Nippo10-MSU7	Sterility or fertility|male fertility restoration|AQCG003|chr10
CLASS_QTL36-Nippo10-MSU7	Sterility or fertility|male fertility restoration|AQCG004|chr11
CLASS_QTL36-Nippo10-MSU7	Sterility or fertility|pollen fertility|AQBI004|chr03
CLASS_QTL36-Nippo10-MSU7	Sterility or fertility|pollen fertility|AQBI006|chr10
CLASS_QTL36-Nippo10-MSU7	Sterility or fertility|spikelet fertility|AQAK023|chr10
CLASS_QTL36-Nippo10-MSU7	Sterility or fertility|spikelet fertility|AQCF038|chr06
CLASS_QTL36-Nippo10-MSU7	Sterility or fertility|spikelet fertility|AQCO005|chr03
CLASS_QTL36-Nippo10-MSU7	Sterility or fertility|spikelet fertility|AQCO115|chr03
CLASS_QTL36-Nippo10-MSU7	Sterility or fertility|spikelet fertility|AQCO118|chr03
CLASS_QTL36-Nippo10-MSU7	Sterility or fertility|spikelet fertility|AQCP005|chr03
CLASS_QTL36-Nippo10-MSU7	Sterility or fertility|spikelet fertility|AQCU046|chr06
CLASS_QTL36-Nippo10-MSU7	Sterility or fertility|spikelet fertility|AQCU048|chr08
CLASS_QTL36-Nippo10-MSU7	Sterility or fertility|spikelet fertility|AQCU050|chr11
CLASS_QTL36-Nippo10-MSU7	Sterility or fertility|spikelet fertility|AQCU051|chr11
CLASS_QTL36-Nippo10-MSU7	Sterility or fertility|spikelet fertility|AQCU104|chr03
CLASS_QTL36-Nippo10-MSU7	Sterility or fertility|spikelet fertility|AQCU106|chr03
CLASS_QTL36-Nippo10-MSU7	Sterility or fertility|spikelet fertility|AQCU174|chr08
CLASS_QTL36-Nippo10-MSU7	Sterility or fertility|spikelet fertility|AQCU255|chr01
CLASS_QTL36-Nippo10-MSU7	Sterility or fertility|spikelet fertility|AQCU258|chr09
CLASS_QTL36-Nippo10-MSU7	Sterility or fertility|spikelet fertility|AQCU260|chr04
CLASS_QTL36-Nippo10-MSU7	Sterility or fertility|spikelet fertility|AQCU261|chr11
CLASS_QTL36-Nippo10-MSU7	Sterility or fertility|spikelet fertility|AQDQ020|chr02
CLASS_QTL36-Nippo10-MSU7	Sterility or fertility|spikelet fertility|AQDV007|chr04
CLASS_QTL36-Nippo10-MSU7	Sterility or fertility|spikelet fertility|AQEO006|chr05
CLASS_QTL36-Nippo10-MSU7	Sterility or fertility|spikelet fertility|AQFW015|chr02
CLASS_QTL36-Nippo10-MSU7	Sterility or fertility|spikelet fertility|AQFW122|chr05
CLASS_QTL36-Nippo10-MSU7	Sterility or fertility|spikelet fertility|AQFW127|chr07
CLASS_QTL36-Nippo10-MSU7	Sterility or fertility|spikelet fertility|AQFW128|chr08
CLASS_QTL36-Nippo10-MSU7	Sterility or fertility|spikelet fertility|AQFW180|chr12
CLASS_QTL36-Nippo10-MSU7	Sterility or fertility|spikelet fertility|AQFW186|chr12
CLASS_QTL36-Nippo10-MSU7	Sterility or fertility|spikelet fertility|CQAE13|chr10
CLASS_QTL36-Nippo10-MSU7	Sterility or fertility|spikelet sterility|AQDS001|chr03
CLASS_QTL36-Nippo10-MSU7	Sterility or fertility|spikelet sterility|AQDS075|chr07
CLASS_QTL36-Nippo10-MSU7	Sterility or fertility|spikelet sterility|AQFF044|chr08
CLASS_QTL36-Nippo10-MSU7	Vigor|callus induction|AQBM002|chr07
CLASS_QTL36-Nippo10-MSU7	Vigor|callus induction|AQBM003|chr08
CLASS_QTL36-Nippo10-MSU7	Vigor|callus induction|AQGG003|chr04
CLASS_QTL36-Nippo10-MSU7	Vigor|callus induction|AQGG004|chr09
CLASS_QTL36-Nippo10-MSU7	Vigor|germination speed|AQAC008|chr07
CLASS_QTL36-Nippo10-MSU7	Vigor|germination speed|AQFE111|chr06
CLASS_QTL36-Nippo10-MSU7	Vigor|germination speed|CQY1|chr02
CLASS_QTL36-Nippo10-MSU7	Vigor|germination speed|CQY2|chr04
CLASS_QTL36-Nippo10-MSU7	Vigor|green plantlet differentiation frequency|AQBM007|chr09
CLASS_QTL36-Nippo10-MSU7	Vigor|green plantlet yield frequency|AQBM010|chr09
CLASS_QTL36-Nippo10-MSU7	Vigor|invitro regeneration ability|AQDO005|chr04
CLASS_QTL36-Nippo10-MSU7	Vigor|invitro regeneration ability|AQDO009|chr04
CLASS_QTL36-Nippo10-MSU7	Vigor|plant height|AQBC010|chr03
CLASS_QTL36-Nippo10-MSU7	Vigor|plant height|AQBC011|chr03
CLASS_QTL36-Nippo10-MSU7	Vigor|plant height|AQBK025|chr02
CLASS_QTL36-Nippo10-MSU7	Vigor|plant height|AQBK028|chr02
CLASS_QTL36-Nippo10-MSU7	Vigor|plant height|AQBK029|chr12
CLASS_QTL36-Nippo10-MSU7	Vigor|plant height|AQBS019|chr08
CLASS_QTL36-Nippo10-MSU7	Vigor|plant height|AQBZ014|chr08
CLASS_QTL36-Nippo10-MSU7	Vigor|plant height|AQCN011|chr09
CLASS_QTL36-Nippo10-MSU7	Vigor|plant height|AQCN012|chr09
CLASS_QTL36-Nippo10-MSU7	Vigor|plant height|AQCU062|chr02
CLASS_QTL36-Nippo10-MSU7	Vigor|plant height|AQCU065|chr06
CLASS_QTL36-Nippo10-MSU7	Vigor|plant height|AQCU067|chr08
CLASS_QTL36-Nippo10-MSU7	Vigor|plant height|AQCU125|chr06
CLASS_QTL36-Nippo10-MSU7	Vigor|plant height|AQCU126|chr04
CLASS_QTL36-Nippo10-MSU7	Vigor|plant height|AQCU128|chr06
CLASS_QTL36-Nippo10-MSU7	Vigor|plant height|AQCU193|chr11
CLASS_QTL36-Nippo10-MSU7	Vigor|plant height|AQCU195|chr11
CLASS_QTL36-Nippo10-MSU7	Vigor|plant height|AQCU206|chr09
CLASS_QTL36-Nippo10-MSU7	Vigor|plant height|AQDJ002|chr07
CLASS_QTL36-Nippo10-MSU7	Vigor|plant height|AQDJ003|chr08
CLASS_QTL36-Nippo10-MSU7	Vigor|plant height|AQDQ024|chr03
CLASS_QTL36-Nippo10-MSU7	Vigor|plant height|AQDQ025|chr03
CLASS_QTL36-Nippo10-MSU7	Vigor|plant height|AQDQ026|chr03
CLASS_QTL36-Nippo10-MSU7	Vigor|plant height|AQDQ046|chr05
CLASS_QTL36-Nippo10-MSU7	Vigor|plant height|AQDQ052|chr08
CLASS_QTL36-Nippo10-MSU7	Vigor|plant height|AQDS050|chr02
CLASS_QTL36-Nippo10-MSU7	Vigor|plant height|AQDS061|chr02
CLASS_QTL36-Nippo10-MSU7	Vigor|plant height|AQEA031|chr03
CLASS_QTL36-Nippo10-MSU7	Vigor|plant height|AQEA032|chr03
CLASS_QTL36-Nippo10-MSU7	Vigor|plant height|AQEA033|chr03
CLASS_QTL36-Nippo10-MSU7	Vigor|plant height|AQEA067|chr04
CLASS_QTL36-Nippo10-MSU7	Vigor|plant height|AQEA068|chr04
CLASS_QTL36-Nippo10-MSU7	Vigor|plant height|AQEA069|chr04
CLASS_QTL36-Nippo10-MSU7	Vigor|plant height|AQEA070|chr04
CLASS_QTL36-Nippo10-MSU7	Vigor|plant height|AQEA071|chr04
CLASS_QTL36-Nippo10-MSU7	Vigor|plant height|AQEA072|chr04
CLASS_QTL36-Nippo10-MSU7	Vigor|plant height|AQEA083|chr05
CLASS_QTL36-Nippo10-MSU7	Vigor|plant height|AQEA084|chr05
CLASS_QTL36-Nippo10-MSU7	Vigor|plant height|AQEA085|chr05
CLASS_QTL36-Nippo10-MSU7	Vigor|plant height|AQEA086|chr05
CLASS_QTL36-Nippo10-MSU7	Vigor|plant height|AQEA087|chr05
CLASS_QTL36-Nippo10-MSU7	Vigor|plant height|AQEA088|chr05
CLASS_QTL36-Nippo10-MSU7	Vigor|plant height|AQEA089|chr05
CLASS_QTL36-Nippo10-MSU7	Vigor|plant height|AQEA090|chr05
CLASS_QTL36-Nippo10-MSU7	Vigor|plant height|AQEA091|chr05
CLASS_QTL36-Nippo10-MSU7	Vigor|plant height|AQEA092|chr05
CLASS_QTL36-Nippo10-MSU7	Vigor|plant height|AQEA093|chr05
CLASS_QTL36-Nippo10-MSU7	Vigor|plant height|AQEA094|chr07
CLASS_QTL36-Nippo10-MSU7	Vigor|plant height|AQEA095|chr07
CLASS_QTL36-Nippo10-MSU7	Vigor|plant height|AQEA096|chr07
CLASS_QTL36-Nippo10-MSU7	Vigor|plant height|AQEA097|chr07
CLASS_QTL36-Nippo10-MSU7	Vigor|plant height|AQEA098|chr07
CLASS_QTL36-Nippo10-MSU7	Vigor|plant height|AQFW007|chr03
CLASS_QTL36-Nippo10-MSU7	Vigor|plant height|AQFW020|chr03
CLASS_QTL36-Nippo10-MSU7	Vigor|plant height|AQFW031|chr03
CLASS_QTL36-Nippo10-MSU7	Vigor|plant height|AQFW085|chr07
CLASS_QTL36-Nippo10-MSU7	Vigor|plant height|AQFW086|chr12
CLASS_QTL36-Nippo10-MSU7	Vigor|plant height|AQFW138|chr12
CLASS_QTL36-Nippo10-MSU7	Vigor|plant height|AQHR043|chr06
CLASS_QTL36-Nippo10-MSU7	Vigor|plant height|AQHR044|chr06
CLASS_QTL36-Nippo10-MSU7	Vigor|plant height|AQHR045|chr06
CLASS_QTL36-Nippo10-MSU7	Vigor|plant height|AQHR046|chr06
CLASS_QTL36-Nippo10-MSU7	Vigor|plant height|AQHR056|chr09
CLASS_QTL36-Nippo10-MSU7	Vigor|plant height|AQHR057|chr10
CLASS_QTL36-Nippo10-MSU7	Vigor|plant height|AQHR060|chr11
CLASS_QTL36-Nippo10-MSU7	Vigor|plant height|AQY003|chr07
CLASS_QTL36-Nippo10-MSU7	Vigor|plant height|AQY004|chr11
CLASS_QTL36-Nippo10-MSU7	Vigor|plant height|CQAB45|chr05
CLASS_QTL36-Nippo10-MSU7	Vigor|plant height|CQAB46|chr05
CLASS_QTL36-Nippo10-MSU7	Vigor|plant height|CQAB47|chr05
CLASS_QTL36-Nippo10-MSU7	Vigor|plant height|CQAB48|chr05
CLASS_QTL36-Nippo10-MSU7	Vigor|plant height|CQAB49|chr05
CLASS_QTL36-Nippo10-MSU7	Vigor|plant height|CQAR37|chr08
CLASS_QTL36-Nippo10-MSU7	Vigor|plant height|CQAS118|chr10
CLASS_QTL36-Nippo10-MSU7	Vigor|plant height|CQAS14|chr02
CLASS_QTL36-Nippo10-MSU7	Vigor|plant height|CQAS144|chr12
CLASS_QTL36-Nippo10-MSU7	Vigor|plant height|CQAS40|chr04
CLASS_QTL36-Nippo10-MSU7	Vigor|plant height|CQAS92|chr08
CLASS_QTL36-Nippo10-MSU7	Vigor|plant height|CQAX10|chr11
CLASS_QTL36-Nippo10-MSU7	Vigor|plant height|CQAX12|chr12
CLASS_QTL36-Nippo10-MSU7	Vigor|plant height|CQAX17|chr03
CLASS_QTL36-Nippo10-MSU7	Vigor|plant height|CQAX2|chr01
CLASS_QTL36-Nippo10-MSU7	Vigor|plant height|CQAX26|chr09
CLASS_QTL36-Nippo10-MSU7	Vigor|plant height|CQAX32|chr03
CLASS_QTL36-Nippo10-MSU7	Vigor|plant height|CQAX33|chr04
CLASS_QTL36-Nippo10-MSU7	Vigor|plant height|CQAX34|chr05
CLASS_QTL36-Nippo10-MSU7	Vigor|plant height|CQAX35|chr08
CLASS_QTL36-Nippo10-MSU7	Vigor|plant height|CQAX4|chr03
CLASS_QTL36-Nippo10-MSU7	Vigor|plant height|CQAX5|chr04
CLASS_QTL36-Nippo10-MSU7	Vigor|plant height|CQAX7|chr07
CLASS_QTL36-Nippo10-MSU7	Vigor|plant height|CQB11|chr04
CLASS_QTL36-Nippo10-MSU7	Vigor|plant height|CQB23|chr07
CLASS_QTL36-Nippo10-MSU7	Vigor|plant height|CQB25|chr07
CLASS_QTL36-Nippo10-MSU7	Vigor|plant height|CQB30|chr08
CLASS_QTL36-Nippo10-MSU7	Vigor|plant height|CQB32|chr10
CLASS_QTL36-Nippo10-MSU7	Vigor|plant height|CQE2|chr01
CLASS_QTL36-Nippo10-MSU7	Vigor|plant height|CQE3|chr01
CLASS_QTL36-Nippo10-MSU7	Vigor|plant height|CQE48|chr07
CLASS_QTL36-Nippo10-MSU7	Vigor|plant height|CQE49|chr07
CLASS_QTL36-Nippo10-MSU7	Vigor|plant height|CQE54|chr07
CLASS_QTL36-Nippo10-MSU7	Vigor|plant height|CQE55|chr07
CLASS_QTL36-Nippo10-MSU7	Vigor|plant height|CQE65|chr08
CLASS_QTL36-Nippo10-MSU7	Vigor|plant height|CQE66|chr08
CLASS_QTL36-Nippo10-MSU7	Vigor|plant height|CQE67|chr08
CLASS_QTL36-Nippo10-MSU7	Vigor|plant height|CQE83|chr12
CLASS_QTL36-Nippo10-MSU7	Vigor|plant height|CQE84|chr12
CLASS_QTL36-Nippo10-MSU7	Vigor|plant height|CQV10|chr05
CLASS_QTL36-Nippo10-MSU7	Vigor|ratooning ability|AQDK006|chr07
CLASS_QTL36-Nippo10-MSU7	Vigor|ratooning ability|CQE43|chr06
CLASS_QTL36-Nippo10-MSU7	Vigor|ratooning ability|CQE86|chr12
CLASS_QTL36-Nippo10-MSU7	Vigor|root dry weight|AQGI001|chr03
CLASS_QTL36-Nippo10-MSU7	Vigor|root dry weight|AQGI010|chr02
CLASS_QTL36-Nippo10-MSU7	Vigor|root dry weight|AQGI011|chr03
CLASS_QTL36-Nippo10-MSU7	Vigor|root dry weight|AQGI013|chr04
CLASS_QTL36-Nippo10-MSU7	Vigor|root dry weight|AQGI024|chr09
CLASS_QTL36-Nippo10-MSU7	Vigor|root dry weight|AQGI037|chr01
CLASS_QTL36-Nippo10-MSU7	Vigor|root dry weight|AQGI049|chr06
CLASS_QTL36-Nippo10-MSU7	Vigor|root dry weight|AQO031|chr07
CLASS_QTL36-Nippo10-MSU7	Vigor|root dry weight|CQAI46|chr03
CLASS_QTL36-Nippo10-MSU7	Vigor|root number|AQA024|chr07
CLASS_QTL36-Nippo10-MSU7	Vigor|root number|AQA026|chr07
CLASS_QTL36-Nippo10-MSU7	Vigor|root number|AQO091|chr11
CLASS_QTL36-Nippo10-MSU7	Vigor|root number|CQAW17|chr05
CLASS_QTL36-Nippo10-MSU7	Vigor|root number|CQAW19|chr06
CLASS_QTL36-Nippo10-MSU7	Vigor|root number|CQAW23|chr07
CLASS_QTL36-Nippo10-MSU7	Vigor|root number|CQAW26|chr08
CLASS_QTL36-Nippo10-MSU7	Vigor|root number|CQAW27|chr09
CLASS_QTL36-Nippo10-MSU7	Vigor|root to shoot ratio|AQA044|chr01
CLASS_QTL36-Nippo10-MSU7	Vigor|root to shoot ratio|AQO017|chr08
CLASS_QTL36-Nippo10-MSU7	Vigor|root to shoot ratio|AQO025|chr08
CLASS_QTL36-Nippo10-MSU7	Vigor|seed dormancy|AQCK003|chr07
CLASS_QTL36-Nippo10-MSU7	Vigor|seed dormancy|AQCZ003|chr09
CLASS_QTL36-Nippo10-MSU7	Vigor|seed dormancy|AQCZ008|chr02
CLASS_QTL36-Nippo10-MSU7	Vigor|seed dormancy|AQF015|chr08
CLASS_QTL36-Nippo10-MSU7	Vigor|seed dormancy|AQF018|chr11
CLASS_QTL36-Nippo10-MSU7	Vigor|seed dormancy|AQF024|chr11
CLASS_QTL36-Nippo10-MSU7	Vigor|seed dormancy|AQF035|chr11
CLASS_QTL36-Nippo10-MSU7	Vigor|seed dormancy|AQF040|chr09
CLASS_QTL36-Nippo10-MSU7	Vigor|seed dormancy|AQF042|chr11
CLASS_QTL36-Nippo10-MSU7	Vigor|seed dormancy|AQGF001|chr07
CLASS_QTL36-Nippo10-MSU7	Vigor|seed dormancy|AQGF002|chr07
CLASS_QTL36-Nippo10-MSU7	Vigor|seed dormancy|AQGF003|chr07
CLASS_QTL36-Nippo10-MSU7	Vigor|seed dormancy|AQGF011|chr07
CLASS_QTL36-Nippo10-MSU7	Vigor|seed dormancy|AQGF012|chr07
CLASS_QTL36-Nippo10-MSU7	Vigor|seed dormancy|AQGF013|chr07
CLASS_QTL36-Nippo10-MSU7	Vigor|seed dormancy|CQAH33|chr07
CLASS_QTL36-Nippo10-MSU7	Vigor|seed dormancy|CQAH46|chr11
CLASS_QTL36-Nippo10-MSU7	Vigor|seed dormancy|CQAH47|chr11
CLASS_QTL36-Nippo10-MSU7	Vigor|seed dormancy|CQAH48|chr11
CLASS_QTL36-Nippo10-MSU7	Vigor|seed dormancy|CQE56|chr07
CLASS_QTL36-Nippo10-MSU7	Vigor|seedling vigor|AQEP006|chr09
CLASS_QTL36-Nippo10-MSU7	Vigor|seedling vigor|AQEP015|chr01
CLASS_QTL36-Nippo10-MSU7	Vigor|seedling vigor|AQEP016|chr05
CLASS_QTL36-Nippo10-MSU7	Vigor|seedling vigor|AQFR002|chr07
CLASS_QTL36-Nippo10-MSU7	Vigor|seedling vigor|AQFR005|chr07
CLASS_QTL36-Nippo10-MSU7	Vigor|seedling vigor|AQFR007|chr04
CLASS_QTL36-Nippo10-MSU7	Vigor|seedling vigor|AQFR015|chr06
CLASS_QTL36-Nippo10-MSU7	Vigor|seedling vigor|AQFR023|chr05
CLASS_QTL36-Nippo10-MSU7	Vigor|seedling vigor|AQFR029|chr08
CLASS_QTL36-Nippo10-MSU7	Vigor|seedling vigor|AQFR037|chr05
CLASS_QTL36-Nippo10-MSU7	Vigor|seedling vigor|AQFR045|chr06
CLASS_QTL36-Nippo10-MSU7	Vigor|seedling vigor|AQFR048|chr05
CLASS_QTL36-Nippo10-MSU7	Vigor|seedling vigor|AQFR049|chr06
CLASS_QTL36-Nippo10-MSU7	Vigor|seedling vigor|AQFV020|chr08
CLASS_QTL36-Nippo10-MSU7	Vigor|seedling vigor|AQFV021|chr08
CLASS_QTL36-Nippo10-MSU7	Vigor|seedling vigor|AQFV022|chr08
CLASS_QTL36-Nippo10-MSU7	Vigor|seedling vigor|AQFV031|chr06
CLASS_QTL36-Nippo10-MSU7	Vigor|seedling vigor|AQFV032|chr07
CLASS_QTL36-Nippo10-MSU7	Vigor|tiller number|AQA008|chr04
CLASS_QTL36-Nippo10-MSU7	Vigor|tiller number|AQAG009|chr03
CLASS_QTL36-Nippo10-MSU7	Vigor|tiller number|AQAG018|chr05
CLASS_QTL36-Nippo10-MSU7	Vigor|tiller number|AQBE054|chr03
CLASS_QTL36-Nippo10-MSU7	Vigor|tiller number|AQDY137|chr10
CLASS_QTL36-Nippo10-MSU7	Vigor|tiller number|AQE090|chr11
CLASS_QTL36-Nippo10-MSU7	Vigor|tiller number|AQE093|chr07
CLASS_QTL36-Nippo10-MSU7	Vigor|tiller number|AQFD005|chr05
CLASS_QTL36-Nippo10-MSU7	Vigor|tiller number|AQGS005|chr05
CLASS_QTL36-Nippo10-MSU7	Vigor|tiller number|CQAI11|chr04
CLASS_QTL36-Nippo10-MSU7	Vigor|tiller number|CQAI15|chr03
CLASS_QTL36-Nippo10-MSU7	Vigor|tiller number|CQAJ18|chr07
CLASS_QTL36-Nippo10-MSU7	Vigor|tiller number|CQAJ5|chr07
CLASS_QTL36-Nippo10-MSU7	Vigor|tiller number|CQAQ5|chr04
CLASS_QTL36-Nippo10-MSU7	Vigor|tiller number|CQAQ6|chr12
CLASS_QTL36-Nippo10-MSU7	Vigor|tiller number|CQAR7|chr03
CLASS_QTL36-Nippo10-MSU7	Vigor|tiller number|CQAW18|chr06
CLASS_QTL36-Nippo10-MSU7	Vigor|tiller number|CQAW25|chr08
CLASS_QTL36-Nippo10-MSU7	Vigor|tiller number|CQAW30|chr11
CLASS_QTL36-Nippo10-MSU7	Yield|1000-grain weight|CQAE22|chr11
CLASS_QTL36-Nippo10-MSU7	Yield|1000-seed weight|AQAG048|chr07
CLASS_QTL36-Nippo10-MSU7	Yield|1000-seed weight|AQCF013|chr10
CLASS_QTL36-Nippo10-MSU7	Yield|1000-seed weight|AQCF024|chr10
CLASS_QTL36-Nippo10-MSU7	Yield|1000-seed weight|AQCF039|chr06
CLASS_QTL36-Nippo10-MSU7	Yield|1000-seed weight|AQCF045|chr10
CLASS_QTL36-Nippo10-MSU7	Yield|1000-seed weight|AQCQ017|chr06
CLASS_QTL36-Nippo10-MSU7	Yield|1000-seed weight|AQCQ018|chr07
CLASS_QTL36-Nippo10-MSU7	Yield|1000-seed weight|AQCQ019|chr09
CLASS_QTL36-Nippo10-MSU7	Yield|1000-seed weight|AQCQ040|chr06
CLASS_QTL36-Nippo10-MSU7	Yield|1000-seed weight|AQCQ041|chr07
CLASS_QTL36-Nippo10-MSU7	Yield|1000-seed weight|AQCQ043|chr09
CLASS_QTL36-Nippo10-MSU7	Yield|1000-seed weight|AQCY018|chr11
CLASS_QTL36-Nippo10-MSU7	Yield|1000-seed weight|AQDK017|chr02
CLASS_QTL36-Nippo10-MSU7	Yield|1000-seed weight|AQDR003|chr03
CLASS_QTL36-Nippo10-MSU7	Yield|1000-seed weight|AQDR006|chr05
CLASS_QTL36-Nippo10-MSU7	Yield|1000-seed weight|AQDR008|chr10
CLASS_QTL36-Nippo10-MSU7	Yield|1000-seed weight|AQDR009|chr02
CLASS_QTL36-Nippo10-MSU7	Yield|1000-seed weight|AQEB009|chr11
CLASS_QTL36-Nippo10-MSU7	Yield|1000-seed weight|AQEB014|chr11
CLASS_QTL36-Nippo10-MSU7	Yield|1000-seed weight|AQED046|chr07
CLASS_QTL36-Nippo10-MSU7	Yield|1000-seed weight|AQEY003|chr01
CLASS_QTL36-Nippo10-MSU7	Yield|1000-seed weight|AQEY012|chr07
CLASS_QTL36-Nippo10-MSU7	Yield|1000-seed weight|AQEY018|chr07
CLASS_QTL36-Nippo10-MSU7	Yield|1000-seed weight|AQGM029|chr09
CLASS_QTL36-Nippo10-MSU7	Yield|1000-seed weight|CQAO10|chr01
CLASS_QTL36-Nippo10-MSU7	Yield|1000-seed weight|CQAO12|chr05
CLASS_QTL36-Nippo10-MSU7	Yield|1000-seed weight|CQAS101|chr08
CLASS_QTL36-Nippo10-MSU7	Yield|1000-seed weight|CQAS36|chr03
CLASS_QTL36-Nippo10-MSU7	Yield|1000-seed weight|CQAS62|chr05
CLASS_QTL36-Nippo10-MSU7	Yield|100-seed weight|AQE046|chr11
CLASS_QTL36-Nippo10-MSU7	Yield|100-seed weight|AQE052|chr04
CLASS_QTL36-Nippo10-MSU7	Yield|100-seed weight|AQE053|chr04
CLASS_QTL36-Nippo10-MSU7	Yield|biomass yield|AQAC023|chr09
CLASS_QTL36-Nippo10-MSU7	Yield|biomass yield|AQAL036|chr07
CLASS_QTL36-Nippo10-MSU7	Yield|biomass yield|AQAL037|chr11
CLASS_QTL36-Nippo10-MSU7	Yield|biomass yield|AQDV005|chr07
CLASS_QTL36-Nippo10-MSU7	Yield|biomass yield|AQGI110|chr03
CLASS_QTL36-Nippo10-MSU7	Yield|biomass yield|AQGI111|chr03
CLASS_QTL36-Nippo10-MSU7	Yield|biomass yield|AQGI115|chr06
CLASS_QTL36-Nippo10-MSU7	Yield|biomass yield|AQGI126|chr09
CLASS_QTL36-Nippo10-MSU7	Yield|biomass yield|AQGI148|chr08
CLASS_QTL36-Nippo10-MSU7	Yield|biomass yield|AQGI150|chr06
CLASS_QTL36-Nippo10-MSU7	Yield|biomass yield|AQGI171|chr06
CLASS_QTL36-Nippo10-MSU7	Yield|biomass yield|AQGI183|chr08
CLASS_QTL36-Nippo10-MSU7	Yield|biomass yield|AQGI186|chr11
CLASS_QTL36-Nippo10-MSU7	Yield|biomass yield|AQO010|chr11
CLASS_QTL36-Nippo10-MSU7	Yield|brown rice yield|AQFA018|chr12
CLASS_QTL36-Nippo10-MSU7	Yield|filled grain number|AQAK014|chr07
CLASS_QTL36-Nippo10-MSU7	Yield|filled grain number|AQCB013|chr07
CLASS_QTL36-Nippo10-MSU7	Yield|filled grain number|AQCF008|chr06
CLASS_QTL36-Nippo10-MSU7	Yield|filled grain number|AQCF011|chr07
CLASS_QTL36-Nippo10-MSU7	Yield|filled grain number|AQCF019|chr06
CLASS_QTL36-Nippo10-MSU7	Yield|filled grain number|AQCF022|chr07
CLASS_QTL36-Nippo10-MSU7	Yield|filled grain number|AQCF036|chr06
CLASS_QTL36-Nippo10-MSU7	Yield|filled grain number|AQCF041|chr07
CLASS_QTL36-Nippo10-MSU7	Yield|filled grain number|AQCF042|chr08
CLASS_QTL36-Nippo10-MSU7	Yield|filled grain number|AQDQ055|chr08
CLASS_QTL36-Nippo10-MSU7	Yield|filled grain number|AQG013|chr04
CLASS_QTL36-Nippo10-MSU7	Yield|filled grain percentage|AQE065|chr06
CLASS_QTL36-Nippo10-MSU7	Yield|filled grain percentage|AQE066|chr06
CLASS_QTL36-Nippo10-MSU7	Yield|grain number|AQBS046|chr08
CLASS_QTL36-Nippo10-MSU7	Yield|grain number|AQDR011|chr03
CLASS_QTL36-Nippo10-MSU7	Yield|grain number|AQDR015|chr10
CLASS_QTL36-Nippo10-MSU7	Yield|grain number|AQDR049|chr02
CLASS_QTL36-Nippo10-MSU7	Yield|grain number|AQGS022|chr05
CLASS_QTL36-Nippo10-MSU7	Yield|grain number|CQAE17|chr06
CLASS_QTL36-Nippo10-MSU7	Yield|grain number|CQAE18|chr11
CLASS_QTL36-Nippo10-MSU7	Yield|grain number|CQAJ8|chr07
CLASS_QTL36-Nippo10-MSU7	Yield|grain number|CQB12|chr04
CLASS_QTL36-Nippo10-MSU7	Yield|grain number|CQC4|chr04
CLASS_QTL36-Nippo10-MSU7	Yield|grain yield per panicle|AQBS067|chr08
CLASS_QTL36-Nippo10-MSU7	Yield|grain yield per panicle|AQDR018|chr05
CLASS_QTL36-Nippo10-MSU7	Yield|grain yield per panicle|AQDR102|chr07
CLASS_QTL36-Nippo10-MSU7	Yield|grain yield per panicle|AQE041|chr05
CLASS_QTL36-Nippo10-MSU7	Yield|grain yield per panicle|AQE042|chr05
CLASS_QTL36-Nippo10-MSU7	Yield|grain yield per panicle|AQE043|chr06
CLASS_QTL36-Nippo10-MSU7	Yield|grain yield per plant|AQAK003|chr06
CLASS_QTL36-Nippo10-MSU7	Yield|grain yield per plant|AQAK004|chr07
CLASS_QTL36-Nippo10-MSU7	Yield|grain yield per plant|AQCN013|chr09
CLASS_QTL36-Nippo10-MSU7	Yield|grain yield per plant|AQCQ024|chr06
CLASS_QTL36-Nippo10-MSU7	Yield|grain yield per plant|AQCQ025|chr07
CLASS_QTL36-Nippo10-MSU7	Yield|grain yield per plant|AQDQ047|chr05
CLASS_QTL36-Nippo10-MSU7	Yield|grain yield per plant|AQDQ048|chr05
CLASS_QTL36-Nippo10-MSU7	Yield|grain yield per plant|AQE024|chr02
CLASS_QTL36-Nippo10-MSU7	Yield|grain yield per plant|AQE030|chr06
CLASS_QTL36-Nippo10-MSU7	Yield|grain yield per plant|AQED048|chr01
CLASS_QTL36-Nippo10-MSU7	Yield|grain yield per plant|AQFJ064|chr02
CLASS_QTL36-Nippo10-MSU7	Yield|grain yield per plant|AQGS031|chr09
CLASS_QTL36-Nippo10-MSU7	Yield|grain yield per plant|CQAE25|chr11
CLASS_QTL36-Nippo10-MSU7	Yield|grain yield|AQCF010|chr06
CLASS_QTL36-Nippo10-MSU7	Yield|grain yield|AQCF021|chr06
CLASS_QTL36-Nippo10-MSU7	Yield|grain yield|AQCF040|chr06
CLASS_QTL36-Nippo10-MSU7	Yield|grain yield|AQCY023|chr09
CLASS_QTL36-Nippo10-MSU7	Yield|grain yield|AQDK007|chr03
CLASS_QTL36-Nippo10-MSU7	Yield|grain yield|AQFF004|chr03
CLASS_QTL36-Nippo10-MSU7	Yield|grain yield|AQFF006|chr03
CLASS_QTL36-Nippo10-MSU7	Yield|grain yield|AQGS035|chr08
CLASS_QTL36-Nippo10-MSU7	Yield|grain yield|AQGS038|chr08
CLASS_QTL36-Nippo10-MSU7	Yield|harvest index|AQFF016|chr03
CLASS_QTL36-Nippo10-MSU7	Yield|harvest index|AQFF017|chr03
CLASS_QTL36-Nippo10-MSU7	Yield|harvest index|AQFF018|chr03
CLASS_QTL36-Nippo10-MSU7	Yield|harvest index|AQFF019|chr03
CLASS_QTL36-Nippo10-MSU7	Yield|harvest index|AQFF021|chr03
CLASS_QTL36-Nippo10-MSU7	Yield|large vascular bundle number to spikelet number ratio|AQAI067|chr09
CLASS_QTL36-Nippo10-MSU7	Yield|leaf area to spikelet number ratio|AQAI034|chr09
CLASS_QTL36-Nippo10-MSU7	Yield|panicle number|AQCQ008|chr10
CLASS_QTL36-Nippo10-MSU7	Yield|panicle number|AQCY005|chr06
CLASS_QTL36-Nippo10-MSU7	Yield|panicle number|AQCY026|chr06
CLASS_QTL36-Nippo10-MSU7	Yield|panicle number|AQDY107|chr07
CLASS_QTL36-Nippo10-MSU7	Yield|panicle number|AQDY130|chr10
CLASS_QTL36-Nippo10-MSU7	Yield|panicle number|AQDY131|chr10
CLASS_QTL36-Nippo10-MSU7	Yield|panicle number|AQDY132|chr10
CLASS_QTL36-Nippo10-MSU7	Yield|panicle number|AQDY133|chr10
CLASS_QTL36-Nippo10-MSU7	Yield|panicle number|AQDY135|chr10
CLASS_QTL36-Nippo10-MSU7	Yield|panicle number|AQE082|chr08
CLASS_QTL36-Nippo10-MSU7	Yield|panicle number|AQFF060|chr04
CLASS_QTL36-Nippo10-MSU7	Yield|panicle number|CQAE12|chr11
CLASS_QTL36-Nippo10-MSU7	Yield|panicle number|CQAQ9|chr04
CLASS_QTL36-Nippo10-MSU7	Yield|panicle number|CQAS122|chr10
CLASS_QTL36-Nippo10-MSU7	Yield|panicle number|CQAS96|chr08
CLASS_QTL36-Nippo10-MSU7	Yield|panicle number|CQE57|chr07
CLASS_QTL36-Nippo10-MSU7	Yield|panicle number|CQK10|chr08
CLASS_QTL36-Nippo10-MSU7	Yield|panicle number|CQK15|chr11
CLASS_QTL36-Nippo10-MSU7	Yield|panicle tiller ratio|AQBC053|chr07
CLASS_QTL36-Nippo10-MSU7	Yield|panicle tiller ratio|AQBC054|chr07
CLASS_QTL36-Nippo10-MSU7	Yield|panicle weight|AQBX006|chr03
CLASS_QTL36-Nippo10-MSU7	Yield|panicle weight|AQBX012|chr05
CLASS_QTL36-Nippo10-MSU7	Yield|panicle weight|AQBX013|chr05
CLASS_QTL36-Nippo10-MSU7	Yield|panicle weight|AQBX015|chr07
CLASS_QTL36-Nippo10-MSU7	Yield|panicle weight|AQBX016|chr07
CLASS_QTL36-Nippo10-MSU7	Yield|panicle weight|AQBX017|chr07
CLASS_QTL36-Nippo10-MSU7	Yield|panicle weight|AQBX019|chr09
CLASS_QTL36-Nippo10-MSU7	Yield|panicle weight|AQBX025|chr03
CLASS_QTL36-Nippo10-MSU7	Yield|panicle weight|AQBX031|chr05
CLASS_QTL36-Nippo10-MSU7	Yield|panicle weight|AQBX032|chr07
CLASS_QTL36-Nippo10-MSU7	Yield|panicle weight|AQBX033|chr07
CLASS_QTL36-Nippo10-MSU7	Yield|panicle weight|AQBX034|chr07
CLASS_QTL36-Nippo10-MSU7	Yield|panicle weight|CQN43|chr01
CLASS_QTL36-Nippo10-MSU7	Yield|panicle weight|CQN47|chr07
CLASS_QTL36-Nippo10-MSU7	Yield|panicle weight|CQN48|chr11
CLASS_QTL36-Nippo10-MSU7	Yield|seed number|AQBK007|chr04
CLASS_QTL36-Nippo10-MSU7	Yield|seed number|AQBK041|chr02
CLASS_QTL36-Nippo10-MSU7	Yield|seed number|AQBK042|chr06
CLASS_QTL36-Nippo10-MSU7	Yield|seed number|AQBK043|chr10
CLASS_QTL36-Nippo10-MSU7	Yield|seed number|CQAS103|chr08
CLASS_QTL36-Nippo10-MSU7	Yield|seed number|CQAS112|chr09
CLASS_QTL36-Nippo10-MSU7	Yield|seed number|CQAS129|chr10
CLASS_QTL36-Nippo10-MSU7	Yield|seed number|CQAS34|chr03
CLASS_QTL36-Nippo10-MSU7	Yield|seed number|CQAS38|chr03
CLASS_QTL36-Nippo10-MSU7	Yield|seed number|CQAS60|chr05
CLASS_QTL36-Nippo10-MSU7	Yield|seed number|CQAS64|chr05
CLASS_QTL36-Nippo10-MSU7	Yield|seed number|CQAS99|chr08
CLASS_QTL36-Nippo10-MSU7	Yield|seed set percent|AQBK045|chr06
CLASS_QTL36-Nippo10-MSU7	Yield|seed set percent|AQBK047|chr12
CLASS_QTL36-Nippo10-MSU7	Yield|seed set percent|AQBK051|chr10
CLASS_QTL36-Nippo10-MSU7	Yield|seed set percent|AQBK052|chr09
CLASS_QTL36-Nippo10-MSU7	Yield|seed set percent|AQBK055|chr10
CLASS_QTL36-Nippo10-MSU7	Yield|seed set percent|AQCG006|chr07
CLASS_QTL36-Nippo10-MSU7	Yield|seed set percent|AQED063|chr02
CLASS_QTL36-Nippo10-MSU7	Yield|seed set percent|AQFE065|chr10
CLASS_QTL36-Nippo10-MSU7	Yield|seed set percent|AQFE066|chr10
CLASS_QTL36-Nippo10-MSU7	Yield|seed set percent|CQAS100|chr08
CLASS_QTL36-Nippo10-MSU7	Yield|seed set percent|CQAS126|chr10
CLASS_QTL36-Nippo10-MSU7	Yield|seed set percent|CQAS61|chr05
CLASS_QTL36-Nippo10-MSU7	Yield|seed set percent|CQB13|chr04
CLASS_QTL36-Nippo10-MSU7	Yield|seed set percent|CQB14|chr04
CLASS_QTL36-Nippo10-MSU7	Yield|seed set percent|CQB17|chr05
CLASS_QTL36-Nippo10-MSU7	Yield|seed set percent|CQB24|chr07
CLASS_QTL36-Nippo10-MSU7	Yield|seed weight|AQAE025|chr11
CLASS_QTL36-Nippo10-MSU7	Yield|seed weight|AQDQ044|chr05
CLASS_QTL36-Nippo10-MSU7	Yield|seed weight|AQDQ045|chr05
CLASS_QTL36-Nippo10-MSU7	Yield|seed weight|AQDQ049|chr05
CLASS_QTL36-Nippo10-MSU7	Yield|seed weight|AQDQ050|chr05
CLASS_QTL36-Nippo10-MSU7	Yield|seed weight|AQGS028|chr09
CLASS_QTL36-Nippo10-MSU7	Yield|seed weight|AQQ034|chr09
CLASS_QTL36-Nippo10-MSU7	Yield|spikelet number|AQAB056|chr02
CLASS_QTL36-Nippo10-MSU7	Yield|spikelet number|AQAB058|chr06
CLASS_QTL36-Nippo10-MSU7	Yield|spikelet number|AQAB059|chr02
CLASS_QTL36-Nippo10-MSU7	Yield|spikelet number|AQAB071|chr02
CLASS_QTL36-Nippo10-MSU7	Yield|spikelet number|AQAI016|chr02
CLASS_QTL36-Nippo10-MSU7	Yield|spikelet number|AQAK020|chr07
CLASS_QTL36-Nippo10-MSU7	Yield|spikelet number|AQBK005|chr04
CLASS_QTL36-Nippo10-MSU7	Yield|spikelet number|AQBK031|chr02
CLASS_QTL36-Nippo10-MSU7	Yield|spikelet number|AQBK033|chr11
CLASS_QTL36-Nippo10-MSU7	Yield|spikelet number|AQBK037|chr09
CLASS_QTL36-Nippo10-MSU7	Yield|spikelet number|AQCF009|chr06
CLASS_QTL36-Nippo10-MSU7	Yield|spikelet number|AQCF012|chr07
CLASS_QTL36-Nippo10-MSU7	Yield|spikelet number|AQCF020|chr06
CLASS_QTL36-Nippo10-MSU7	Yield|spikelet number|AQCF023|chr07
CLASS_QTL36-Nippo10-MSU7	Yield|spikelet number|AQCF037|chr06
CLASS_QTL36-Nippo10-MSU7	Yield|spikelet number|AQCF043|chr08
CLASS_QTL36-Nippo10-MSU7	Yield|spikelet number|AQCU091|chr11
CLASS_QTL36-Nippo10-MSU7	Yield|spikelet number|AQCU093|chr12
CLASS_QTL36-Nippo10-MSU7	Yield|spikelet number|AQCU099|chr11
CLASS_QTL36-Nippo10-MSU7	Yield|spikelet number|AQCU153|chr05
CLASS_QTL36-Nippo10-MSU7	Yield|spikelet number|AQCU162|chr04
CLASS_QTL36-Nippo10-MSU7	Yield|spikelet number|AQCU240|chr01
CLASS_QTL36-Nippo10-MSU7	Yield|spikelet number|AQCU241|chr07
CLASS_QTL36-Nippo10-MSU7	Yield|spikelet number|AQCU247|chr11
CLASS_QTL36-Nippo10-MSU7	Yield|spikelet number|AQCU251|chr11
CLASS_QTL36-Nippo10-MSU7	Yield|spikelet number|AQCU252|chr01
CLASS_QTL36-Nippo10-MSU7	Yield|spikelet number|AQDQ019|chr02
CLASS_QTL36-Nippo10-MSU7	Yield|spikelet number|AQDQ023|chr03
CLASS_QTL36-Nippo10-MSU7	Yield|spikelet number|AQDQ051|chr08
CLASS_QTL36-Nippo10-MSU7	Yield|spikelet number|AQDQ064|chr12
CLASS_QTL36-Nippo10-MSU7	Yield|spikelet number|AQDV033|chr04
CLASS_QTL36-Nippo10-MSU7	Yield|spikelet number|AQDV034|chr04
CLASS_QTL36-Nippo10-MSU7	Yield|spikelet number|AQFW027|chr09
CLASS_QTL36-Nippo10-MSU7	Yield|spikelet number|AQFW170|chr02
CLASS_QTL36-Nippo10-MSU7	Yield|spikelet number|AQFW175|chr06
CLASS_QTL36-Nippo10-MSU7	Yield|spikelet number|AQFW178|chr09
CLASS_QTL36-Nippo10-MSU7	Yield|spikelet number|AQGP021|chr09
CLASS_QTL36-Nippo10-MSU7	Yield|spikelet number|AQGP057|chr09
CLASS_QTL36-Nippo10-MSU7	Yield|spikelet number|AQGS013|chr05
CLASS_QTL36-Nippo10-MSU7	Yield|spikelet number|AQGS014|chr05
CLASS_QTL36-Nippo10-MSU7	Yield|spikelet number|CQAR42|chr11
CLASS_QTL36-Nippo10-MSU7	Yield|spikelet number|CQAS102|chr08
CLASS_QTL36-Nippo10-MSU7	Yield|spikelet number|CQAS115|chr09
CLASS_QTL36-Nippo10-MSU7	Yield|spikelet number|CQAS123|chr10
CLASS_QTL36-Nippo10-MSU7	Yield|spikelet number|CQAS141|chr11
CLASS_QTL36-Nippo10-MSU7	Yield|spikelet number|CQAS32|chr03
CLASS_QTL36-Nippo10-MSU7	Yield|spikelet number|CQAS37|chr03
CLASS_QTL36-Nippo10-MSU7	Yield|spikelet number|CQAS45|chr04
CLASS_QTL36-Nippo10-MSU7	Yield|spikelet number|CQAS58|chr05
CLASS_QTL36-Nippo10-MSU7	Yield|spikelet number|CQAS97|chr08
CLASS_QTL36-Nippo10-MSU7	Yield|spikelet number|CQC3|chr04
CLASS_QTL36-Nippo10-MSU7	Yield|spikelet number|CQN49|chr01
CLASS_QTL36-Nippo10-MSU7	Yield|spikelet number|CQN51|chr01
CLASS_QTL36-Nippo10-MSU7	Yield|spikelet number|CQN54|chr02
CLASS_QTL36-Nippo10-MSU7	Yield|spikelet number|CQN56|chr02
CLASS_QTL36-Nippo10-MSU7	Yield|spikelet weight|CQN61|chr11
CLASS_QTL36-Nippo10-MSU7	Yield|total biomass yield|AQAC016|chr09
CLASS_QTL36-Nippo10-MSU7	Yield|total biomass yield|AQGI206|chr09
CLASS_QTL36-Nippo10-MSU7	Yield|total biomass yield|AQGI207|chr07
CLASS_QTL36-Nippo10-MSU7	Yield|total biomass yield|AQGI230|chr07
CLASS_QTL36-Nippo10-MSU7	Yield|total biomass yield|AQGI234|chr11
CLASS_QTL36-Nippo10-MSU7	Yield|total biomass yield|AQGI246|chr10
CLASS_QTL36-Nippo10-MSU7	Yield|total biomass yield|AQGI260|chr06
CLASS_QTL36-Nippo10-MSU7	Yield|total biomass yield|AQGI262|chr04
CLASS_QTL36-Nippo10-MSU7	Yield|total biomass yield|AQGI269|chr08
CLASS_QTL36-Nippo10-MSU7	Yield|yield|CQAJ1|chr07
CLASS_QTL36-Nippo10-MSU7	Yield|yield|CQAS104|chr08
CLASS_QTL36-Nippo10-MSU7	Yield|yield|CQAS156|chr12
CLASS_QTL36-Nippo10-MSU7	Yield|yield|CQAS26|chr02
CLASS_QTL36-Nippo10-MSU7	Yield|yield|CQAS91|chr07
CLASS_QTL36-Nippo10-MSU7	Yield|yield|CQE40|chr05

## Sheet: Union_enrichment_perBin_cat_sys
bin	sys	cat
bin01	CLASS_GO-FULL_MSU7	C|GO:0031966|mitochondrial membrane
bin01	CLASS_GO-FULL_MSU7	F|GO:0004659|prenyltransferase activity
bin01	CLASS_GO-FULL_MSU7	F|GO:0004664|prephenate dehydratase activity
bin01	CLASS_GO-FULL_MSU7	F|GO:0008495|protoheme IX farnesyltransferase activity
bin01	CLASS_GO-FULL_MSU7	P|GO:0006783|heme biosynthetic process
bin01	CLASS_GO-FULL_MSU7	P|GO:0009094|L-phenylalanine biosynthetic process
bin01	CLASS_GO-FULL_MSU7	P|GO:0048034|heme O biosynthetic process
bin01	CLASS_mapman-path_msu7	13.1.6.3.1_amino acid metabolism.synthesis.aromatic aa.phenylalanine.arogenate dehydratase / prephenate dehydratase
bin01	CLASS_mapman-path_msu7	19.99_tetrapyrrole synthesis.unspecified
bin01	CLASS_mapman-path_msu7	27.3.67_RNA.regulation of transcription.putative transcription regulator
bin01	CLASS_msu7ann_MSU7	"AATF, putative, expressed"
bin01	CLASS_msu7ann_MSU7	"BAH domain containing protein, expressed"
bin01	CLASS_msu7ann_MSU7	"G-patch domain containing protein, expressed"
bin01	CLASS_msu7ann_MSU7	"OsFBX11 - F-box domain containing protein, expressed"
bin01	CLASS_msu7ann_MSU7	"OsFBX12 - F-box domain containing protein, expressed"
bin01	CLASS_msu7ann_MSU7	"prenyltransferase, putative, expressed"
bin01	CLASS_msu7ann_MSU7	"RNA-dependent RNA polymerase, putative, expressed"
bin01	CLASS_msu7ann_MSU7	"tetratricopeptide repeat containing protein, putative, expressed"
bin01	CLASS_QTL36-Nippo10-MSU7	Abiotic stress|deep root dry weight|AQAL048|chr01
bin01	CLASS_QTL36-Nippo10-MSU7	Abiotic stress|leaf drying|AQD024|chr01
bin01	CLASS_QTL36-Nippo10-MSU7	Abiotic stress|leaf drying|AQD027|chr01
bin01	CLASS_QTL36-Nippo10-MSU7	Abiotic stress|potassium concentration|CQI1|chr01
bin01	CLASS_QTL36-Nippo10-MSU7	Anatomy|adaxial stomatal frequency|CQG1|chr01
bin01	CLASS_QTL36-Nippo10-MSU7	Anatomy|culm length|CQX6|chr01
bin01	CLASS_QTL36-Nippo10-MSU7	Anatomy|internode length|CQX21|chr01
bin01	CLASS_QTL36-Nippo10-MSU7	Anatomy|large vascular bundle number|AQBJ001|chr01
bin01	CLASS_QTL36-Nippo10-MSU7	Anatomy|large vascular bundle number|AQBJ006|chr01
bin01	CLASS_QTL36-Nippo10-MSU7	Anatomy|leaf length|AQCU070|chr01
bin01	CLASS_QTL36-Nippo10-MSU7	Anatomy|root thickness|AQAL060|chr01
bin01	CLASS_QTL36-Nippo10-MSU7	Anatomy|seminal root length|CQS5|chr01
bin01	CLASS_QTL36-Nippo10-MSU7	Anatomy|specific leaf area|CQE6|chr01
bin01	CLASS_QTL36-Nippo10-MSU7	Biochemical|chlorophyll content|AQCW002|chr01
bin01	CLASS_QTL36-Nippo10-MSU7	Biochemical|H2O2 content|AQCW010|chr01
bin01	CLASS_QTL36-Nippo10-MSU7	Biochemical|soluble protein content|CQF2|chr01
bin01	CLASS_QTL36-Nippo10-MSU7	Biochemical|soluble protein content|CQN3|chr01
bin01	CLASS_QTL36-Nippo10-MSU7	Biochemical|soluble protein content|CQN5|chr01
bin01	CLASS_QTL36-Nippo10-MSU7	Biotic stress|blast disease resistance|AQCT001|chr01
bin01	CLASS_QTL36-Nippo10-MSU7	Biotic stress|blast disease resistance|AQEN001|chr01
bin01	CLASS_QTL36-Nippo10-MSU7	Biotic stress|blast disease resistance|AQEN011|chr01
bin01	CLASS_QTL36-Nippo10-MSU7	Biotic stress|blast disease resistance|AQEN018|chr01
bin01	CLASS_QTL36-Nippo10-MSU7	Development|days to heading|AQCU052|chr01
bin01	CLASS_QTL36-Nippo10-MSU7	Development|days to heading|AQCU114|chr01
bin01	CLASS_QTL36-Nippo10-MSU7	Development|days to heading|AQCU120|chr01
bin01	CLASS_QTL36-Nippo10-MSU7	Development|days to heading|AQCU182|chr01
bin01	CLASS_QTL36-Nippo10-MSU7	Development|leaf senescence|CQN26|chr01
bin01	CLASS_QTL36-Nippo10-MSU7	Quality|chalkiness of endosperm|AQCV031|chr01
bin01	CLASS_QTL36-Nippo10-MSU7	Quality|head rice|AQFU004|chr01
bin01	CLASS_QTL36-Nippo10-MSU7	Sterility or fertility|spikelet fertility|AQCU255|chr01
bin01	CLASS_QTL36-Nippo10-MSU7	Vigor|plant height|CQAX2|chr01
bin01	CLASS_QTL36-Nippo10-MSU7	Vigor|plant height|CQE2|chr01
bin01	CLASS_QTL36-Nippo10-MSU7	Vigor|plant height|CQE3|chr01
bin01	CLASS_QTL36-Nippo10-MSU7	Vigor|root dry weight|AQGI037|chr01
bin01	CLASS_QTL36-Nippo10-MSU7	Vigor|root to shoot ratio|AQA044|chr01
bin01	CLASS_QTL36-Nippo10-MSU7	Vigor|seedling vigor|AQEP015|chr01
bin01	CLASS_QTL36-Nippo10-MSU7	Yield|1000-seed weight|AQEY003|chr01
bin01	CLASS_QTL36-Nippo10-MSU7	Yield|1000-seed weight|CQAO10|chr01
bin01	CLASS_QTL36-Nippo10-MSU7	Yield|grain yield per plant|AQED048|chr01
bin01	CLASS_QTL36-Nippo10-MSU7	Yield|panicle weight|CQN43|chr01
bin01	CLASS_QTL36-Nippo10-MSU7	Yield|spikelet number|AQCU240|chr01
bin01	CLASS_QTL36-Nippo10-MSU7	Yield|spikelet number|AQCU252|chr01
bin01	CLASS_QTL36-Nippo10-MSU7	Yield|spikelet number|CQN49|chr01
bin01	CLASS_QTL36-Nippo10-MSU7	Yield|spikelet number|CQN51|chr01
bin02	CLASS_GO-FULL_MSU7	C|GO:0005622|intracellular
bin02	CLASS_GO-FULL_MSU7	C|GO:0005840|ribosome
bin02	CLASS_GO-FULL_MSU7	C|GO:0016020|membrane
bin02	CLASS_GO-FULL_MSU7	F|GO:0003735|structural constituent of ribosome
bin02	CLASS_GO-FULL_MSU7	F|GO:0004163|diphosphomevalonate decarboxylase activity
bin02	CLASS_GO-FULL_MSU7	F|GO:0004459|L-lactate dehydrogenase activity
bin02	CLASS_GO-FULL_MSU7	P|GO:0000003|reproduction
bin02	CLASS_GO-FULL_MSU7	P|GO:0006412|translation
bin02	CLASS_GO-FULL_MSU7	P|GO:0008299|isoprenoid biosynthetic process
bin02	CLASS_GO-FULL_MSU7	P|GO:0009987|cellular process
bin02	CLASS_GO-FULL_MSU7	P|GO:0016310|phosphorylation
bin02	CLASS_mapman-path_msu7	16.1.2.6_secondary metabolism.isoprenoids.mevalonate pathway.mevalonate diphosphate decarboxylase
bin02	CLASS_mapman-path_msu7	26.18_misc.invertase/pectin methylesterase inhibitor family protein
bin02	CLASS_mapman-path_msu7	29.2.1.1.3.1.5_protein.synthesis.ribosomal protein.prokaryotic.unknown organellar.30S subunit.S5
bin02	CLASS_mapman-path_msu7	29.2.1.2.2.9_protein.synthesis.ribosomal protein.eukaryotic.60S subunit.L9
bin02	CLASS_mapman-path_msu7	34.4_transport.nitrate
bin02	CLASS_msu7ann_MSU7	"ABC2 homolog 4, putative, expressed"
bin02	CLASS_msu7ann_MSU7	"CPuORF11 - conserved peptide uORF-containing transcript, expressed"
bin02	CLASS_msu7ann_MSU7	"diphosphomevalonate decarboxylase family protein, expressed"
bin02	CLASS_msu7ann_MSU7	"FG-GAP repeat-containing protein, putative, expressed"
bin02	CLASS_msu7ann_MSU7	"invertase/pectin methylesterase inhibitor family protein, putative, expressed"
bin02	CLASS_msu7ann_MSU7	"MADS-box transcription factor, putative, expressed"
bin02	CLASS_msu7ann_MSU7	"nitric oxide synthase 1, putative, expressed"
bin02	CLASS_msu7ann_MSU7	"OsFBL6 - F-box domain and LRR containing protein, expressed"
bin02	CLASS_msu7ann_MSU7	"OsMADS60 - MADS-box family gene with MIKCc type-box, expressed"
bin02	CLASS_msu7ann_MSU7	"OsPDIL1-4 protein disulfide isomerase PDIL1-4, expressed"
bin02	CLASS_msu7ann_MSU7	"OsWAK11 - OsWAK receptor-like protein kinase, expressed"
bin02	CLASS_msu7ann_MSU7	"peptidase family C78 domain containing protein, expressed"
bin02	CLASS_msu7ann_MSU7	"POEI25 - Pollen Ole e I allergen and extensin family protein precursor, expressed"
bin02	CLASS_msu7ann_MSU7	"ribosomal protein, putative, expressed"
bin02	CLASS_msu7ann_MSU7	"tetratricopeptide repeat domain containing protein, expressed"
bin02	CLASS_msu7ann_MSU7	"translation initiation factor IF-3, putative, expressed"
bin02	CLASS_msu7ann_MSU7	"transmembrane protein 120A, putative, expressed"
bin02	CLASS_msu7ann_MSU7	"transporter, major facilitator family, putative, expressed"
bin02	CLASS_msu7ann_MSU7	"ZOS2-01 - C2H2 zinc finger protein, expressed"
bin02	CLASS_QTL36-Nippo10-MSU7	Abiotic stress|aluminum sensitivity|AQAY002|chr02
bin02	CLASS_QTL36-Nippo10-MSU7	Biochemical|chlorophyll content|AQCW007|chr02
bin02	CLASS_QTL36-Nippo10-MSU7	Biochemical|leaf nitrogen content|CQF4|chr02
bin02	CLASS_QTL36-Nippo10-MSU7	Development|leaf senescence|CQN31|chr02
bin02	CLASS_QTL36-Nippo10-MSU7	Yield|grain yield per plant|AQFJ064|chr02
bin02	CLASS_QTL36-Nippo10-MSU7	Yield|spikelet number|CQN56|chr02
bin03	CLASS_GO-FULL_MSU7	F|GO:0003674|molecular_function
bin03	CLASS_GO-FULL_MSU7	F|GO:0003700|sequence-specific DNA binding transcription factor activity
bin03	CLASS_GO-FULL_MSU7	F|GO:0003824|catalytic activity
bin03	CLASS_GO-FULL_MSU7	F|GO:0004497|monooxygenase activity
bin03	CLASS_GO-FULL_MSU7	F|GO:0004822|isoleucine-tRNA ligase activity
bin03	CLASS_GO-FULL_MSU7	F|GO:0005488|binding
bin03	CLASS_GO-FULL_MSU7	F|GO:0005506|iron ion binding
bin03	CLASS_GO-FULL_MSU7	F|GO:0008907|integrase activity
bin03	CLASS_GO-FULL_MSU7	F|GO:0009055|electron carrier activity
bin03	CLASS_GO-FULL_MSU7	F|GO:0015662|ATPase activity, coupled to transmembrane movement of ions, phosphorylative mechanism
bin03	CLASS_GO-FULL_MSU7	F|GO:0016820|hydrolase activity, acting on acid anhydrides, catalyzing transmembrane movement of substances
bin03	CLASS_GO-FULL_MSU7	F|GO:0019825|oxygen binding
bin03	CLASS_GO-FULL_MSU7	F|GO:0020037|heme binding
bin03	CLASS_GO-FULL_MSU7	P|GO:0006139|nucleobase-containing compound metabolic process
bin03	CLASS_GO-FULL_MSU7	P|GO:0006754|ATP biosynthetic process
bin03	CLASS_GO-FULL_MSU7	P|GO:0008152|metabolic process
bin03	CLASS_GO-FULL_MSU7	P|GO:0009056|catabolic process
bin03	CLASS_GO-FULL_MSU7	P|GO:0015992|proton transport
bin03	CLASS_GO-FULL_MSU7	P|GO:0055114|oxidation-reduction process
bin03	CLASS_mapman-path_msu7	26.10_misc.cytochrome P450
bin03	CLASS_mapman-path_msu7	27.3.31_RNA.regulation of transcription.TUB transcription factor family
bin03	CLASS_mapman-path_msu7	29.1.5_protein.aa activation.isoleucine-tRNA ligase
bin03	CLASS_mapman-path_msu7	29.5.11_protein.degradation.ubiquitin
bin03	CLASS_mapman-path_msu7	3.3_minor CHO metabolism.sugar alcohols
bin03	CLASS_mapman-path_msu7	33.3_development.squamosa promoter binding like (SPL)
bin03	CLASS_mapman-path_msu7	8.2.99_TCA / org. transformation.other organic acid transformaitons.misc
bin03	CLASS_msu7ann_MSU7	"60S ribosomal protein L27a-3, putative, expressed"
bin03	CLASS_msu7ann_MSU7	"bfr-2, putative, expressed"
bin03	CLASS_msu7ann_MSU7	"BRCA1-associated protein, putative, expressed"
bin03	CLASS_msu7ann_MSU7	"calcium-transporting ATPase 9, plasma membrane-type, putative, expressed"
bin03	CLASS_msu7ann_MSU7	"CAMK_KIN1/SNF1/Nim1_like.14 - CAMK includes calcium/calmodulin depedent protein kinases, expressed"
bin03	CLASS_msu7ann_MSU7	"chaperone protein clpB 1, putative, expressed"
bin03	CLASS_msu7ann_MSU7	"CR084 protein, putative, expressed"
bin03	CLASS_msu7ann_MSU7	"CYPRO4, putative, expressed"
bin03	CLASS_msu7ann_MSU7	"cytochrome P450 71A1, putative, expressed"
bin03	CLASS_msu7ann_MSU7	"cytochrome P450 71D10, putative, expressed"
bin03	CLASS_msu7ann_MSU7	"cytochrome P450 71D8, putative, expressed"
bin03	CLASS_msu7ann_MSU7	"cytochrome P450, putative, expressed"
bin03	CLASS_msu7ann_MSU7	"DEF3 - Defensin and Defensin-like DEFL family, expressed"
bin03	CLASS_msu7ann_MSU7	"DEFL1 - Defensin and Defensin-like DEFL family, expressed"
bin03	CLASS_msu7ann_MSU7	"DEFL78 - Defensin and Defensin-like DEFL family, expressed"
bin03	CLASS_msu7ann_MSU7	"fiber protein Fb15, putative, expressed"
bin03	CLASS_msu7ann_MSU7	"gamma-thionin family domain containing protein, expressed"
bin03	CLASS_msu7ann_MSU7	"isoleucyl-tRNA synthetase, cytoplasmic, putative, expressed"
bin03	CLASS_msu7ann_MSU7	"LTPL43 - Protease inhibitor/seed storage/LTP family protein precursor, putative, expressed"
bin03	CLASS_msu7ann_MSU7	"OsFBD6 - F-box and FBD domain containing protein, expressed"
bin03	CLASS_msu7ann_MSU7	"OsHKT1;3 - Na+ transporter, expressed"
bin03	CLASS_msu7ann_MSU7	"OsMADS29 - MADS-box family gene with MIKCc type-box, expressed"
bin03	CLASS_msu7ann_MSU7	"OsSPL4 - SBP-box gene family member, expressed"
bin03	CLASS_msu7ann_MSU7	"OsSPL5 - SBP-box gene family member, expressed"
bin03	CLASS_msu7ann_MSU7	"protein transport protein SEC61 subunit gamma, putative, expressed"
bin03	CLASS_msu7ann_MSU7	"splicing factor, arginine/serine-rich 12, putative, expressed"
bin03	CLASS_msu7ann_MSU7	"STE_PAK_Ste20_STLK.1 - STE kinases include homologs to sterile 7, sterile 11 and sterile 20 from yeast, expressed"
bin03	CLASS_msu7ann_MSU7	"STRUBBELIG-RECEPTOR FAMILY 3 precursor, putative, expressed"
bin03	CLASS_msu7ann_MSU7	"transglycosylase SLT domain containing protein, expressed"
bin03	CLASS_msu7ann_MSU7	"tubby, putative, expressed"
bin03	CLASS_msu7ann_MSU7	"URED, putative, expressed"
bin03	CLASS_msu7ann_MSU7	"WRKY71, expressed"
bin03	CLASS_msu7ann_MSU7	"zinc-binding protein, putative, expressed"
bin03	CLASS_msu7ann_MSU7	"ZOS2-04 - C2H2 zinc finger protein, expressed"
bin03	CLASS_QTL36-Nippo10-MSU7	Abiotic stress|relative phosphorus distribution between shoot and root|CQAA16|chr02
bin03	CLASS_QTL36-Nippo10-MSU7	Abiotic stress|relative phosphorus distribution between shoot and root|CQAA17|chr02
bin03	CLASS_QTL36-Nippo10-MSU7	Anatomy|culm thickness|AQFP004|chr02
bin03	CLASS_QTL36-Nippo10-MSU7	Anatomy|culm thickness|AQFP026|chr02
bin03	CLASS_QTL36-Nippo10-MSU7	Anatomy|panicle length|AQFW102|chr02
bin03	CLASS_QTL36-Nippo10-MSU7	Anatomy|stigma exsertion|AQEF003|chr02
bin03	CLASS_QTL36-Nippo10-MSU7	Anatomy|stigma exsertion|AQEF005|chr02
bin03	CLASS_QTL36-Nippo10-MSU7	Anatomy|stigma exsertion|AQEF006|chr02
bin03	CLASS_QTL36-Nippo10-MSU7	Biotic stress|brown planthopper resistance|AQAP041|chr02
bin03	CLASS_QTL36-Nippo10-MSU7	Development|days to flower|AQE001|chr02
bin03	CLASS_QTL36-Nippo10-MSU7	Development|days to heading|AQBK012|chr02
bin03	CLASS_QTL36-Nippo10-MSU7	Development|days to heading|AQED001|chr02
bin03	CLASS_QTL36-Nippo10-MSU7	Development|leaf senescence|AQEI114|chr02
bin03	CLASS_QTL36-Nippo10-MSU7	Development|leaf senescence|CQN31|chr02
bin03	CLASS_QTL36-Nippo10-MSU7	Quality|chalkiness of endosperm|AQGB084|chr02
bin03	CLASS_QTL36-Nippo10-MSU7	Quality|chalkiness of endosperm|AQGB108|chr02
bin03	CLASS_QTL36-Nippo10-MSU7	Quality|chalkiness of endosperm|AQGB109|chr02
bin03	CLASS_QTL36-Nippo10-MSU7	Quality|grain length|AQCV003|chr02
bin03	CLASS_QTL36-Nippo10-MSU7	Quality|grain length|AQCV004|chr02
bin03	CLASS_QTL36-Nippo10-MSU7	Vigor|germination speed|CQY1|chr02
bin03	CLASS_QTL36-Nippo10-MSU7	Vigor|plant height|AQBK025|chr02
bin03	CLASS_QTL36-Nippo10-MSU7	Vigor|plant height|AQBK028|chr02
bin03	CLASS_QTL36-Nippo10-MSU7	Vigor|plant height|AQCU062|chr02
bin03	CLASS_QTL36-Nippo10-MSU7	Yield|1000-seed weight|AQDK017|chr02
bin03	CLASS_QTL36-Nippo10-MSU7	Yield|1000-seed weight|AQDR009|chr02
bin03	CLASS_QTL36-Nippo10-MSU7	Yield|grain yield per plant|AQE024|chr02
bin03	CLASS_QTL36-Nippo10-MSU7	Yield|seed number|AQBK041|chr02
bin03	CLASS_QTL36-Nippo10-MSU7	Yield|seed set percent|AQED063|chr02
bin03	CLASS_QTL36-Nippo10-MSU7	Yield|spikelet number|AQBK031|chr02
bin03	CLASS_QTL36-Nippo10-MSU7	Yield|spikelet number|AQFW170|chr02
bin03	CLASS_QTL36-Nippo10-MSU7	Yield|spikelet number|CQN56|chr02
bin03	CLASS_QTL36-Nippo10-MSU7	Yield|yield|CQAS26|chr02
bin04	CLASS_GO-FULL_MSU7	C|GO:0019008|molybdopterin synthase complex
bin04	CLASS_GO-FULL_MSU7	C|GO:0030312|external encapsulating structure
bin04	CLASS_GO-FULL_MSU7	F|GO:0003674|molecular_function
bin04	CLASS_GO-FULL_MSU7	F|GO:0005515|protein binding
bin04	CLASS_GO-FULL_MSU7	F|GO:0045735|nutrient reservoir activity
bin04	CLASS_GO-FULL_MSU7	P|GO:0009791|post-embryonic development
bin04	CLASS_mapman-path_msu7	20.1.5_stress.biotic.regulation of transcription
bin04	CLASS_mapman-path_msu7	27.3.53_RNA.regulation of transcription.High mobility group (HMG) family
bin04	CLASS_mapman-path_msu7	29.2.1.1.1.2.21_protein.synthesis.ribosomal protein.prokaryotic.chloroplast.50S subunit.L21
bin04	CLASS_mapman-path_msu7	33.1_development.storage proteins
bin04	CLASS_msu7ann_MSU7	"50S ribosomal protein L21, chloroplast precursor, putative, expressed"
bin04	CLASS_msu7ann_MSU7	"alpha-hemolysin, putative, expressed"
bin04	CLASS_msu7ann_MSU7	"BED zinc finger family protein, expressed"
bin04	CLASS_msu7ann_MSU7	"bZIP transcription factor family protein, putative, expressed"
bin04	CLASS_msu7ann_MSU7	"CAPIP1, putative, expressed"
bin04	CLASS_msu7ann_MSU7	"CPuORF16 - conserved peptide uORF-containing transcript, expressed"
bin04	CLASS_msu7ann_MSU7	"E1-BTB1 - Bric-a-Brac, Tramtrack, and Broad Complex domain with E1 subfamily conserved sequence, expressed"
bin04	CLASS_msu7ann_MSU7	"glutelin, putative, expressed"
bin04	CLASS_msu7ann_MSU7	"late embryogenesis abundant domain-containing protein, putative, expressed"
bin04	CLASS_msu7ann_MSU7	"lr1 disease resistance protein, putative, expressed"
bin04	CLASS_msu7ann_MSU7	"molybdenum cofactor biosynthesis protein 1, putative, expressed"
bin04	CLASS_msu7ann_MSU7	"OsFBK5 - F-box domain and kelch repeat containing protein, expressed"
bin04	CLASS_msu7ann_MSU7	"OsFBX40 - F-box domain containing protein, expressed"
bin04	CLASS_msu7ann_MSU7	"RGA-1, putative, expressed"
bin04	CLASS_msu7ann_MSU7	"tyrosine-protein phosphatase YVH1, putative, expressed"
bin04	CLASS_msu7ann_MSU7	"VQ domain containing protein, putative, expressed"
bin04	CLASS_msu7ann_MSU7	"xa1, putative, expressed"
bin04	CLASS_msu7ann_MSU7	"zinc finger, C3HC4 type domain containing protein, expressed"
bin04	CLASS_QTL36-Nippo10-MSU7	Abiotic stress|deep root dry weight|AQAL015|chr02
bin04	CLASS_QTL36-Nippo10-MSU7	Abiotic stress|osmotic adjustment capacity|AQDX004|chr02
bin04	CLASS_QTL36-Nippo10-MSU7	Abiotic stress|phosphorus sensitivity|AQCI001|chr02
bin04	CLASS_QTL36-Nippo10-MSU7	Abiotic stress|phosphorus sensitivity|AQCI005|chr02
bin04	CLASS_QTL36-Nippo10-MSU7	Abiotic stress|relative phosphorus distribution between shoot and root|CQAA16|chr02
bin04	CLASS_QTL36-Nippo10-MSU7	Abiotic stress|relative phosphorus distribution between shoot and root|CQAA17|chr02
bin04	CLASS_QTL36-Nippo10-MSU7	Anatomy|culm thickness|AQFP004|chr02
bin04	CLASS_QTL36-Nippo10-MSU7	Anatomy|culm thickness|AQFP026|chr02
bin04	CLASS_QTL36-Nippo10-MSU7	Anatomy|panicle length|AQAB033|chr02
bin04	CLASS_QTL36-Nippo10-MSU7	Anatomy|panicle length|AQCB020|chr02
bin04	CLASS_QTL36-Nippo10-MSU7	Anatomy|panicle length|AQCU231|chr02
bin04	CLASS_QTL36-Nippo10-MSU7	Anatomy|panicle length|AQFW101|chr02
bin04	CLASS_QTL36-Nippo10-MSU7	Anatomy|rhizome branching angle|AQAM036|chr02
bin04	CLASS_QTL36-Nippo10-MSU7	Anatomy|rhizome dry weight|AQAM037|chr02
bin04	CLASS_QTL36-Nippo10-MSU7	Anatomy|secondary branch|AQAB044|chr02
bin04	CLASS_QTL36-Nippo10-MSU7	Anatomy|spikelet density|CQAS20|chr02
bin04	CLASS_QTL36-Nippo10-MSU7	Biochemical|nadh-dependent glutamate synthase content|CQN9|chr02
bin04	CLASS_QTL36-Nippo10-MSU7	Biochemical|soluble protein content|CQN10|chr02
bin04	CLASS_QTL36-Nippo10-MSU7	Biochemical|soluble protein content|CQN11|chr02
bin04	CLASS_QTL36-Nippo10-MSU7	Biotic stress|brown planthopper resistance|AQAU001|chr02
bin04	CLASS_QTL36-Nippo10-MSU7	Development|days to flower|AQE001|chr02
bin04	CLASS_QTL36-Nippo10-MSU7	Development|days to heading|AQBK012|chr02
bin04	CLASS_QTL36-Nippo10-MSU7	Development|days to heading|AQFW189|chr02
bin04	CLASS_QTL36-Nippo10-MSU7	Development|leaf senescence|CQN31|chr02
bin04	CLASS_QTL36-Nippo10-MSU7	Quality|amylose content|AQBN004|chr02
bin04	CLASS_QTL36-Nippo10-MSU7	Quality|chalkiness of endosperm|AQGB084|chr02
bin04	CLASS_QTL36-Nippo10-MSU7	Quality|chalkiness of endosperm|AQGB108|chr02
bin04	CLASS_QTL36-Nippo10-MSU7	Quality|chalkiness of endosperm|AQGB109|chr02
bin04	CLASS_QTL36-Nippo10-MSU7	Quality|cooked kernel elongation|AQGE032|chr02
bin04	CLASS_QTL36-Nippo10-MSU7	Quality|gel consistency|AQBN009|chr02
bin04	CLASS_QTL36-Nippo10-MSU7	Quality|grain length|AQGE001|chr02
bin04	CLASS_QTL36-Nippo10-MSU7	Quality|grain length|CQAL23|chr02
bin04	CLASS_QTL36-Nippo10-MSU7	Sterility or fertility|spikelet fertility|AQDQ020|chr02
bin04	CLASS_QTL36-Nippo10-MSU7	Sterility or fertility|spikelet fertility|AQFW015|chr02
bin04	CLASS_QTL36-Nippo10-MSU7	Vigor|plant height|AQBK025|chr02
bin04	CLASS_QTL36-Nippo10-MSU7	Vigor|plant height|AQDS050|chr02
bin04	CLASS_QTL36-Nippo10-MSU7	Vigor|plant height|AQDS061|chr02
bin04	CLASS_QTL36-Nippo10-MSU7	Vigor|plant height|CQAS14|chr02
bin04	CLASS_QTL36-Nippo10-MSU7	Vigor|root dry weight|AQGI010|chr02
bin04	CLASS_QTL36-Nippo10-MSU7	Vigor|seed dormancy|AQCZ008|chr02
bin04	CLASS_QTL36-Nippo10-MSU7	Yield|grain number|AQDR049|chr02
bin04	CLASS_QTL36-Nippo10-MSU7	Yield|grain yield per plant|AQE024|chr02
bin04	CLASS_QTL36-Nippo10-MSU7	Yield|seed number|AQBK041|chr02
bin04	CLASS_QTL36-Nippo10-MSU7	Yield|spikelet number|AQAB056|chr02
bin04	CLASS_QTL36-Nippo10-MSU7	Yield|spikelet number|AQAB059|chr02
bin04	CLASS_QTL36-Nippo10-MSU7	Yield|spikelet number|AQAB071|chr02
bin04	CLASS_QTL36-Nippo10-MSU7	Yield|spikelet number|AQAI016|chr02
bin04	CLASS_QTL36-Nippo10-MSU7	Yield|spikelet number|AQBK031|chr02
bin04	CLASS_QTL36-Nippo10-MSU7	Yield|spikelet number|AQDQ019|chr02
bin04	CLASS_QTL36-Nippo10-MSU7	Yield|spikelet number|CQN54|chr02
bin04	CLASS_QTL36-Nippo10-MSU7	Yield|spikelet number|CQN56|chr02
bin05	CLASS_GO-FULL_MSU7	C|GO:0009536|plastid
bin05	CLASS_GO-FULL_MSU7	F|GO:0003954|NADH dehydrogenase activity
bin05	CLASS_GO-FULL_MSU7	F|GO:0004048|anthranilate phosphoribosyltransferase activity
bin05	CLASS_GO-FULL_MSU7	F|GO:0008839|4-hydroxy-tetrahydrodipicolinate reductase
bin05	CLASS_GO-FULL_MSU7	P|GO:0009058|biosynthetic process
bin05	CLASS_GO-FULL_MSU7	P|GO:0009089|lysine biosynthetic process via diaminopimelate
bin05	CLASS_mapman-path_msu7	10.1.1.2_cell wall.precursor synthesis.NDP sugar pyrophosphorylase.GDP fucose and fucokinase
bin05	CLASS_mapman-path_msu7	13.1.3.5.2_amino acid metabolism.synthesis.aspartate family.lysine.dihydrodipicolinate reductase
bin05	CLASS_mapman-path_msu7	13.1.6.5.2_amino acid metabolism.synthesis.aromatic aa.tryptophan.anthranilate phosphoribosyltransferase
bin05	CLASS_mapman-path_msu7	29.2.1.1.1.2.11_protein.synthesis.ribosomal protein.prokaryotic.chloroplast.50S subunit.L11
bin05	CLASS_mapman-path_msu7	29.2.1.1.1.2.5_protein.synthesis.ribosomal protein.prokaryotic.chloroplast.50S subunit.L5
bin05	CLASS_mapman-path_msu7	29.4.1.57_protein.postranslational modification.kinase.receptor like cytoplasmatic kinase VII
bin05	CLASS_msu7ann_MSU7	"anthranilate phosphoribosyltransferase, chloroplast precursor, putative, expressed"
bin05	CLASS_msu7ann_MSU7	"CAMK_CAMK_like.17 - CAMK includes calcium/calmodulin depedent protein kinases, expressed"
bin05	CLASS_msu7ann_MSU7	"CAMK_CAMK_like_ULKh_APGy.1 - CAMK includes calcium/calmodulin depedent protein kinases, expressed"
bin05	CLASS_msu7ann_MSU7	"CAMK_KIN1/SNF1/Nim1_like.15 - CAMK includes calcium/calmodulin depedent protein kinases, expressed"
bin05	CLASS_msu7ann_MSU7	"catalase domain containing protein, expressed"
bin05	CLASS_msu7ann_MSU7	"coiled-coil domain-containing protein 124, putative, expressed"
bin05	CLASS_msu7ann_MSU7	"cyclin-dependent kinase A-1, putative, expressed"
bin05	CLASS_msu7ann_MSU7	"cyclin-like F-box, putative, expressed"
bin05	CLASS_msu7ann_MSU7	"DEF8 - Defensin and Defensin-like DEFL family, expressed"
bin05	CLASS_msu7ann_MSU7	"dihydrodipicolinate reductase, putative, expressed"
bin05	CLASS_msu7ann_MSU7	"DNA-binding bromodomain-containing protein, putative, expressed"
bin05	CLASS_msu7ann_MSU7	"electron carrier/ protein disulfide oxidoreductase, putative, expressed"
bin05	CLASS_msu7ann_MSU7	"glycosyl hydrolases family 16 protein, protein, expressed"
bin05	CLASS_msu7ann_MSU7	"glycosylphosphatidylinositol anchor biosynthesis protein 11, putative, expressed"
bin05	CLASS_msu7ann_MSU7	"hydrolase, alpha/beta fold family protein, putative, expressed"
bin05	CLASS_msu7ann_MSU7	"leucine-rich repeat transmembrane protein kinase, putative, expressed"
bin05	CLASS_msu7ann_MSU7	"major facilitator superfamily domain-containing protein 5, putative, expressed"
bin05	CLASS_msu7ann_MSU7	"nascent polypeptide-associated complex subunit alpha, putative, expressed"
bin05	CLASS_msu7ann_MSU7	"OsFBX76 - F-box domain containing protein, expressed"
bin05	CLASS_msu7ann_MSU7	"OsMADS50 - MADS-box family gene with MIKCc type-box, expressed"
bin05	CLASS_msu7ann_MSU7	"OsRhmbd7 - Putative Rhomboid homologue, expressed"
bin05	CLASS_msu7ann_MSU7	"OsSub25 - Putative Subtilisin homologue, expressed"
bin05	CLASS_msu7ann_MSU7	"POLD2 - Putative DNA polymerase delta complex subunit, expressed"
bin05	CLASS_msu7ann_MSU7	"retinol dehydrogenase, putative, expressed"
bin05	CLASS_msu7ann_MSU7	"signal recognition particle 43 kDa protein, chloroplast precursor, putative, expressed"
bin05	CLASS_msu7ann_MSU7	"TKL_IRAK_CrRLK1L-1.6 - The CrRLK1L-1 subfamily has homology to the CrRLK1L homolog, expressed"
bin05	CLASS_msu7ann_MSU7	"Ubiquitin family domain containing protein, expressed"
bin05	CLASS_msu7ann_MSU7	"WD repeat-containing protein 44, putative, expressed"
bin05	CLASS_QTL36-Nippo10-MSU7	Abiotic stress|deep root dry weight|AQR012|chr03
bin05	CLASS_QTL36-Nippo10-MSU7	Abiotic stress|elongation ability|AQFC001|chr03
bin05	CLASS_QTL36-Nippo10-MSU7	Abiotic stress|iron sensitivity|AQEK001|chr03
bin05	CLASS_QTL36-Nippo10-MSU7	Abiotic stress|penetrated root thickness|DQF10|chr03
bin05	CLASS_QTL36-Nippo10-MSU7	Abiotic stress|relative growth rate|DQE36|chr03
bin05	CLASS_QTL36-Nippo10-MSU7	Abiotic stress|relative water content|DQE48|chr03
bin05	CLASS_QTL36-Nippo10-MSU7	Abiotic stress|root penetration index|DQF6|chr03
bin05	CLASS_QTL36-Nippo10-MSU7	Anatomy|leaf angle|AQBV008|chr03
bin05	CLASS_QTL36-Nippo10-MSU7	Anatomy|leaf width|AQBC090|chr03
bin05	CLASS_QTL36-Nippo10-MSU7	Anatomy|leaf width|AQBC091|chr03
bin05	CLASS_QTL36-Nippo10-MSU7	Anatomy|leaf width|AQFW095|chr03
bin05	CLASS_QTL36-Nippo10-MSU7	Anatomy|leaf width|AQFW157|chr03
bin05	CLASS_QTL36-Nippo10-MSU7	Anatomy|leaf width|AQFW219|chr03
bin05	CLASS_QTL36-Nippo10-MSU7	Anatomy|panicle length|AQDQ027|chr03
bin05	CLASS_QTL36-Nippo10-MSU7	Anatomy|root volume|CQAI38|chr03
bin05	CLASS_QTL36-Nippo10-MSU7	Anatomy|spikelet density|CQAR8|chr03
bin05	CLASS_QTL36-Nippo10-MSU7	Anatomy|spikelet density|CQAS33|chr03
bin05	CLASS_QTL36-Nippo10-MSU7	Biochemical|chlorophyll content|CQE15|chr03
bin05	CLASS_QTL36-Nippo10-MSU7	Biotic stress|bacterial blight disease resistance|AQBT002|chr03
bin05	CLASS_QTL36-Nippo10-MSU7	Biotic stress|bacterial blight disease resistance|AQBT003|chr03
bin05	CLASS_QTL36-Nippo10-MSU7	Biotic stress|bacterial blight disease resistance|AQBT004|chr03
bin05	CLASS_QTL36-Nippo10-MSU7	Biotic stress|blast disease resistance|AQEN003|chr03
bin05	CLASS_QTL36-Nippo10-MSU7	Biotic stress|blast disease resistance|AQEN012|chr03
bin05	CLASS_QTL36-Nippo10-MSU7	Biotic stress|sheath blight disease resistance|AQGL002|chr03
bin05	CLASS_QTL36-Nippo10-MSU7	Biotic stress|sheath blight disease resistance|AQGL008|chr03
bin05	CLASS_QTL36-Nippo10-MSU7	Biotic stress|sheath blight disease resistance|AQGL014|chr03
bin05	CLASS_QTL36-Nippo10-MSU7	Development|days to flower|AQAS001|chr03
bin05	CLASS_QTL36-Nippo10-MSU7	Development|days to flower|AQFF022|chr03
bin05	CLASS_QTL36-Nippo10-MSU7	Development|days to flower|AQFF023|chr03
bin05	CLASS_QTL36-Nippo10-MSU7	Development|days to flower|AQFF024|chr03
bin05	CLASS_QTL36-Nippo10-MSU7	Development|days to flower|AQFF025|chr03
bin05	CLASS_QTL36-Nippo10-MSU7	Development|days to flower|AQFF026|chr03
bin05	CLASS_QTL36-Nippo10-MSU7	Development|days to heading|AQCN005|chr03
bin05	CLASS_QTL36-Nippo10-MSU7	Development|days to heading|AQCU001|chr03
bin05	CLASS_QTL36-Nippo10-MSU7	Development|days to heading|AQCU002|chr03
bin05	CLASS_QTL36-Nippo10-MSU7	Development|days to heading|AQCU003|chr03
bin05	CLASS_QTL36-Nippo10-MSU7	Development|days to heading|AQDV009|chr03
bin05	CLASS_QTL36-Nippo10-MSU7	Development|days to heading|AQEA189|chr03
bin05	CLASS_QTL36-Nippo10-MSU7	Development|days to heading|AQEA190|chr03
bin05	CLASS_QTL36-Nippo10-MSU7	Development|days to heading|AQEA191|chr03
bin05	CLASS_QTL36-Nippo10-MSU7	Development|days to heading|AQEA192|chr03
bin05	CLASS_QTL36-Nippo10-MSU7	Development|days to heading|AQEA193|chr03
bin05	CLASS_QTL36-Nippo10-MSU7	Development|days to heading|AQEA194|chr03
bin05	CLASS_QTL36-Nippo10-MSU7	Development|days to heading|AQEA195|chr03
bin05	CLASS_QTL36-Nippo10-MSU7	Development|days to heading|AQEA196|chr03
bin05	CLASS_QTL36-Nippo10-MSU7	Development|days to heading|AQEA197|chr03
bin05	CLASS_QTL36-Nippo10-MSU7	Development|days to heading|AQEA198|chr03
bin05	CLASS_QTL36-Nippo10-MSU7	Development|days to heading|AQEA199|chr03
bin05	CLASS_QTL36-Nippo10-MSU7	Development|days to heading|AQEA200|chr03
bin05	CLASS_QTL36-Nippo10-MSU7	Development|days to heading|AQEA201|chr03
bin05	CLASS_QTL36-Nippo10-MSU7	Development|days to heading|AQFW002|chr03
bin05	CLASS_QTL36-Nippo10-MSU7	Development|days to heading|AQFW039|chr03
bin05	CLASS_QTL36-Nippo10-MSU7	Development|days to heading|AQFW055|chr03
bin05	CLASS_QTL36-Nippo10-MSU7	Development|days to heading|AQGP002|chr03
bin05	CLASS_QTL36-Nippo10-MSU7	Development|days to heading|AQI001|chr03
bin05	CLASS_QTL36-Nippo10-MSU7	Development|days to heading|CQAE2|chr03
bin05	CLASS_QTL36-Nippo10-MSU7	Development|days to heading|CQP3|chr03
bin05	CLASS_QTL36-Nippo10-MSU7	Development|days to maturity|AQAS007|chr03
bin05	CLASS_QTL36-Nippo10-MSU7	Development|leaf senescence|AQEI005|chr03
bin05	CLASS_QTL36-Nippo10-MSU7	Development|leaf senescence|AQEI006|chr03
bin05	CLASS_QTL36-Nippo10-MSU7	Development|leaf senescence|AQEI108|chr03
bin05	CLASS_QTL36-Nippo10-MSU7	Development|leaf senescence|AQEI130|chr03
bin05	CLASS_QTL36-Nippo10-MSU7	Sterility or fertility|pollen fertility|AQBI004|chr03
bin05	CLASS_QTL36-Nippo10-MSU7	Sterility or fertility|spikelet fertility|AQCU104|chr03
bin05	CLASS_QTL36-Nippo10-MSU7	Sterility or fertility|spikelet sterility|AQDS001|chr03
bin05	CLASS_QTL36-Nippo10-MSU7	Vigor|plant height|AQBC010|chr03
bin05	CLASS_QTL36-Nippo10-MSU7	Vigor|plant height|AQBC011|chr03
bin05	CLASS_QTL36-Nippo10-MSU7	Vigor|plant height|AQDQ024|chr03
bin05	CLASS_QTL36-Nippo10-MSU7	Vigor|plant height|AQDQ025|chr03
bin05	CLASS_QTL36-Nippo10-MSU7	Vigor|plant height|AQDQ026|chr03
bin05	CLASS_QTL36-Nippo10-MSU7	Vigor|plant height|AQEA031|chr03
bin05	CLASS_QTL36-Nippo10-MSU7	Vigor|plant height|AQEA032|chr03
bin05	CLASS_QTL36-Nippo10-MSU7	Vigor|plant height|AQEA033|chr03
bin05	CLASS_QTL36-Nippo10-MSU7	Vigor|plant height|AQFW007|chr03
bin05	CLASS_QTL36-Nippo10-MSU7	Vigor|plant height|AQFW020|chr03
bin05	CLASS_QTL36-Nippo10-MSU7	Vigor|plant height|AQFW031|chr03
bin05	CLASS_QTL36-Nippo10-MSU7	Vigor|plant height|CQAX17|chr03
bin05	CLASS_QTL36-Nippo10-MSU7	Vigor|plant height|CQAX32|chr03
bin05	CLASS_QTL36-Nippo10-MSU7	Vigor|plant height|CQAX4|chr03
bin05	CLASS_QTL36-Nippo10-MSU7	Vigor|root dry weight|CQAI46|chr03
bin05	CLASS_QTL36-Nippo10-MSU7	Vigor|tiller number|AQBE054|chr03
bin05	CLASS_QTL36-Nippo10-MSU7	Vigor|tiller number|CQAI15|chr03
bin05	CLASS_QTL36-Nippo10-MSU7	Vigor|tiller number|CQAR7|chr03
bin05	CLASS_QTL36-Nippo10-MSU7	Yield|1000-seed weight|AQDR003|chr03
bin05	CLASS_QTL36-Nippo10-MSU7	Yield|1000-seed weight|CQAS36|chr03
bin05	CLASS_QTL36-Nippo10-MSU7	Yield|grain number|AQDR011|chr03
bin05	CLASS_QTL36-Nippo10-MSU7	Yield|grain yield|AQFF004|chr03
bin05	CLASS_QTL36-Nippo10-MSU7	Yield|grain yield|AQFF006|chr03
bin05	CLASS_QTL36-Nippo10-MSU7	Yield|harvest index|AQFF016|chr03
bin05	CLASS_QTL36-Nippo10-MSU7	Yield|harvest index|AQFF017|chr03
bin05	CLASS_QTL36-Nippo10-MSU7	Yield|harvest index|AQFF018|chr03
bin05	CLASS_QTL36-Nippo10-MSU7	Yield|harvest index|AQFF019|chr03
bin05	CLASS_QTL36-Nippo10-MSU7	Yield|harvest index|AQFF021|chr03
bin05	CLASS_QTL36-Nippo10-MSU7	Yield|seed number|CQAS34|chr03
bin05	CLASS_QTL36-Nippo10-MSU7	Yield|seed number|CQAS38|chr03
bin05	CLASS_QTL36-Nippo10-MSU7	Yield|spikelet number|AQDQ023|chr03
bin05	CLASS_QTL36-Nippo10-MSU7	Yield|spikelet number|CQAS32|chr03
bin05	CLASS_QTL36-Nippo10-MSU7	Yield|spikelet number|CQAS37|chr03
bin06	CLASS_GO-FULL_MSU7	F|GO:0004869|cysteine-type endopeptidase inhibitor activity
bin06	CLASS_GO-FULL_MSU7	F|GO:0008759|UDP-3-O-[3-hydroxymyristoyl] N-acetylglucosamine deacetylase activity
bin06	CLASS_GO-FULL_MSU7	F|GO:0030234|enzyme regulator activity
bin06	CLASS_GO-FULL_MSU7	P|GO:0007049|cell cycle
bin06	CLASS_GO-FULL_MSU7	P|GO:0009987|cellular process
bin06	CLASS_GO-FULL_MSU7	P|GO:0016043|cellular component organization
bin06	CLASS_mapman-path_msu7	27.3_RNA.regulation of transcription
bin06	CLASS_mapman-path_msu7	29.2.1.1.1.2.15_protein.synthesis.ribosomal protein.prokaryotic.chloroplast.50S subunit.L15
bin06	CLASS_mapman-path_msu7	31.3_cell.cycle
bin06	CLASS_msu7ann_MSU7	"50S ribosomal protein L15, chloroplast precursor, putative, expressed"
bin06	CLASS_msu7ann_MSU7	"atypical receptor-like kinase MARK, putative, expressed"
bin06	CLASS_msu7ann_MSU7	"conserved oligomeric complex COG6 family protein, expressed"
bin06	CLASS_msu7ann_MSU7	"cyclin, putative, expressed"
bin06	CLASS_msu7ann_MSU7	"cysteine proteinase inhibitor 6 precursor, putative, expressed"
bin06	CLASS_msu7ann_MSU7	"cysteine proteinase inhibitor precursor, putative, expressed"
bin06	CLASS_msu7ann_MSU7	"leucine-rich repeat resistance protein, putative, expressed"
bin06	CLASS_msu7ann_MSU7	"MFP1 attachment factor 1, putative, expressed"
bin06	CLASS_msu7ann_MSU7	"Os3bglu6 - beta-glucosidase/beta-fucosidase/beta-galactosidase, expressed"
bin06	CLASS_msu7ann_MSU7	"OsFBX79 - F-box domain containing protein, expressed"
bin06	CLASS_msu7ann_MSU7	"OsFBX80 - F-box domain containing protein, expressed"
bin06	CLASS_msu7ann_MSU7	"OsFBX81 - F-box domain containing protein, expressed"
bin06	CLASS_msu7ann_MSU7	"OsMADS1 - MADS-box family gene with MIKCc type-box, expressed"
bin06	CLASS_msu7ann_MSU7	"OsWAK25 - OsWAK receptor-like protein kinase, expressed"
bin06	CLASS_msu7ann_MSU7	"pentatricopeptide repeat domain containing protein, putative, expressed"
bin06	CLASS_msu7ann_MSU7	"pleckstrin homology domain-containing protein-related taxo, putative, expressed"
bin06	CLASS_msu7ann_MSU7	"PPR repeat containing protein, expressed"
bin06	CLASS_msu7ann_MSU7	"PPR repeat containing protein, putative, expressed"
bin06	CLASS_msu7ann_MSU7	"pre-mRNA-processing factor 39, putative, expressed"
bin06	CLASS_msu7ann_MSU7	"RING zinc finger protein-like, putative, expressed"
bin06	CLASS_msu7ann_MSU7	"RPA1B - Putative single-stranded DNA binding complex subunit 1, expressed"
bin06	CLASS_msu7ann_MSU7	"STE_MEK_ste7_MAP2K.6 - STE kinases include homologs to sterile 7, sterile 11 and sterile 20 from yeast, expressed"
bin06	CLASS_msu7ann_MSU7	"targeting protein-related, putative, expressed"
bin06	CLASS_msu7ann_MSU7	"UDP-3-O- N-acetylglucosamine deacetylase, putative, expressed"
bin06	CLASS_msu7ann_MSU7	"ZOS3-05 - C2H2 zinc finger protein, expressed"
bin06	CLASS_QTL36-Nippo10-MSU7	Abiotic stress|deep root dry weight|AQAL004|chr03
bin06	CLASS_QTL36-Nippo10-MSU7	Abiotic stress|deep root to shoot ratio|AQAL010|chr03
bin06	CLASS_QTL36-Nippo10-MSU7	Abiotic stress|elongation ability|AQFC001|chr03
bin06	CLASS_QTL36-Nippo10-MSU7	Abiotic stress|penetrated root number|AQGC006|chr03
bin06	CLASS_QTL36-Nippo10-MSU7	Abiotic stress|penetrated root number|AQGC012|chr03
bin06	CLASS_QTL36-Nippo10-MSU7	Abiotic stress|root penetration index|AQGC015|chr03
bin06	CLASS_QTL36-Nippo10-MSU7	Abiotic stress|root penetration index|AQGC021|chr03
bin06	CLASS_QTL36-Nippo10-MSU7	Abiotic stress|stomatal closure time|AQDL005|chr03
bin06	CLASS_QTL36-Nippo10-MSU7	Abiotic stress|stomatal resistance|AQDL002|chr03
bin06	CLASS_QTL36-Nippo10-MSU7	Anatomy|panicle length|AQDQ028|chr03
bin06	CLASS_QTL36-Nippo10-MSU7	Anatomy|panicle length|AQDQ029|chr03
bin06	CLASS_QTL36-Nippo10-MSU7	Anatomy|panicle length|CQX11|chr03
bin06	CLASS_QTL36-Nippo10-MSU7	Anatomy|root length|AQEX008|chr03
bin06	CLASS_QTL36-Nippo10-MSU7	Anatomy|spikelet density|CQAR8|chr03
bin06	CLASS_QTL36-Nippo10-MSU7	Anatomy|spikelet density|CQAS33|chr03
bin06	CLASS_QTL36-Nippo10-MSU7	Biochemical|chlorophyll content|CQE15|chr03
bin06	CLASS_QTL36-Nippo10-MSU7	Biochemical|total amylase activity|AQAC032|chr03
bin06	CLASS_QTL36-Nippo10-MSU7	Biotic stress|brown planthopper resistance|AQBA010|chr03
bin06	CLASS_QTL36-Nippo10-MSU7	Biotic stress|brown planthopper resistance|AQBA011|chr03
bin06	CLASS_QTL36-Nippo10-MSU7	Biotic stress|brown planthopper resistance|AQBA014|chr03
bin06	CLASS_QTL36-Nippo10-MSU7	Biotic stress|brown planthopper resistance|AQW007|chr03
bin06	CLASS_QTL36-Nippo10-MSU7	Quality|amylose content|AQFU015|chr03
bin06	CLASS_QTL36-Nippo10-MSU7	Quality|crushed grain percentage|AQEE021|chr03
bin06	CLASS_QTL36-Nippo10-MSU7	Sterility or fertility|hybrid incompatibilty|AQDI004|chr03
bin06	CLASS_QTL36-Nippo10-MSU7	Sterility or fertility|spikelet fertility|AQCO005|chr03
bin06	CLASS_QTL36-Nippo10-MSU7	Sterility or fertility|spikelet fertility|AQCO115|chr03
bin06	CLASS_QTL36-Nippo10-MSU7	Sterility or fertility|spikelet fertility|AQCO118|chr03
bin06	CLASS_QTL36-Nippo10-MSU7	Sterility or fertility|spikelet fertility|AQCP005|chr03
bin06	CLASS_QTL36-Nippo10-MSU7	Sterility or fertility|spikelet fertility|AQCU106|chr03
bin06	CLASS_QTL36-Nippo10-MSU7	Vigor|root dry weight|AQGI001|chr03
bin06	CLASS_QTL36-Nippo10-MSU7	Vigor|root dry weight|AQGI011|chr03
bin06	CLASS_QTL36-Nippo10-MSU7	Vigor|tiller number|AQAG009|chr03
bin06	CLASS_QTL36-Nippo10-MSU7	Vigor|tiller number|CQAR7|chr03
bin06	CLASS_QTL36-Nippo10-MSU7	Yield|1000-seed weight|CQAS36|chr03
bin06	CLASS_QTL36-Nippo10-MSU7	Yield|biomass yield|AQGI110|chr03
bin06	CLASS_QTL36-Nippo10-MSU7	Yield|biomass yield|AQGI111|chr03
bin06	CLASS_QTL36-Nippo10-MSU7	Yield|grain yield|AQDK007|chr03
bin06	CLASS_QTL36-Nippo10-MSU7	Yield|panicle weight|AQBX006|chr03
bin06	CLASS_QTL36-Nippo10-MSU7	Yield|panicle weight|AQBX025|chr03
bin06	CLASS_QTL36-Nippo10-MSU7	Yield|seed number|CQAS34|chr03
bin06	CLASS_QTL36-Nippo10-MSU7	Yield|seed number|CQAS38|chr03
bin06	CLASS_QTL36-Nippo10-MSU7	Yield|spikelet number|CQAS32|chr03
bin06	CLASS_QTL36-Nippo10-MSU7	Yield|spikelet number|CQAS37|chr03
bin07	CLASS_GO-FULL_MSU7	C|GO:0005618|cell wall
bin07	CLASS_GO-FULL_MSU7	F|GO:0004252|serine-type endopeptidase activity
bin07	CLASS_GO-FULL_MSU7	F|GO:0004672|protein kinase activity
bin07	CLASS_GO-FULL_MSU7	F|GO:0004674|protein serine/threonine kinase activity
bin07	CLASS_GO-FULL_MSU7	F|GO:0020037|heme binding
bin07	CLASS_GO-FULL_MSU7	F|GO:0042802|identical protein binding
bin07	CLASS_GO-FULL_MSU7	P|GO:0006468|protein phosphorylation
bin07	CLASS_GO-FULL_MSU7	P|GO:0006596|polyamine biosynthetic process
bin07	CLASS_GO-FULL_MSU7	P|GO:0008152|metabolic process
bin07	CLASS_GO-FULL_MSU7	P|GO:0043086|negative regulation of catalytic activity
bin07	CLASS_mapman-path_msu7	11.8.3_lipid metabolism.'exotics' (steroids, squalene etc).UDP-glucose:sterol glucosyltransferase
bin07	CLASS_mapman-path_msu7	13.2.7_amino acid metabolism.degradation.histidine
bin07	CLASS_mapman-path_msu7	29.5.1_protein.degradation.subtilases
bin07	CLASS_mapman-path_msu7	30.2.99_signalling.receptor kinases.misc
bin07	CLASS_msu7ann_MSU7	"cysteine-rich receptor-like protein kinase 37 precursor, putative, expressed"
bin07	CLASS_msu7ann_MSU7	"cytochrome P450 94A1, putative, expressed"
bin07	CLASS_msu7ann_MSU7	"ECT protein, putative, expressed"
bin07	CLASS_msu7ann_MSU7	"legume lectins beta domain containing protein, putative"
bin07	CLASS_msu7ann_MSU7	"OsSub37 - Putative Subtilisin homologue, expressed"
bin07	CLASS_msu7ann_MSU7	"OsSub38 - Putative Subtilisin homologue, expressed"
bin07	CLASS_msu7ann_MSU7	"OsSub39 - Putative Subtilisin homologue, expressed"
bin07	CLASS_msu7ann_MSU7	"OsWAK29 - OsWAK receptor-like protein kinase, expressed"
bin07	CLASS_msu7ann_MSU7	"protein kinase, putative, expressed"
bin07	CLASS_msu7ann_MSU7	"protein transport protein Sec24-like, putative, expressed"
bin07	CLASS_msu7ann_MSU7	"serine-rich 25 kDa antigen protein, putative, expressed"
bin07	CLASS_msu7ann_MSU7	"sterol 3-beta-glucosyltransferase, putative, expressed"
bin07	CLASS_msu7ann_MSU7	"vacuolar ATP synthase subunit F, putative, expressed"
bin07	CLASS_msu7ann_MSU7	expressed protein
bin07	CLASS_QTL36-Nippo10-MSU7	Abiotic stress|cold tolerance|AQDU008|chr04
bin07	CLASS_QTL36-Nippo10-MSU7	Abiotic stress|cold tolerance|CQAA8|chr04
bin07	CLASS_QTL36-Nippo10-MSU7	Abiotic stress|deep root dry weight|AQAL040|chr04
bin07	CLASS_QTL36-Nippo10-MSU7	Abiotic stress|lodging incidence|AQDZ001|chr04
bin07	CLASS_QTL36-Nippo10-MSU7	Abiotic stress|penetrated root thickness|AQGC025|chr04
bin07	CLASS_QTL36-Nippo10-MSU7	Abiotic stress|penetrated root thickness|AQGC031|chr04
bin07	CLASS_QTL36-Nippo10-MSU7	Abiotic stress|phosphorus sensitivity|AQCI006|chr04
bin07	CLASS_QTL36-Nippo10-MSU7	Anatomy|panicle length|AQDY063|chr04
bin07	CLASS_QTL36-Nippo10-MSU7	Anatomy|panicle length|CQAS43|chr04
bin07	CLASS_QTL36-Nippo10-MSU7	Anatomy|root thickness|AQAL063|chr04
bin07	CLASS_QTL36-Nippo10-MSU7	Biochemical|soluble protein content|CQN14|chr04
bin07	CLASS_QTL36-Nippo10-MSU7	Development|days to heading|AQCK008|chr04
bin07	CLASS_QTL36-Nippo10-MSU7	Development|days to heading|CQAS41|chr04
bin07	CLASS_QTL36-Nippo10-MSU7	Development|days to heading|CQE28|chr04
bin07	CLASS_QTL36-Nippo10-MSU7	Development|days to heading|CQX2|chr04
bin07	CLASS_QTL36-Nippo10-MSU7	Development|days to maturity|AQED007|chr04
bin07	CLASS_QTL36-Nippo10-MSU7	Vigor|callus induction|AQGG003|chr04
bin07	CLASS_QTL36-Nippo10-MSU7	Vigor|germination speed|CQY2|chr04
bin07	CLASS_QTL36-Nippo10-MSU7	Vigor|invitro regeneration ability|AQDO005|chr04
bin07	CLASS_QTL36-Nippo10-MSU7	Vigor|invitro regeneration ability|AQDO009|chr04
bin07	CLASS_QTL36-Nippo10-MSU7	Vigor|plant height|CQAS40|chr04
bin07	CLASS_QTL36-Nippo10-MSU7	Yield|spikelet number|CQAS45|chr04
bin08	CLASS_GO-FULL_MSU7	C|GO:0005623|cell
bin08	CLASS_GO-FULL_MSU7	F|GO:0003674|molecular_function
bin08	CLASS_GO-FULL_MSU7	F|GO:0004672|protein kinase activity
bin08	CLASS_GO-FULL_MSU7	F|GO:0004674|protein serine/threonine kinase activity
bin08	CLASS_GO-FULL_MSU7	F|GO:0016301|kinase activity
bin08	CLASS_GO-FULL_MSU7	F|GO:0030246|carbohydrate binding
bin08	CLASS_GO-FULL_MSU7	P|GO:0006464|cellular protein modification process
bin08	CLASS_GO-FULL_MSU7	P|GO:0006468|protein phosphorylation
bin08	CLASS_GO-FULL_MSU7	P|GO:0009856|pollination
bin08	CLASS_GO-FULL_MSU7	P|GO:0009875|pollen-pistil interaction
bin08	CLASS_GO-FULL_MSU7	P|GO:0048544|recognition of pollen
bin08	CLASS_mapman-path_msu7	2.2.1.3.2_major CHO metabolism.degradation.sucrose.invertases.cell wall
bin08	CLASS_mapman-path_msu7	26.21_misc.protease inhibitor/seed storage/lipid transfer protein (LTP) family protein
bin08	CLASS_mapman-path_msu7	27.3.64_RNA.regulation of transcription.PHOR1
bin08	CLASS_mapman-path_msu7	27.3.81_RNA.regulation of transcription.S1FA
bin08	CLASS_mapman-path_msu7	30.2.24_signalling.receptor kinases.S-locus glycoprotein like
bin08	CLASS_msu7ann_MSU7	"1,4-alpha-glucan-branching enzyme 2, chloroplast precursor, putative, expressed"
bin08	CLASS_msu7ann_MSU7	"2-Cys peroxiredoxin BAS1, chloroplast precursor, putative, expressed"
bin08	CLASS_msu7ann_MSU7	"ABC transmembrane transporter domain containing protein, expressed"
bin08	CLASS_msu7ann_MSU7	"DNA-binding protein S1FA, putative, expressed"
bin08	CLASS_msu7ann_MSU7	"glycosyl hydrolases, putative, expressed"
bin08	CLASS_msu7ann_MSU7	"hydrolase, alpha/beta fold family protein, putative, expressed"
bin08	CLASS_msu7ann_MSU7	"insoluble protein, putative, expressed"
bin08	CLASS_msu7ann_MSU7	"LTPL102 - Protease inhibitor/seed storage/LTP family protein precursor, expressed"
bin08	CLASS_msu7ann_MSU7	"LTPL103 - Protease inhibitor/seed storage/LTP family protein precursor, expressed"
bin08	CLASS_msu7ann_MSU7	"nucleoside-diphosphate-sugar epimerase, putative, expressed"
bin08	CLASS_msu7ann_MSU7	"OsFBLD2 - F-box, LRR and FBD domain containing protein, expressed"
bin08	CLASS_msu7ann_MSU7	"OsFBX132 - F-box domain containing protein, expressed"
bin08	CLASS_msu7ann_MSU7	"protein of unknown function DUF1279 domain containing protein, expressed"
bin08	CLASS_msu7ann_MSU7	"RCLEA6 - Root cap and Late embryogenesis related family protein precursor, expressed"
bin08	CLASS_msu7ann_MSU7	"RCN4 Centroradialis-like1 homologous to TFL1 gene; contains Pfam profile PF01161: Phosphatidylethanolamine-binding protein, expressed"
bin08	CLASS_msu7ann_MSU7	"sec23/Sec24 trunk domain containing protein, expressed"
bin08	CLASS_msu7ann_MSU7	"Ser/Thr protein phosphatase family protein, putative, expressed"
bin08	CLASS_msu7ann_MSU7	"serine/threonine-protein kinase receptor precursor, putative, expressed"
bin08	CLASS_msu7ann_MSU7	"ubiquitin interaction motif-containing protein, putative, expressed"
bin08	CLASS_msu7ann_MSU7	"U-box protein CMPG1, putative, expressed"
bin08	CLASS_msu7ann_MSU7	"uncharacterized GTP-binding protein yhbZ, putative, expressed"
bin08	CLASS_QTL36-Nippo10-MSU7	Abiotic stress|deep root dry weight|AQHP052|chr04
bin08	CLASS_QTL36-Nippo10-MSU7	Abiotic stress|elongation ability|AQHH004|chr04
bin08	CLASS_QTL36-Nippo10-MSU7	Abiotic stress|elongation ability|AQHH011|chr04
bin08	CLASS_QTL36-Nippo10-MSU7	Abiotic stress|elongation ability|AQHH031|chr04
bin08	CLASS_QTL36-Nippo10-MSU7	Abiotic stress|elongation ability|AQHH043|chr04
bin08	CLASS_QTL36-Nippo10-MSU7	Abiotic stress|elongation ability|AQHH061|chr04
bin08	CLASS_QTL36-Nippo10-MSU7	Abiotic stress|elongation ability|AQHH062|chr04
bin08	CLASS_QTL36-Nippo10-MSU7	Abiotic stress|elongation ability|AQHH071|chr04
bin08	CLASS_QTL36-Nippo10-MSU7	Abiotic stress|KClO3 resistance|AQF097|chr04
bin08	CLASS_QTL36-Nippo10-MSU7	Abiotic stress|root dry weight to tiller number ratio|AQHP041|chr04
bin08	CLASS_QTL36-Nippo10-MSU7	Abiotic stress|root penetration index|AQFT007|chr04
bin08	CLASS_QTL36-Nippo10-MSU7	Abiotic stress|root penetration index|CQH19|chr04
bin08	CLASS_QTL36-Nippo10-MSU7	Abiotic stress|salt sensitivity|AQEM009|chr04
bin08	CLASS_QTL36-Nippo10-MSU7	Abiotic stress|zinc sensitivity|AQHG002|chr04
bin08	CLASS_QTL36-Nippo10-MSU7	Abiotic stress|zinc sensitivity|AQHG012|chr04
bin08	CLASS_QTL36-Nippo10-MSU7	Anatomy|grain shattering|AQGD017|chr04
bin08	CLASS_QTL36-Nippo10-MSU7	Anatomy|internode length|AQDJ013|chr04
bin08	CLASS_QTL36-Nippo10-MSU7	Anatomy|internode length|CQX16|chr04
bin08	CLASS_QTL36-Nippo10-MSU7	Anatomy|leaf length|AQFW206|chr04
bin08	CLASS_QTL36-Nippo10-MSU7	Anatomy|leaf width|AQCU223|chr04
bin08	CLASS_QTL36-Nippo10-MSU7	Anatomy|leaf width|AQFW156|chr04
bin08	CLASS_QTL36-Nippo10-MSU7	Anatomy|mesocotyl length|AQF137|chr04
bin08	CLASS_QTL36-Nippo10-MSU7	Anatomy|panicle length|AQCU150|chr04
bin08	CLASS_QTL36-Nippo10-MSU7	Anatomy|panicle length|CQX13|chr04
bin08	CLASS_QTL36-Nippo10-MSU7	Anatomy|primary branch|AQP007|chr04
bin08	CLASS_QTL36-Nippo10-MSU7	Anatomy|root thickness|AQHP008|chr04
bin08	CLASS_QTL36-Nippo10-MSU7	Biochemical|chlorophyll content|AQHF016|chr04
bin08	CLASS_QTL36-Nippo10-MSU7	Biochemical|soluble protein content|CQN14|chr04
bin08	CLASS_QTL36-Nippo10-MSU7	Biotic stress|blast disease resistance|AQEN020|chr04
bin08	CLASS_QTL36-Nippo10-MSU7	Biotic stress|blast disease resistance|AQEN022|chr04
bin08	CLASS_QTL36-Nippo10-MSU7	Biotic stress|blast disease resistance|AQEN024|chr04
bin08	CLASS_QTL36-Nippo10-MSU7	Biotic stress|blast disease resistance|AQEN026|chr04
bin08	CLASS_QTL36-Nippo10-MSU7	Biotic stress|blast disease resistance|AQEN060|chr04
bin08	CLASS_QTL36-Nippo10-MSU7	Biotic stress|blast disease resistance|AQEN061|chr04
bin08	CLASS_QTL36-Nippo10-MSU7	Biotic stress|blast disease resistance|CQAC1|chr04
bin08	CLASS_QTL36-Nippo10-MSU7	Development|basic vegetative phase|AQF089|chr04
bin08	CLASS_QTL36-Nippo10-MSU7	Development|days to flower|AQHQ004|chr04
bin08	CLASS_QTL36-Nippo10-MSU7	Development|days to flower|AQHQ016|chr04
bin08	CLASS_QTL36-Nippo10-MSU7	Development|days to heading|AQAT004|chr04
bin08	CLASS_QTL36-Nippo10-MSU7	Development|days to heading|AQBK014|chr04
bin08	CLASS_QTL36-Nippo10-MSU7	Development|days to maturity|AQED008|chr04
bin08	CLASS_QTL36-Nippo10-MSU7	Development|leaf senescence|AQEI134|chr04
bin08	CLASS_QTL36-Nippo10-MSU7	Development|phyllochron|AQFD001|chr04
bin08	CLASS_QTL36-Nippo10-MSU7	Quality|grain length to width ratio|AQFA016|chr04
bin08	CLASS_QTL36-Nippo10-MSU7	Quality|hull color|AQGD023|chr04
bin08	CLASS_QTL36-Nippo10-MSU7	Quality|hull color|AQGD025|chr04
bin08	CLASS_QTL36-Nippo10-MSU7	Quality|hull color|AQGD027|chr04
bin08	CLASS_QTL36-Nippo10-MSU7	Sterility or fertility|spikelet fertility|AQCU260|chr04
bin08	CLASS_QTL36-Nippo10-MSU7	Sterility or fertility|spikelet fertility|AQDV007|chr04
bin08	CLASS_QTL36-Nippo10-MSU7	Vigor|plant height|AQCU126|chr04
bin08	CLASS_QTL36-Nippo10-MSU7	Vigor|plant height|AQEA067|chr04
bin08	CLASS_QTL36-Nippo10-MSU7	Vigor|plant height|AQEA068|chr04
bin08	CLASS_QTL36-Nippo10-MSU7	Vigor|plant height|AQEA069|chr04
bin08	CLASS_QTL36-Nippo10-MSU7	Vigor|plant height|AQEA070|chr04
bin08	CLASS_QTL36-Nippo10-MSU7	Vigor|plant height|AQEA071|chr04
bin08	CLASS_QTL36-Nippo10-MSU7	Vigor|plant height|AQEA072|chr04
bin08	CLASS_QTL36-Nippo10-MSU7	Vigor|plant height|CQAX33|chr04
bin08	CLASS_QTL36-Nippo10-MSU7	Vigor|plant height|CQAX5|chr04
bin08	CLASS_QTL36-Nippo10-MSU7	Vigor|plant height|CQB11|chr04
bin08	CLASS_QTL36-Nippo10-MSU7	Vigor|root dry weight|AQGI013|chr04
bin08	CLASS_QTL36-Nippo10-MSU7	Vigor|seedling vigor|AQFR007|chr04
bin08	CLASS_QTL36-Nippo10-MSU7	Vigor|tiller number|AQA008|chr04
bin08	CLASS_QTL36-Nippo10-MSU7	Vigor|tiller number|CQAI11|chr04
bin08	CLASS_QTL36-Nippo10-MSU7	Vigor|tiller number|CQAQ5|chr04
bin08	CLASS_QTL36-Nippo10-MSU7	Yield|100-seed weight|AQE052|chr04
bin08	CLASS_QTL36-Nippo10-MSU7	Yield|100-seed weight|AQE053|chr04
bin08	CLASS_QTL36-Nippo10-MSU7	Yield|filled grain number|AQG013|chr04
bin08	CLASS_QTL36-Nippo10-MSU7	Yield|grain number|CQB12|chr04
bin08	CLASS_QTL36-Nippo10-MSU7	Yield|grain number|CQC4|chr04
bin08	CLASS_QTL36-Nippo10-MSU7	Yield|panicle number|AQFF060|chr04
bin08	CLASS_QTL36-Nippo10-MSU7	Yield|panicle number|CQAQ9|chr04
bin08	CLASS_QTL36-Nippo10-MSU7	Yield|seed number|AQBK007|chr04
bin08	CLASS_QTL36-Nippo10-MSU7	Yield|seed set percent|CQB13|chr04
bin08	CLASS_QTL36-Nippo10-MSU7	Yield|seed set percent|CQB14|chr04
bin08	CLASS_QTL36-Nippo10-MSU7	Yield|spikelet number|AQBK005|chr04
bin08	CLASS_QTL36-Nippo10-MSU7	Yield|spikelet number|AQCU162|chr04
bin08	CLASS_QTL36-Nippo10-MSU7	Yield|spikelet number|AQDV033|chr04
bin08	CLASS_QTL36-Nippo10-MSU7	Yield|spikelet number|AQDV034|chr04
bin08	CLASS_QTL36-Nippo10-MSU7	Yield|spikelet number|CQC3|chr04
bin08	CLASS_QTL36-Nippo10-MSU7	Yield|total biomass yield|AQGI262|chr04
bin09	CLASS_GO-FULL_MSU7	C|GO:0032301|MutSalpha complex
bin09	CLASS_GO-FULL_MSU7	C|GO:0032302|MutSbeta complex
bin09	CLASS_GO-FULL_MSU7	F|GO:0004644|phosphoribosylglycinamide formyltransferase activity
bin09	CLASS_GO-FULL_MSU7	F|GO:0008097|5S rRNA binding
bin09	CLASS_GO-FULL_MSU7	F|GO:0016742|hydroxymethyl-, formyl- and related transferase activity
bin09	CLASS_GO-FULL_MSU7	P|GO:0009228|thiamine biosynthetic process
bin09	CLASS_mapman-path_msu7	23.1.2.3_nucleotide metabolism.synthesis.purine.GAR transformylase
bin09	CLASS_mapman-path_msu7	29.2.1.1.3.2.35_protein.synthesis.ribosomal protein.prokaryotic.unknown organellar.50S subunit.L35
bin09	CLASS_mapman-path_msu7	29.2.1.2.2.15_protein.synthesis.ribosomal protein.eukaryotic.60S subunit.L15
bin09	CLASS_msu7ann_MSU7	"60S ribosomal protein L15, putative, expressed"
bin09	CLASS_msu7ann_MSU7	"C4-dicarboxylate transporter/malic acid transport protein domain containing protein, expressed"
bin09	CLASS_msu7ann_MSU7	"endoribonuclease Dicer, putative, expressed"
bin09	CLASS_msu7ann_MSU7	"formyl transferase, putative, expressed"
bin09	CLASS_msu7ann_MSU7	"generative cell specific-1, putative, expressed"
bin09	CLASS_msu7ann_MSU7	"kelch domain containing protein, putative, expressed"
bin09	CLASS_msu7ann_MSU7	"MSH-like DNA mismatch repair protein, putative, expressed"
bin09	CLASS_msu7ann_MSU7	"OsFBDUF24 - F-box and DUF domain containing protein, expressed"
bin09	CLASS_msu7ann_MSU7	"OsSCP28 - Putative Serine Carboxypeptidase homologue, expressed"
bin09	CLASS_msu7ann_MSU7	"protein phosphatase 1 regulatory subunit 11, putative, expressed"
bin09	CLASS_msu7ann_MSU7	"ribosomal protein L25, putative, expressed"
bin09	CLASS_msu7ann_MSU7	"rpp14 family protein, expressed"
bin09	CLASS_msu7ann_MSU7	"Sad1 / UNC-like C-terminal domain containing protein, putative, expressed"
bin09	CLASS_msu7ann_MSU7	"SEC14 cytosolic factor family protein, putative, expressed"
bin09	CLASS_msu7ann_MSU7	"STIGL2 - Stigma-specific Stig1 family protein precursor, putative, expressed"
bin09	CLASS_msu7ann_MSU7	"STIGL3 - Stigma-specific Stig1 family protein precursor, putative, expressed"
bin09	CLASS_QTL36-Nippo10-MSU7	Abiotic stress|osmotic adjustment capacity|CQAV8|chr05
bin09	CLASS_QTL36-Nippo10-MSU7	Abiotic stress|penetrated root number|DQC9|chr05
bin09	CLASS_QTL36-Nippo10-MSU7	Abiotic stress|penetrated to total root ratio|AQC016|chr05
bin09	CLASS_QTL36-Nippo10-MSU7	Anatomy|culm length|AQFP012|chr05
bin09	CLASS_QTL36-Nippo10-MSU7	Anatomy|culm length|AQFP032|chr05
bin09	CLASS_QTL36-Nippo10-MSU7	Anatomy|panicle length|AQGS009|chr05
bin09	CLASS_QTL36-Nippo10-MSU7	Anatomy|panicle length|AQT005|chr05
bin09	CLASS_QTL36-Nippo10-MSU7	Biotic stress|blast disease resistance|AQEN004|chr05
bin09	CLASS_QTL36-Nippo10-MSU7	Development|days to heading|AQBK013|chr05
bin09	CLASS_QTL36-Nippo10-MSU7	Development|days to heading|AQBK016|chr05
bin09	CLASS_QTL36-Nippo10-MSU7	Development|days to heading|AQCU186|chr05
bin09	CLASS_QTL36-Nippo10-MSU7	Development|days to maturity|CQAS55|chr05
bin09	CLASS_QTL36-Nippo10-MSU7	Development|leaf senescence|AQEI079|chr05
bin09	CLASS_QTL36-Nippo10-MSU7	Development|leaf senescence|AQEI111|chr05
bin09	CLASS_QTL36-Nippo10-MSU7	Quality|culm strength|AQFP018|chr05
bin09	CLASS_QTL36-Nippo10-MSU7	Sterility or fertility|spikelet fertility|AQEO006|chr05
bin09	CLASS_QTL36-Nippo10-MSU7	Sterility or fertility|spikelet fertility|AQFW122|chr05
bin09	CLASS_QTL36-Nippo10-MSU7	Vigor|plant height|AQDQ046|chr05
bin09	CLASS_QTL36-Nippo10-MSU7	Vigor|plant height|CQAX34|chr05
bin09	CLASS_QTL36-Nippo10-MSU7	Vigor|root number|CQAW17|chr05
bin09	CLASS_QTL36-Nippo10-MSU7	Vigor|seedling vigor|AQFR023|chr05
bin09	CLASS_QTL36-Nippo10-MSU7	Vigor|seedling vigor|AQFR037|chr05
bin09	CLASS_QTL36-Nippo10-MSU7	Vigor|seedling vigor|AQFR048|chr05
bin09	CLASS_QTL36-Nippo10-MSU7	Vigor|tiller number|AQGS005|chr05
bin09	CLASS_QTL36-Nippo10-MSU7	Yield|1000-seed weight|AQDR006|chr05
bin09	CLASS_QTL36-Nippo10-MSU7	Yield|1000-seed weight|CQAO12|chr05
bin09	CLASS_QTL36-Nippo10-MSU7	Yield|1000-seed weight|CQAS62|chr05
bin09	CLASS_QTL36-Nippo10-MSU7	Yield|grain number|AQGS022|chr05
bin09	CLASS_QTL36-Nippo10-MSU7	Yield|grain yield per panicle|AQE041|chr05
bin09	CLASS_QTL36-Nippo10-MSU7	Yield|seed number|CQAS60|chr05
bin09	CLASS_QTL36-Nippo10-MSU7	Yield|seed number|CQAS64|chr05
bin09	CLASS_QTL36-Nippo10-MSU7	Yield|seed set percent|CQAS61|chr05
bin09	CLASS_QTL36-Nippo10-MSU7	Yield|seed weight|AQDQ044|chr05
bin09	CLASS_QTL36-Nippo10-MSU7	Yield|seed weight|AQDQ045|chr05
bin09	CLASS_QTL36-Nippo10-MSU7	Yield|spikelet number|AQCU153|chr05
bin09	CLASS_QTL36-Nippo10-MSU7	Yield|spikelet number|AQGS013|chr05
bin09	CLASS_QTL36-Nippo10-MSU7	Yield|spikelet number|AQGS014|chr05
bin09	CLASS_QTL36-Nippo10-MSU7	Yield|spikelet number|CQAS58|chr05
bin09	CLASS_QTL36-Nippo10-MSU7	Yield|yield|CQE40|chr05
bin10	CLASS_GO-FULL_MSU7	F|GO:0003949|1-(5-phosphoribosyl)-5-[(5-phosphoribosylamino)methylideneamino]imidazole-4-carboxamide isomerase activity
bin10	CLASS_GO-FULL_MSU7	F|GO:0004452|isopentenyl-diphosphate delta-isomerase activity
bin10	CLASS_GO-FULL_MSU7	F|GO:0015087|cobalt ion transmembrane transporter activity
bin10	CLASS_GO-FULL_MSU7	F|GO:0016756|glutathione gamma-glutamylcysteinyltransferase activity
bin10	CLASS_GO-FULL_MSU7	F|GO:0050242|pyruvate, phosphate dikinase activity
bin10	CLASS_GO-FULL_MSU7	P|GO:0006824|cobalt ion transport
bin10	CLASS_GO-FULL_MSU7	P|GO:0006857|oligopeptide transport
bin10	CLASS_GO-FULL_MSU7	P|GO:0006950|response to stress
bin10	CLASS_GO-FULL_MSU7	P|GO:0009236|cobalamin biosynthetic process
bin10	CLASS_GO-FULL_MSU7	P|GO:0046938|phytochelatin biosynthetic process
bin10	CLASS_mapman-path_msu7	13.1.7.3_amino acid metabolism.synthesis.histidine.phosphoribosyl-AMP cyclohydrolase
bin10	CLASS_mapman-path_msu7	16.1.2.7_secondary metabolism.isoprenoids.mevalonate pathway.isopentenyl pyrophosphate:dimethyllallyl pyrophosphate isomerase
bin10	CLASS_mapman-path_msu7	17.3.1.2.3_hormone metabolism.brassinosteroid.synthesis-degradation.sterols.CYP51
bin10	CLASS_mapman-path_msu7	23.2_nucleotide metabolism.degradation
bin10	CLASS_mapman-path_msu7	27.3.59_RNA.regulation of transcription.Methyl binding domain proteins
bin10	CLASS_mapman-path_msu7	29.5.4_protein.degradation.aspartate protease
bin10	CLASS_mapman-path_msu7	34.13_transport.peptides and oligopeptides
bin10	CLASS_mapman-path_msu7	34.99_transport.misc
bin10	CLASS_mapman-path_msu7	6.5_gluconeogenese/ glyoxylate cycle.pyruvate dikinase
bin10	CLASS_msu7ann_MSU7	"4F5 protein family protein, expressed"
bin10	CLASS_msu7ann_MSU7	"auxin-inducible protein, putative, expressed"
bin10	CLASS_msu7ann_MSU7	"basic 7S globulin precursor, putative, expressed"
bin10	CLASS_msu7ann_MSU7	"cation-transporting ATPase, putative, expressed"
bin10	CLASS_msu7ann_MSU7	"cobalt ion transporter, putative, expressed"
bin10	CLASS_msu7ann_MSU7	"cytochrome b-c1 complex subunit 9, putative, expressed"
bin10	CLASS_msu7ann_MSU7	"DIP1, putative, expressed"
bin10	CLASS_msu7ann_MSU7	"DNA-directed RNA polymerase II subunit RPB7, putative, expressed"
bin10	CLASS_msu7ann_MSU7	"glutathione gamma-glutamylcysteinyltransferase 1, putative, expressed"
bin10	CLASS_msu7ann_MSU7	"homeodomain-related, putative, expressed"
bin10	CLASS_msu7ann_MSU7	"inosine-uridine preferring nucleoside hydrolase family protein, putative, expressed"
bin10	CLASS_msu7ann_MSU7	"methyl-binding domain protein MBD, putative, expressed"
bin10	CLASS_msu7ann_MSU7	"mTERF domain containing protein, expressed"
bin10	CLASS_msu7ann_MSU7	"OsDegp7 - Putative Deg protease homologue, expressed"
bin10	CLASS_msu7ann_MSU7	"OsSPL9 - SBP-box gene family member, expressed"
bin10	CLASS_msu7ann_MSU7	"peptide transporter PTR2, putative, expressed"
bin10	CLASS_msu7ann_MSU7	"pyruvate, phosphate dikinase, chloroplast precursor, putative, expressed"
bin10	CLASS_msu7ann_MSU7	"ran GTPase activating protein, putative, expressed"
bin10	CLASS_msu7ann_MSU7	"tat pathway signal sequence family protein, expressed"
bin10	CLASS_msu7ann_MSU7	"thylakoid lumen protein, putative, expressed"
bin10	CLASS_msu7ann_MSU7	"uncharacterized conserved membrane protein specific to cyanobacteria, putative, expressed"
bin10	CLASS_msu7ann_MSU7	"xanthine/uracil/vitamin C permease, putative"
bin10	CLASS_msu7ann_MSU7	"xyloglucanase inhibitor, putative, expressed"
bin10	CLASS_QTL36-Nippo10-MSU7	Abiotic stress|penetrated root number|DQC9|chr05
bin10	CLASS_QTL36-Nippo10-MSU7	Abiotic stress|penetrated to total root ratio|AQC016|chr05
bin10	CLASS_QTL36-Nippo10-MSU7	Abiotic stress|penetrated to total root ratio|DQC16|chr05
bin10	CLASS_QTL36-Nippo10-MSU7	Abiotic stress|relative water content|DQE50|chr05
bin10	CLASS_QTL36-Nippo10-MSU7	Abiotic stress|root weight|CQQ2|chr05
bin10	CLASS_QTL36-Nippo10-MSU7	Anatomy|large vascular bundle number|AQAB022|chr05
bin10	CLASS_QTL36-Nippo10-MSU7	Anatomy|leaf width|AQCU145|chr05
bin10	CLASS_QTL36-Nippo10-MSU7	Anatomy|panicle length|CQAS56|chr05
bin10	CLASS_QTL36-Nippo10-MSU7	Anatomy|root thickness|CQQ26|chr05
bin10	CLASS_QTL36-Nippo10-MSU7	Anatomy|spikelet density|CQAS59|chr05
bin10	CLASS_QTL36-Nippo10-MSU7	Anatomy|stigma exsertion|AQCC003|chr05
bin10	CLASS_QTL36-Nippo10-MSU7	Biochemical|carbohydrate content|AQAX004|chr05
bin10	CLASS_QTL36-Nippo10-MSU7	Biochemical|chlorophyll content|CQE41|chr05
bin10	CLASS_QTL36-Nippo10-MSU7	Biotic stress|blast disease resistance|AQEN004|chr05
bin10	CLASS_QTL36-Nippo10-MSU7	Biotic stress|brown planthopper resistance|AQAP023|chr05
bin10	CLASS_QTL36-Nippo10-MSU7	Development|days to heading|AQBK013|chr05
bin10	CLASS_QTL36-Nippo10-MSU7	Development|days to heading|AQBK016|chr05
bin10	CLASS_QTL36-Nippo10-MSU7	Development|days to heading|CQAN11|chr05
bin10	CLASS_QTL36-Nippo10-MSU7	Development|days to heading|CQAN14|chr05
bin10	CLASS_QTL36-Nippo10-MSU7	Quality|cracked grain percentage|AQEE019|chr05
bin10	CLASS_QTL36-Nippo10-MSU7	Quality|culm strength|AQFP018|chr05
bin10	CLASS_QTL36-Nippo10-MSU7	Quality|head rice|AQEE015|chr05
bin10	CLASS_QTL36-Nippo10-MSU7	Vigor|plant height|AQEA083|chr05
bin10	CLASS_QTL36-Nippo10-MSU7	Vigor|plant height|AQEA084|chr05
bin10	CLASS_QTL36-Nippo10-MSU7	Vigor|plant height|AQEA085|chr05
bin10	CLASS_QTL36-Nippo10-MSU7	Vigor|plant height|AQEA086|chr05
bin10	CLASS_QTL36-Nippo10-MSU7	Vigor|plant height|AQEA087|chr05
bin10	CLASS_QTL36-Nippo10-MSU7	Vigor|plant height|AQEA088|chr05
bin10	CLASS_QTL36-Nippo10-MSU7	Vigor|plant height|AQEA089|chr05
bin10	CLASS_QTL36-Nippo10-MSU7	Vigor|plant height|AQEA090|chr05
bin10	CLASS_QTL36-Nippo10-MSU7	Vigor|plant height|AQEA091|chr05
bin10	CLASS_QTL36-Nippo10-MSU7	Vigor|plant height|AQEA092|chr05
bin10	CLASS_QTL36-Nippo10-MSU7	Vigor|plant height|AQEA093|chr05
bin10	CLASS_QTL36-Nippo10-MSU7	Vigor|plant height|CQAB45|chr05
bin10	CLASS_QTL36-Nippo10-MSU7	Vigor|plant height|CQAB46|chr05
bin10	CLASS_QTL36-Nippo10-MSU7	Vigor|plant height|CQAB47|chr05
bin10	CLASS_QTL36-Nippo10-MSU7	Vigor|plant height|CQAB48|chr05
bin10	CLASS_QTL36-Nippo10-MSU7	Vigor|plant height|CQAB49|chr05
bin10	CLASS_QTL36-Nippo10-MSU7	Vigor|plant height|CQV10|chr05
bin10	CLASS_QTL36-Nippo10-MSU7	Vigor|root number|CQAW17|chr05
bin10	CLASS_QTL36-Nippo10-MSU7	Vigor|seedling vigor|AQEP016|chr05
bin10	CLASS_QTL36-Nippo10-MSU7	Vigor|tiller number|AQAG018|chr05
bin10	CLASS_QTL36-Nippo10-MSU7	Vigor|tiller number|AQFD005|chr05
bin10	CLASS_QTL36-Nippo10-MSU7	Yield|1000-seed weight|CQAS62|chr05
bin10	CLASS_QTL36-Nippo10-MSU7	Yield|grain yield per panicle|AQDR018|chr05
bin10	CLASS_QTL36-Nippo10-MSU7	Yield|grain yield per panicle|AQE042|chr05
bin10	CLASS_QTL36-Nippo10-MSU7	Yield|grain yield per plant|AQDQ047|chr05
bin10	CLASS_QTL36-Nippo10-MSU7	Yield|grain yield per plant|AQDQ048|chr05
bin10	CLASS_QTL36-Nippo10-MSU7	Yield|panicle weight|AQBX012|chr05
bin10	CLASS_QTL36-Nippo10-MSU7	Yield|panicle weight|AQBX013|chr05
bin10	CLASS_QTL36-Nippo10-MSU7	Yield|panicle weight|AQBX031|chr05
bin10	CLASS_QTL36-Nippo10-MSU7	Yield|seed number|CQAS60|chr05
bin10	CLASS_QTL36-Nippo10-MSU7	Yield|seed number|CQAS64|chr05
bin10	CLASS_QTL36-Nippo10-MSU7	Yield|seed set percent|CQAS61|chr05
bin10	CLASS_QTL36-Nippo10-MSU7	Yield|seed set percent|CQB17|chr05
bin10	CLASS_QTL36-Nippo10-MSU7	Yield|seed weight|AQDQ049|chr05
bin10	CLASS_QTL36-Nippo10-MSU7	Yield|seed weight|AQDQ050|chr05
bin11	CLASS_GO-FULL_MSU7	C|GO:0000151|ubiquitin ligase complex
bin11	CLASS_GO-FULL_MSU7	C|GO:0000786|nucleosome
bin11	CLASS_GO-FULL_MSU7	F|GO:0004124|cysteine synthase activity
bin11	CLASS_GO-FULL_MSU7	F|GO:0004176|ATP-dependent peptidase activity
bin11	CLASS_GO-FULL_MSU7	F|GO:0004842|ubiquitin-protein transferase activity
bin11	CLASS_GO-FULL_MSU7	F|GO:0005515|protein binding
bin11	CLASS_GO-FULL_MSU7	F|GO:0008425|2-polyprenyl-6-methoxy-1,4-benzoquinone methyltransferase activity
bin11	CLASS_GO-FULL_MSU7	F|GO:0016747|transferase activity, transferring acyl groups other than amino-acyl groups
bin11	CLASS_GO-FULL_MSU7	F|GO:0016788|hydrolase activity, acting on ester bonds
bin11	CLASS_GO-FULL_MSU7	F|GO:0030570|pectate lyase activity
bin11	CLASS_GO-FULL_MSU7	P|GO:0006334|nucleosome assembly
bin11	CLASS_GO-FULL_MSU7	P|GO:0006535|cysteine biosynthetic process from serine
bin11	CLASS_GO-FULL_MSU7	P|GO:0006629|lipid metabolic process
bin11	CLASS_GO-FULL_MSU7	P|GO:0006744|ubiquinone biosynthetic process
bin11	CLASS_GO-FULL_MSU7	P|GO:0008152|metabolic process
bin11	CLASS_GO-FULL_MSU7	P|GO:0016567|protein ubiquitination
bin11	CLASS_mapman-path_msu7	10.6.3_cell wall.degradation.pectate lyases and polygalacturonases
bin11	CLASS_mapman-path_msu7	13.1.5.3.1_amino acid metabolism.synthesis.serine-glycine-cysteine group.cysteine.OASTL
bin11	CLASS_mapman-path_msu7	16.2_secondary metabolism.phenylpropanoids
bin11	CLASS_mapman-path_msu7	16.5_secondary metabolism.sulfur-containing
bin11	CLASS_mapman-path_msu7	16.8.1.21_secondary metabolism.flavonoids.anthocyanins.anthocyanin 5-aromatic acyltransferase
bin11	CLASS_mapman-path_msu7	18.8.1_Co-factor and vitamine metabolism.ubiquinone.hexaprenyldihydroxybenzoate methyltransferase
bin11	CLASS_mapman-path_msu7	20.1.7_stress.biotic.PR-proteins
bin11	CLASS_mapman-path_msu7	26.28_misc.GDSL-motif lipase
bin11	CLASS_mapman-path_msu7	27.3.82_RNA.regulation of transcription.plant TF (pbf2)
bin11	CLASS_mapman-path_msu7	28.1.3_DNA.synthesis/chromatin structure.histone
bin11	CLASS_msu7ann_MSU7	"CGMC_MAPKCMGC_2_ERK.12 - CGMC includes CDA, MAPK, GSK3, and CLKC kinases, expressed"
bin11	CLASS_msu7ann_MSU7	"GDSL-like lipase/acylhydrolase, putative, expressed"
bin11	CLASS_msu7ann_MSU7	"glyoxalase/bleomycin resistance protein/dioxygenase, putative, expressed"
bin11	CLASS_msu7ann_MSU7	"GTP-binding protein GUF1, putative, expressed"
bin11	CLASS_msu7ann_MSU7	"histone H3, putative, expressed"
bin11	CLASS_msu7ann_MSU7	"LTPL20 - Protease inhibitor/seed storage/LTP family protein precursor, putative, expressed"
bin11	CLASS_msu7ann_MSU7	"methyltransferase-like protein 5, putative, expressed"
bin11	CLASS_msu7ann_MSU7	"NBS-LRR type disease resistance protein, putative, expressed"
bin11	CLASS_msu7ann_MSU7	"OsFBDUF30 - F-box and DUF domain containing protein, expressed"
bin11	CLASS_msu7ann_MSU7	"OsFBDUF31 - F-box and DUF domain containing protein, expressed"
bin11	CLASS_msu7ann_MSU7	"OsFBDUF32 - F-box and DUF domain containing protein, expressed"
bin11	CLASS_msu7ann_MSU7	"OsFBDUF33 - F-box and DUF domain containing protein, expressed"
bin11	CLASS_msu7ann_MSU7	"OsFBL27 - F-box domain and LRR containing protein, expressed"
bin11	CLASS_msu7ann_MSU7	"OsFBL28 - F-box domain and LRR containing protein, expressed"
bin11	CLASS_msu7ann_MSU7	"OsFBX186 - F-box domain containing protein, expressed"
bin11	CLASS_msu7ann_MSU7	"OsFBX187 - F-box domain containing protein, expressed"
bin11	CLASS_msu7ann_MSU7	"osFTL2 FT-Like2 homologous to Flowering Locus T gene; contains Pfam profile PF01161: Phosphatidylethanolamine-binding protein, expressed"
bin11	CLASS_msu7ann_MSU7	"osFTL3 FT-Like3 homologous to Flowering Locus T gene; contains Pfam profile PF01161: Phosphatidylethanolamine-binding protein, expressed"
bin11	CLASS_msu7ann_MSU7	"OsLonP2 - Putative Lon protease homologue, expressed"
bin11	CLASS_msu7ann_MSU7	"OsMADS5 - MADS-box family gene with MIKCc type-box, expressed"
bin11	CLASS_msu7ann_MSU7	"OsMKK1 - putative MAPKK based on amino acid sequence homology, expressed"
bin11	CLASS_msu7ann_MSU7	"OsPDIL1-5 protein disulfide isomerase PDIL1-5, expressed"
bin11	CLASS_msu7ann_MSU7	"OsPOP11 - Putative Prolyl Oligopeptidase homologue, expressed"
bin11	CLASS_msu7ann_MSU7	"OsSub49 - Putative Subtilisin homologue, expressed"
bin11	CLASS_msu7ann_MSU7	"pectate lyase precursor, putative, expressed"
bin11	CLASS_msu7ann_MSU7	"pollen-specific protein, putative, expressed"
bin11	CLASS_msu7ann_MSU7	"proline-rich cell wall protein-like, putative, expressed"
bin11	CLASS_msu7ann_MSU7	"S-locus-like receptor protein kinase, putative, expressed"
bin11	CLASS_msu7ann_MSU7	"transferase family domain containing protein, expressed"
bin11	CLASS_msu7ann_MSU7	"transferase family protein, putative, expressed"
bin11	CLASS_msu7ann_MSU7	"U-box domain containing heat shock protein, putative, expressed"
bin11	CLASS_msu7ann_MSU7	"WRKY113, expressed"
bin11	CLASS_msu7ann_MSU7	"WRKY73, expressed"
bin11	CLASS_msu7ann_MSU7	"ZOS6-01 - C2H2 zinc finger protein, expressed"
bin11	CLASS_QTL36-Nippo10-MSU7	Abiotic stress|phosphorus sensitivity|AQCI009|chr06
bin11	CLASS_QTL36-Nippo10-MSU7	Abiotic stress|sodium concentration|CQI6|chr06
bin11	CLASS_QTL36-Nippo10-MSU7	Anatomy|large vascular bundle number to leaf area ratio|AQAI048|chr06
bin11	CLASS_QTL36-Nippo10-MSU7	Anatomy|leaf length to width ratio|AQEJ014|chr06
bin11	CLASS_QTL36-Nippo10-MSU7	Anatomy|leaf length to width ratio|AQEJ015|chr06
bin11	CLASS_QTL36-Nippo10-MSU7	Anatomy|leaf length to width ratio|AQEJ016|chr06
bin11	CLASS_QTL36-Nippo10-MSU7	Anatomy|leaf length|AQEJ010|chr06
bin11	CLASS_QTL36-Nippo10-MSU7	Anatomy|leaf length|AQEJ011|chr06
bin11	CLASS_QTL36-Nippo10-MSU7	Anatomy|leaf length|AQFW092|chr06
bin11	CLASS_QTL36-Nippo10-MSU7	Anatomy|leaf width|AQEJ012|chr06
bin11	CLASS_QTL36-Nippo10-MSU7	Anatomy|leaf width|AQEJ013|chr06
bin11	CLASS_QTL36-Nippo10-MSU7	Anatomy|leaf width|AQEJ026|chr06
bin11	CLASS_QTL36-Nippo10-MSU7	Anatomy|leaf width|AQEJ028|chr06
bin11	CLASS_QTL36-Nippo10-MSU7	Anatomy|panicle length|AQAB036|chr06
bin11	CLASS_QTL36-Nippo10-MSU7	Anatomy|panicle length|AQDY078|chr06
bin11	CLASS_QTL36-Nippo10-MSU7	Anatomy|panicle length|AQDY082|chr06
bin11	CLASS_QTL36-Nippo10-MSU7	Anatomy|panicle length|AQDY083|chr06
bin11	CLASS_QTL36-Nippo10-MSU7	Anatomy|secondary branch|AQX010|chr06
bin11	CLASS_QTL36-Nippo10-MSU7	Biochemical|protein content|AQFU022|chr06
bin11	CLASS_QTL36-Nippo10-MSU7	Biotic stress|blast disease resistance|AQEN005|chr06
bin11	CLASS_QTL36-Nippo10-MSU7	Biotic stress|blast disease resistance|AQGJ005|chr06
bin11	CLASS_QTL36-Nippo10-MSU7	Biotic stress|blast disease resistance|AQGJ023|chr06
bin11	CLASS_QTL36-Nippo10-MSU7	Biotic stress|brown planthopper resistance|AQAP056|chr06
bin11	CLASS_QTL36-Nippo10-MSU7	Development|days to heading|AQBZ005|chr06
bin11	CLASS_QTL36-Nippo10-MSU7	Development|days to heading|AQCU188|chr06
bin11	CLASS_QTL36-Nippo10-MSU7	Development|days to heading|AQFX001|chr06
bin11	CLASS_QTL36-Nippo10-MSU7	Development|days to heading|AQY011|chr06
bin11	CLASS_QTL36-Nippo10-MSU7	Development|days to heading|AQY015|chr06
bin11	CLASS_QTL36-Nippo10-MSU7	Development|days to heading|CQAK4|chr06
bin11	CLASS_QTL36-Nippo10-MSU7	Development|days to heading|CQAK6|chr06
bin11	CLASS_QTL36-Nippo10-MSU7	Development|days to heading|CQX3|chr06
bin11	CLASS_QTL36-Nippo10-MSU7	Development|leaf senescence|AQEI096|chr06
bin11	CLASS_QTL36-Nippo10-MSU7	Quality|alkali digestion|AQBP005|chr06
bin11	CLASS_QTL36-Nippo10-MSU7	Quality|alkali digestion|AQFU018|chr06
bin11	CLASS_QTL36-Nippo10-MSU7	Quality|amylose content|AQFU016|chr06
bin11	CLASS_QTL36-Nippo10-MSU7	Quality|amylose content|AQGA003|chr06
bin11	CLASS_QTL36-Nippo10-MSU7	Quality|amylose content|AQGA008|chr06
bin11	CLASS_QTL36-Nippo10-MSU7	Quality|amylose content|CQAF3|chr06
bin11	CLASS_QTL36-Nippo10-MSU7	Quality|chalkiness of endosperm|AQCV026|chr06
bin11	CLASS_QTL36-Nippo10-MSU7	Quality|chalkiness of endosperm|AQCV027|chr06
bin11	CLASS_QTL36-Nippo10-MSU7	Quality|chalkiness of endosperm|AQCV038|chr06
bin11	CLASS_QTL36-Nippo10-MSU7	Quality|chalkiness of endosperm|CQAL10|chr06
bin11	CLASS_QTL36-Nippo10-MSU7	Quality|gel consistency|AQGA022|chr06
bin11	CLASS_QTL36-Nippo10-MSU7	Quality|gel consistency|AQGA026|chr06
bin11	CLASS_QTL36-Nippo10-MSU7	Quality|gel consistency|CQAF5|chr06
bin11	CLASS_QTL36-Nippo10-MSU7	Quality|grain length to width ratio|CQAL18|chr06
bin11	CLASS_QTL36-Nippo10-MSU7	Quality|head rice|AQFU006|chr06
bin11	CLASS_QTL36-Nippo10-MSU7	Quality|seed length|AQT015|chr06
bin11	CLASS_QTL36-Nippo10-MSU7	Sterility or fertility|spikelet fertility|AQCF038|chr06
bin11	CLASS_QTL36-Nippo10-MSU7	Sterility or fertility|spikelet fertility|AQCU046|chr06
bin11	CLASS_QTL36-Nippo10-MSU7	Vigor|germination speed|AQFE111|chr06
bin11	CLASS_QTL36-Nippo10-MSU7	Vigor|plant height|AQCU065|chr06
bin11	CLASS_QTL36-Nippo10-MSU7	Vigor|plant height|AQCU125|chr06
bin11	CLASS_QTL36-Nippo10-MSU7	Vigor|plant height|AQCU128|chr06
bin11	CLASS_QTL36-Nippo10-MSU7	Vigor|plant height|AQHR043|chr06
bin11	CLASS_QTL36-Nippo10-MSU7	Vigor|plant height|AQHR044|chr06
bin11	CLASS_QTL36-Nippo10-MSU7	Vigor|plant height|AQHR045|chr06
bin11	CLASS_QTL36-Nippo10-MSU7	Vigor|plant height|AQHR046|chr06
bin11	CLASS_QTL36-Nippo10-MSU7	Vigor|ratooning ability|CQE43|chr06
bin11	CLASS_QTL36-Nippo10-MSU7	Vigor|root dry weight|AQGI049|chr06
bin11	CLASS_QTL36-Nippo10-MSU7	Vigor|root number|CQAW19|chr06
bin11	CLASS_QTL36-Nippo10-MSU7	Vigor|seedling vigor|AQFR015|chr06
bin11	CLASS_QTL36-Nippo10-MSU7	Vigor|seedling vigor|AQFR045|chr06
bin11	CLASS_QTL36-Nippo10-MSU7	Vigor|seedling vigor|AQFR049|chr06
bin11	CLASS_QTL36-Nippo10-MSU7	Vigor|seedling vigor|AQFV031|chr06
bin11	CLASS_QTL36-Nippo10-MSU7	Vigor|tiller number|CQAW18|chr06
bin11	CLASS_QTL36-Nippo10-MSU7	Yield|1000-seed weight|AQCF039|chr06
bin11	CLASS_QTL36-Nippo10-MSU7	Yield|1000-seed weight|AQCQ017|chr06
bin11	CLASS_QTL36-Nippo10-MSU7	Yield|1000-seed weight|AQCQ040|chr06
bin11	CLASS_QTL36-Nippo10-MSU7	Yield|biomass yield|AQGI115|chr06
bin11	CLASS_QTL36-Nippo10-MSU7	Yield|biomass yield|AQGI150|chr06
bin11	CLASS_QTL36-Nippo10-MSU7	Yield|biomass yield|AQGI171|chr06
bin11	CLASS_QTL36-Nippo10-MSU7	Yield|filled grain number|AQCF008|chr06
bin11	CLASS_QTL36-Nippo10-MSU7	Yield|filled grain number|AQCF019|chr06
bin11	CLASS_QTL36-Nippo10-MSU7	Yield|filled grain number|AQCF036|chr06
bin11	CLASS_QTL36-Nippo10-MSU7	Yield|filled grain percentage|AQE065|chr06
bin11	CLASS_QTL36-Nippo10-MSU7	Yield|filled grain percentage|AQE066|chr06
bin11	CLASS_QTL36-Nippo10-MSU7	Yield|grain number|CQAE17|chr06
bin11	CLASS_QTL36-Nippo10-MSU7	Yield|grain yield per panicle|AQE043|chr06
bin11	CLASS_QTL36-Nippo10-MSU7	Yield|grain yield per plant|AQAK003|chr06
bin11	CLASS_QTL36-Nippo10-MSU7	Yield|grain yield per plant|AQCQ024|chr06
bin11	CLASS_QTL36-Nippo10-MSU7	Yield|grain yield per plant|AQE030|chr06
bin11	CLASS_QTL36-Nippo10-MSU7	Yield|grain yield|AQCF010|chr06
bin11	CLASS_QTL36-Nippo10-MSU7	Yield|grain yield|AQCF021|chr06
bin11	CLASS_QTL36-Nippo10-MSU7	Yield|grain yield|AQCF040|chr06
bin11	CLASS_QTL36-Nippo10-MSU7	Yield|panicle number|AQCY005|chr06
bin11	CLASS_QTL36-Nippo10-MSU7	Yield|panicle number|AQCY026|chr06
bin11	CLASS_QTL36-Nippo10-MSU7	Yield|seed number|AQBK042|chr06
bin11	CLASS_QTL36-Nippo10-MSU7	Yield|seed set percent|AQBK045|chr06
bin11	CLASS_QTL36-Nippo10-MSU7	Yield|spikelet number|AQAB058|chr06
bin11	CLASS_QTL36-Nippo10-MSU7	Yield|spikelet number|AQCF009|chr06
bin11	CLASS_QTL36-Nippo10-MSU7	Yield|spikelet number|AQCF020|chr06
bin11	CLASS_QTL36-Nippo10-MSU7	Yield|spikelet number|AQCF037|chr06
bin11	CLASS_QTL36-Nippo10-MSU7	Yield|spikelet number|AQFW175|chr06
bin11	CLASS_QTL36-Nippo10-MSU7	Yield|total biomass yield|AQGI260|chr06
bin12	CLASS_GO-FULL_MSU7	C|GO:0000145|exocyst
bin12	CLASS_GO-FULL_MSU7	C|GO:0005798|Golgi-associated vesicle
bin12	CLASS_GO-FULL_MSU7	F|GO:0004310|farnesyl-diphosphate farnesyltransferase activity
bin12	CLASS_GO-FULL_MSU7	F|GO:0004650|polygalacturonase activity
bin12	CLASS_GO-FULL_MSU7	F|GO:0016719|carotene 7,8-desaturase activity
bin12	CLASS_GO-FULL_MSU7	F|GO:0016740|transferase activity
bin12	CLASS_GO-FULL_MSU7	F|GO:0016758|transferase activity, transferring hexosyl groups
bin12	CLASS_GO-FULL_MSU7	P|GO:0000003|reproduction
bin12	CLASS_GO-FULL_MSU7	P|GO:0005975|carbohydrate metabolic process
bin12	CLASS_GO-FULL_MSU7	P|GO:0006887|exocytosis
bin12	CLASS_GO-FULL_MSU7	P|GO:0009838|abscission
bin12	CLASS_GO-FULL_MSU7	P|GO:0018279|protein N-linked glycosylation via asparagine
bin12	CLASS_mapman-path_msu7	10.6.3_cell wall.degradation.pectate lyases and polygalacturonases
bin12	CLASS_mapman-path_msu7	11.8.8_lipid metabolism.'exotics' (steroids, squalene etc).squalene synthase
bin12	CLASS_mapman-path_msu7	16.1.4.3_secondary metabolism.isoprenoids.carotenoids.zeta-carotene desaturase
bin12	CLASS_mapman-path_msu7	16.8.1.12_secondary metabolism.flavonoids.anthocyanins.anthocyanidin 3-O-glucosyltransferase
bin12	CLASS_mapman-path_msu7	26.2_misc.UDP glucosyl and glucoronyl transferases
bin12	CLASS_mapman-path_msu7	29.2.1.1.2.1.29_protein.synthesis.ribosomal protein.prokaryotic.mitochondrion.30S subunit.S29
bin12	CLASS_mapman-path_msu7	31.4_cell.vesicle transport
bin12	CLASS_msu7ann_MSU7	"5-nucleotidase surE, putative, expressed"
bin12	CLASS_msu7ann_MSU7	"anthocyanidin 3-O-glucosyltransferase, putative, expressed"
bin12	CLASS_msu7ann_MSU7	"ATEXO70F1, putative, expressed"
bin12	CLASS_msu7ann_MSU7	"CESA8 - cellulose synthase, expressed"
bin12	CLASS_msu7ann_MSU7	"coatomer subunit gamma-2, putative, expressed"
bin12	CLASS_msu7ann_MSU7	"cycloartenol-C-24-methyltransferase 1, putative, expressed"
bin12	CLASS_msu7ann_MSU7	"dolichyl-diphosphooligosaccharide--protein glycosyltransferase 48 kDasubunit precursor, putative, expressed"
bin12	CLASS_msu7ann_MSU7	"exo70 exocyst complex subunit family protein, expressed"
bin12	CLASS_msu7ann_MSU7	"glucosyltransferase, putative, expressed"
bin12	CLASS_msu7ann_MSU7	"LTPL84 - Protease inhibitor/seed storage/LTP family protein precursor, expressed"
bin12	CLASS_msu7ann_MSU7	"NBS-LRR resistance protein, putative, expressed"
bin12	CLASS_msu7ann_MSU7	"OsFBA2 - F-box and FBA domain containing protein, expressed"
bin12	CLASS_msu7ann_MSU7	"OsFBX222 - F-box domain containing protein, expressed"
bin12	CLASS_msu7ann_MSU7	"OsFBX223 - F-box domain containing protein, expressed"
bin12	CLASS_msu7ann_MSU7	"polygalacturonase, putative, expressed"
bin12	CLASS_msu7ann_MSU7	"PROLM25 - Prolamin precursor, expressed"
bin12	CLASS_msu7ann_MSU7	"PROLM26 - Prolamin precursor, expressed"
bin12	CLASS_msu7ann_MSU7	"protein Kinase-associated protein phosphatase, putative, expressed"
bin12	CLASS_msu7ann_MSU7	"rc - bHLH transcription factor regulating proanthocyanidin production in seeds, expressed"
bin12	CLASS_msu7ann_MSU7	"squalene synthetase, putative, expressed"
bin12	CLASS_msu7ann_MSU7	"zeta-carotene desaturase, chloroplast/chromoplast precursor, putative, expressed"
bin12	CLASS_msu7ann_MSU7	"ZOS7-03 - C2H2 zinc finger protein, expressed"
bin12	CLASS_msu7ann_MSU7	expressed protein
bin12	CLASS_QTL36-Nippo10-MSU7	Abiotic stress|relative growth rate|DQE40|chr07
bin12	CLASS_QTL36-Nippo10-MSU7	Abiotic stress|salt sensitivity|AQEM003|chr07
bin12	CLASS_QTL36-Nippo10-MSU7	Anatomy|anther length|AQF068|chr07
bin12	CLASS_QTL36-Nippo10-MSU7	Anatomy|panicle length|AQDY108|chr07
bin12	CLASS_QTL36-Nippo10-MSU7	Anatomy|space to culm ratio|CQE52|chr07
bin12	CLASS_QTL36-Nippo10-MSU7	Anatomy|space|CQE51|chr07
bin12	CLASS_QTL36-Nippo10-MSU7	Anatomy|specific leaf area|CQE50|chr07
bin12	CLASS_QTL36-Nippo10-MSU7	Anatomy|specific leaf area|CQE53|chr07
bin12	CLASS_QTL36-Nippo10-MSU7	Biochemical|soluble protein content|CQN16|chr07
bin12	CLASS_QTL36-Nippo10-MSU7	Biotic stress|blast disease resistance|AQAF031|chr07
bin12	CLASS_QTL36-Nippo10-MSU7	Biotic stress|blast disease resistance|AQAF032|chr07
bin12	CLASS_QTL36-Nippo10-MSU7	Development|days to heading|AQAX017|chr07
bin12	CLASS_QTL36-Nippo10-MSU7	Development|days to heading|AQAX018|chr07
bin12	CLASS_QTL36-Nippo10-MSU7	Development|days to heading|AQEA249|chr07
bin12	CLASS_QTL36-Nippo10-MSU7	Development|days to heading|AQEA250|chr07
bin12	CLASS_QTL36-Nippo10-MSU7	Development|days to heading|AQEA251|chr07
bin12	CLASS_QTL36-Nippo10-MSU7	Development|days to heading|AQEA252|chr07
bin12	CLASS_QTL36-Nippo10-MSU7	Development|days to heading|AQEA253|chr07
bin12	CLASS_QTL36-Nippo10-MSU7	Development|days to heading|AQEA254|chr07
bin12	CLASS_QTL36-Nippo10-MSU7	Development|days to heading|AQEA255|chr07
bin12	CLASS_QTL36-Nippo10-MSU7	Development|days to heading|AQEA256|chr07
bin12	CLASS_QTL36-Nippo10-MSU7	Development|days to heading|AQEA257|chr07
bin12	CLASS_QTL36-Nippo10-MSU7	Development|days to heading|AQEA258|chr07
bin12	CLASS_QTL36-Nippo10-MSU7	Development|days to heading|AQEA259|chr07
bin12	CLASS_QTL36-Nippo10-MSU7	Development|days to heading|AQEA260|chr07
bin12	CLASS_QTL36-Nippo10-MSU7	Development|days to heading|AQEA261|chr07
bin12	CLASS_QTL36-Nippo10-MSU7	Development|days to heading|AQED003|chr07
bin12	CLASS_QTL36-Nippo10-MSU7	Development|days to maturity|CQAS81|chr07
bin12	CLASS_QTL36-Nippo10-MSU7	Development|leaf senescence|CQN35|chr07
bin12	CLASS_QTL36-Nippo10-MSU7	Development|leaf senescence|CQN36|chr07
bin12	CLASS_QTL36-Nippo10-MSU7	Quality|colored grain percentage|AQEE007|chr07
bin12	CLASS_QTL36-Nippo10-MSU7	Quality|colored grain percentage|AQEE010|chr07
bin12	CLASS_QTL36-Nippo10-MSU7	Quality|colored grain percentage|AQEE024|chr07
bin12	CLASS_QTL36-Nippo10-MSU7	Quality|colored grain percentage|AQEE026|chr07
bin12	CLASS_QTL36-Nippo10-MSU7	Quality|colored grain percentage|AQEE028|chr07
bin12	CLASS_QTL36-Nippo10-MSU7	Quality|colored grain percentage|AQEE030|chr07
bin12	CLASS_QTL36-Nippo10-MSU7	Quality|colored grain percentage|AQEE032|chr07
bin12	CLASS_QTL36-Nippo10-MSU7	Quality|colored grain percentage|AQEE034|chr07
bin12	CLASS_QTL36-Nippo10-MSU7	Quality|colored grain percentage|AQEE036|chr07
bin12	CLASS_QTL36-Nippo10-MSU7	Quality|colored grain percentage|AQEE038|chr07
bin12	CLASS_QTL36-Nippo10-MSU7	Quality|grain length|CQAL25|chr07
bin12	CLASS_QTL36-Nippo10-MSU7	Quality|grain weight|CQAJ12|chr07
bin12	CLASS_QTL36-Nippo10-MSU7	Quality|grain weight|CQAJ27|chr07
bin12	CLASS_QTL36-Nippo10-MSU7	Quality|grain width|AQGE011|chr07
bin12	CLASS_QTL36-Nippo10-MSU7	Quality|pericarp color|AQGD028|chr07
bin12	CLASS_QTL36-Nippo10-MSU7	Quality|pericarp color|AQGD029|chr07
bin12	CLASS_QTL36-Nippo10-MSU7	Quality|pericarp color|AQGD030|chr07
bin12	CLASS_QTL36-Nippo10-MSU7	Vigor|germination speed|AQAC008|chr07
bin12	CLASS_QTL36-Nippo10-MSU7	Vigor|plant height|AQEA094|chr07
bin12	CLASS_QTL36-Nippo10-MSU7	Vigor|plant height|AQEA095|chr07
bin12	CLASS_QTL36-Nippo10-MSU7	Vigor|plant height|AQEA096|chr07
bin12	CLASS_QTL36-Nippo10-MSU7	Vigor|plant height|AQEA097|chr07
bin12	CLASS_QTL36-Nippo10-MSU7	Vigor|plant height|AQEA098|chr07
bin12	CLASS_QTL36-Nippo10-MSU7	Vigor|plant height|AQY003|chr07
bin12	CLASS_QTL36-Nippo10-MSU7	Vigor|plant height|CQE48|chr07
bin12	CLASS_QTL36-Nippo10-MSU7	Vigor|plant height|CQE49|chr07
bin12	CLASS_QTL36-Nippo10-MSU7	Vigor|plant height|CQE54|chr07
bin12	CLASS_QTL36-Nippo10-MSU7	Vigor|plant height|CQE55|chr07
bin12	CLASS_QTL36-Nippo10-MSU7	Vigor|seed dormancy|AQGF001|chr07
bin12	CLASS_QTL36-Nippo10-MSU7	Vigor|seed dormancy|AQGF002|chr07
bin12	CLASS_QTL36-Nippo10-MSU7	Vigor|seed dormancy|AQGF003|chr07
bin12	CLASS_QTL36-Nippo10-MSU7	Vigor|seed dormancy|AQGF011|chr07
bin12	CLASS_QTL36-Nippo10-MSU7	Vigor|seed dormancy|AQGF012|chr07
bin12	CLASS_QTL36-Nippo10-MSU7	Vigor|seed dormancy|AQGF013|chr07
bin12	CLASS_QTL36-Nippo10-MSU7	Vigor|seed dormancy|CQAH33|chr07
bin12	CLASS_QTL36-Nippo10-MSU7	Vigor|tiller number|CQAJ18|chr07
bin12	CLASS_QTL36-Nippo10-MSU7	Vigor|tiller number|CQAJ5|chr07
bin12	CLASS_QTL36-Nippo10-MSU7	Yield|1000-seed weight|AQAG048|chr07
bin12	CLASS_QTL36-Nippo10-MSU7	Yield|1000-seed weight|AQCQ018|chr07
bin12	CLASS_QTL36-Nippo10-MSU7	Yield|1000-seed weight|AQCQ041|chr07
bin12	CLASS_QTL36-Nippo10-MSU7	Yield|1000-seed weight|AQED046|chr07
bin12	CLASS_QTL36-Nippo10-MSU7	Yield|1000-seed weight|AQEY012|chr07
bin12	CLASS_QTL36-Nippo10-MSU7	Yield|1000-seed weight|AQEY018|chr07
bin12	CLASS_QTL36-Nippo10-MSU7	Yield|biomass yield|AQDV005|chr07
bin12	CLASS_QTL36-Nippo10-MSU7	Yield|filled grain number|AQCB013|chr07
bin12	CLASS_QTL36-Nippo10-MSU7	Yield|grain number|CQAJ8|chr07
bin12	CLASS_QTL36-Nippo10-MSU7	Yield|grain yield per plant|AQCQ025|chr07
bin12	CLASS_QTL36-Nippo10-MSU7	Yield|panicle number|AQDY107|chr07
bin12	CLASS_QTL36-Nippo10-MSU7	Yield|panicle tiller ratio|AQBC053|chr07
bin12	CLASS_QTL36-Nippo10-MSU7	Yield|panicle tiller ratio|AQBC054|chr07
bin12	CLASS_QTL36-Nippo10-MSU7	Yield|panicle weight|AQBX015|chr07
bin12	CLASS_QTL36-Nippo10-MSU7	Yield|panicle weight|AQBX016|chr07
bin12	CLASS_QTL36-Nippo10-MSU7	Yield|panicle weight|AQBX017|chr07
bin12	CLASS_QTL36-Nippo10-MSU7	Yield|panicle weight|AQBX032|chr07
bin12	CLASS_QTL36-Nippo10-MSU7	Yield|panicle weight|AQBX033|chr07
bin12	CLASS_QTL36-Nippo10-MSU7	Yield|panicle weight|AQBX034|chr07
bin12	CLASS_QTL36-Nippo10-MSU7	Yield|total biomass yield|AQGI230|chr07
bin12	CLASS_QTL36-Nippo10-MSU7	Yield|yield|CQAJ1|chr07
bin12	CLASS_QTL36-Nippo10-MSU7	Yield|yield|CQAS91|chr07
bin13	CLASS_GO-FULL_MSU7	C|GO:0005623|cell
bin13	CLASS_GO-FULL_MSU7	C|GO:0005956|protein kinase CK2 complex
bin13	CLASS_GO-FULL_MSU7	F|GO:0003743|translation initiation factor activity
bin13	CLASS_GO-FULL_MSU7	F|GO:0004713|protein tyrosine kinase activity
bin13	CLASS_GO-FULL_MSU7	F|GO:0008135|translation factor activity, RNA binding
bin13	CLASS_GO-FULL_MSU7	F|GO:0016758|transferase activity, transferring hexosyl groups
bin13	CLASS_GO-FULL_MSU7	F|GO:0019887|protein kinase regulator activity
bin13	CLASS_GO-FULL_MSU7	P|GO:0000184|nuclear-transcribed mRNA catabolic process, nonsense-mediated decay
bin13	CLASS_GO-FULL_MSU7	P|GO:0006352|DNA-templated transcription, initiation
bin13	CLASS_GO-FULL_MSU7	P|GO:0006413|translational initiation
bin13	CLASS_mapman-path_msu7	16.8.2_secondary metabolism.flavonoids.chalcones
bin13	CLASS_mapman-path_msu7	26.2_misc.UDP glucosyl and glucoronyl transferases
bin13	CLASS_mapman-path_msu7	30.2.99_signalling.receptor kinases.misc
bin13	CLASS_mapman-path_msu7	9.9_mitochondrial electron transport / ATP synthesis.F1-ATPase
bin13	CLASS_msu7ann_MSU7	"ATP synthase delta chain, mitochondrial precursor, putative, expressed"
bin13	CLASS_msu7ann_MSU7	"calmodulin-binding transcription activator 5, putative, expressed"
bin13	CLASS_msu7ann_MSU7	"casein kinase II subunit beta-4, putative, expressed"
bin13	CLASS_msu7ann_MSU7	"chalcone synthase, putative, expressed"
bin13	CLASS_msu7ann_MSU7	"cupin 2, conserved barrel domain protein, putative, expressed"
bin13	CLASS_msu7ann_MSU7	"GTPase activating protein, putative, expressed"
bin13	CLASS_msu7ann_MSU7	"immunophilin, putative, expressed"
bin13	CLASS_msu7ann_MSU7	"NAD-dependent malic enzyme, mitochondrial precursor, putative, expressed"
bin13	CLASS_msu7ann_MSU7	"OsFBL38 - F-box domain and LRR containing protein, expressed"
bin13	CLASS_msu7ann_MSU7	"OsSPL13 - SBP-box gene family member, expressed"
bin13	CLASS_msu7ann_MSU7	"OsWAK69 - OsWAK receptor-like cytoplasmic kinase OsWAK-RLCK, expressed"
bin13	CLASS_msu7ann_MSU7	"OsWAK70 - OsWAK receptor-like cytoplasmic kinase OsWAK-RLCK, expressed"
bin13	CLASS_msu7ann_MSU7	"OsWAK71 - OsWAK receptor-like cytoplasmic kinase OsWAK-RLCK, expressed"
bin13	CLASS_msu7ann_MSU7	"OsWAK72 - OsWAK receptor-like cytoplasmic kinase OsWAK-RLCK, expressed"
bin13	CLASS_msu7ann_MSU7	"peptide-Nasparagine amidase, putative, expressed"
bin13	CLASS_msu7ann_MSU7	"phosphoribosylanthranilate transferase, 3 partial, putative"
bin13	CLASS_msu7ann_MSU7	"precollagen-D, putative, expressed"
bin13	CLASS_msu7ann_MSU7	"regulator of nonsense transcripts 1, putative, expressed"
bin13	CLASS_msu7ann_MSU7	"transcription initiation factor IIB, putative, expressed"
bin13	CLASS_msu7ann_MSU7	"ubiquinol-cytochrome C chaperone family protein, putative, expressed"
bin13	CLASS_msu7ann_MSU7	"ubiquitin family protein, putative, expressed"
bin13	CLASS_msu7ann_MSU7	"UDP-glucoronosyl and UDP-glucosyl transferase domain containing protein, expressed"
bin13	CLASS_QTL36-Nippo10-MSU7	Abiotic stress|deep root dry weight|AQAL056|chr07
bin13	CLASS_QTL36-Nippo10-MSU7	Abiotic stress|leaf rolling|AQA047|chr07
bin13	CLASS_QTL36-Nippo10-MSU7	Abiotic stress|osmotic adjustment capacity|CQAV3|chr07
bin13	CLASS_QTL36-Nippo10-MSU7	Anatomy|abaxial stomatal frequency|CQG5|chr07
bin13	CLASS_QTL36-Nippo10-MSU7	Anatomy|culm thickness|AQDZ009|chr07
bin13	CLASS_QTL36-Nippo10-MSU7	Anatomy|panicle length|AQCU151|chr07
bin13	CLASS_QTL36-Nippo10-MSU7	Anatomy|panicle length|AQFW104|chr07
bin13	CLASS_QTL36-Nippo10-MSU7	Anatomy|panicle length|CQAS82|chr07
bin13	CLASS_QTL36-Nippo10-MSU7	Biochemical|soluble protein content|CQN17|chr07
bin13	CLASS_QTL36-Nippo10-MSU7	Biotic stress|blast disease resistance|AQAQ006|chr07
bin13	CLASS_QTL36-Nippo10-MSU7	Biotic stress|blast disease resistance|AQAQ016|chr07
bin13	CLASS_QTL36-Nippo10-MSU7	Biotic stress|blast disease resistance|AQEN007|chr07
bin13	CLASS_QTL36-Nippo10-MSU7	Biotic stress|brown planthopper resistance|AQAP057|chr07
bin13	CLASS_QTL36-Nippo10-MSU7	Development|days to heading|AQFE016|chr07
bin13	CLASS_QTL36-Nippo10-MSU7	Development|days to heading|AQFE017|chr07
bin13	CLASS_QTL36-Nippo10-MSU7	Development|days to heading|AQFE018|chr07
bin13	CLASS_QTL36-Nippo10-MSU7	Development|days to heading|AQFE019|chr07
bin13	CLASS_QTL36-Nippo10-MSU7	Development|days to heading|AQFE020|chr07
bin13	CLASS_QTL36-Nippo10-MSU7	Development|leaf senescence|CQN35|chr07
bin13	CLASS_QTL36-Nippo10-MSU7	Development|leaf senescence|CQN36|chr07
bin13	CLASS_QTL36-Nippo10-MSU7	Quality|colored grain percentage|AQEE005|chr07
bin13	CLASS_QTL36-Nippo10-MSU7	Quality|pericarp color|AQGD028|chr07
bin13	CLASS_QTL36-Nippo10-MSU7	Quality|pericarp color|AQGD029|chr07
bin13	CLASS_QTL36-Nippo10-MSU7	Quality|pericarp color|AQGD030|chr07
bin13	CLASS_QTL36-Nippo10-MSU7	Sterility or fertility|hybrid incompatibilty|AQDI003|chr07
bin13	CLASS_QTL36-Nippo10-MSU7	Sterility or fertility|spikelet fertility|AQFW127|chr07
bin13	CLASS_QTL36-Nippo10-MSU7	Sterility or fertility|spikelet sterility|AQDS075|chr07
bin13	CLASS_QTL36-Nippo10-MSU7	Vigor|callus induction|AQBM002|chr07
bin13	CLASS_QTL36-Nippo10-MSU7	Vigor|plant height|AQDJ002|chr07
bin13	CLASS_QTL36-Nippo10-MSU7	Vigor|plant height|AQFW085|chr07
bin13	CLASS_QTL36-Nippo10-MSU7	Vigor|plant height|CQAX7|chr07
bin13	CLASS_QTL36-Nippo10-MSU7	Vigor|plant height|CQB23|chr07
bin13	CLASS_QTL36-Nippo10-MSU7	Vigor|plant height|CQB25|chr07
bin13	CLASS_QTL36-Nippo10-MSU7	Vigor|ratooning ability|AQDK006|chr07
bin13	CLASS_QTL36-Nippo10-MSU7	Vigor|root dry weight|AQO031|chr07
bin13	CLASS_QTL36-Nippo10-MSU7	Vigor|root number|AQA024|chr07
bin13	CLASS_QTL36-Nippo10-MSU7	Vigor|root number|AQA026|chr07
bin13	CLASS_QTL36-Nippo10-MSU7	Vigor|root number|CQAW23|chr07
bin13	CLASS_QTL36-Nippo10-MSU7	Vigor|seed dormancy|AQCK003|chr07
bin13	CLASS_QTL36-Nippo10-MSU7	Vigor|seed dormancy|CQE56|chr07
bin13	CLASS_QTL36-Nippo10-MSU7	Vigor|seedling vigor|AQFR002|chr07
bin13	CLASS_QTL36-Nippo10-MSU7	Vigor|seedling vigor|AQFR005|chr07
bin13	CLASS_QTL36-Nippo10-MSU7	Vigor|seedling vigor|AQFV032|chr07
bin13	CLASS_QTL36-Nippo10-MSU7	Vigor|tiller number|AQE093|chr07
bin13	CLASS_QTL36-Nippo10-MSU7	Yield|biomass yield|AQAL036|chr07
bin13	CLASS_QTL36-Nippo10-MSU7	Yield|filled grain number|AQAK014|chr07
bin13	CLASS_QTL36-Nippo10-MSU7	Yield|filled grain number|AQCF011|chr07
bin13	CLASS_QTL36-Nippo10-MSU7	Yield|filled grain number|AQCF022|chr07
bin13	CLASS_QTL36-Nippo10-MSU7	Yield|filled grain number|AQCF041|chr07
bin13	CLASS_QTL36-Nippo10-MSU7	Yield|grain yield per panicle|AQDR102|chr07
bin13	CLASS_QTL36-Nippo10-MSU7	Yield|grain yield per plant|AQAK004|chr07
bin13	CLASS_QTL36-Nippo10-MSU7	Yield|panicle number|CQE57|chr07
bin13	CLASS_QTL36-Nippo10-MSU7	Yield|panicle weight|CQN47|chr07
bin13	CLASS_QTL36-Nippo10-MSU7	Yield|seed set percent|AQCG006|chr07
bin13	CLASS_QTL36-Nippo10-MSU7	Yield|seed set percent|CQB24|chr07
bin13	CLASS_QTL36-Nippo10-MSU7	Yield|spikelet number|AQAK020|chr07
bin13	CLASS_QTL36-Nippo10-MSU7	Yield|spikelet number|AQCF012|chr07
bin13	CLASS_QTL36-Nippo10-MSU7	Yield|spikelet number|AQCF023|chr07
bin13	CLASS_QTL36-Nippo10-MSU7	Yield|spikelet number|AQCU241|chr07
bin13	CLASS_QTL36-Nippo10-MSU7	Yield|total biomass yield|AQGI207|chr07
bin14	CLASS_GO-FULL_MSU7	F|GO:0003684|damaged DNA binding
bin14	CLASS_GO-FULL_MSU7	F|GO:0004089|carbonate dehydratase activity
bin14	CLASS_GO-FULL_MSU7	P|GO:0006289|nucleotide-excision repair
bin14	CLASS_GO-FULL_MSU7	P|GO:0006730|one-carbon metabolic process
bin14	CLASS_GO-FULL_MSU7	P|GO:0009058|biosynthetic process
bin14	CLASS_mapman-path_msu7	27.3.20_RNA.regulation of transcription.G2-like transcription factor family, GARP
bin14	CLASS_mapman-path_msu7	29.2.1.1.3.2.1712_protein.synthesis.ribosomal protein.prokaryotic.unknown organellar.50S subunit.L7/L12
bin14	CLASS_mapman-path_msu7	8.3_TCA / org. transformation.carbonic anhydrases
bin14	CLASS_msu7ann_MSU7	"1-phosphatidylinositol-4-phosphate 5-kinase/ zinc ion binding protein, putative, expressed"
bin14	CLASS_msu7ann_MSU7	"arginine decarboxylase, putative, expressed"
bin14	CLASS_msu7ann_MSU7	"ATP-dependent Clp protease adaptor protein ClpS containing protein, expressed"
bin14	CLASS_msu7ann_MSU7	"bifunctional monodehydroascorbate reductase and carbonic anhydrasenectarin-3 precursor, putative, expressed"
bin14	CLASS_msu7ann_MSU7	"CSLA11 - cellulose synthase-like family A, expressed"
bin14	CLASS_msu7ann_MSU7	"disease resistance protein RPM1, putative, expressed"
bin14	CLASS_msu7ann_MSU7	"DNA-repair protein complementing XP-C cells, putative, expressed"
bin14	CLASS_msu7ann_MSU7	"dynamin-2B, putative, expressed"
bin14	CLASS_msu7ann_MSU7	"FAD dependent oxidoreductase, putative, expressed"
bin14	CLASS_msu7ann_MSU7	"linker histone H1 and H5 family protein, expressed"
bin14	CLASS_msu7ann_MSU7	"methylcrotonoyl-CoA carboxylase beta chain, mitochondrial precursor, putative, expressed"
bin14	CLASS_msu7ann_MSU7	"MYB family transcription factor, putative, expressed"
bin14	CLASS_msu7ann_MSU7	"myrosinase precursor, putative, expressed"
bin14	CLASS_msu7ann_MSU7	"OsFBDUF45 - F-box and DUF domain containing protein, expressed"
bin14	CLASS_msu7ann_MSU7	"OsMADS23 - MADS-box family gene with MIKCc type-box, expressed"
bin14	CLASS_msu7ann_MSU7	"STE_MEKK_ste11_MAP3K.21 - STE kinases include homologs to sterile 7, sterile 11 and sterile 20 from yeast, expressed"
bin14	CLASS_msu7ann_MSU7	"variant latency associated nuclear antigen, putative"
bin14	CLASS_msu7ann_MSU7	"YGL010w, putative, expressed"
bin14	CLASS_QTL36-Nippo10-MSU7	Abiotic stress|cold tolerance|AQDU003|chr08
bin14	CLASS_QTL36-Nippo10-MSU7	Abiotic stress|cold tolerance|AQDU012|chr08
bin14	CLASS_QTL36-Nippo10-MSU7	Abiotic stress|cold tolerance|AQF129|chr08
bin14	CLASS_QTL36-Nippo10-MSU7	Abiotic stress|iron sensitivity|AQDP005|chr08
bin14	CLASS_QTL36-Nippo10-MSU7	Abiotic stress|leaf drying|AQD023|chr08
bin14	CLASS_QTL36-Nippo10-MSU7	Abiotic stress|leaf necrosis tolerance|CQAA12|chr08
bin14	CLASS_QTL36-Nippo10-MSU7	Abiotic stress|leaf rolloing tolerance|CQAA3|chr08
bin14	CLASS_QTL36-Nippo10-MSU7	Abiotic stress|osmotic adjustment capacity|AQFT004|chr08
bin14	CLASS_QTL36-Nippo10-MSU7	Abiotic stress|osmotic adjustment capacity|CQAV6|chr08
bin14	CLASS_QTL36-Nippo10-MSU7	Abiotic stress|osmotic adjustment capacity|CQAV7|chr08
bin14	CLASS_QTL36-Nippo10-MSU7	Abiotic stress|osmotic adjustment capacity|CQAV9|chr08
bin14	CLASS_QTL36-Nippo10-MSU7	Abiotic stress|relative root length|AQZ008|chr08
bin14	CLASS_QTL36-Nippo10-MSU7	Abiotic stress|relative root length|CQL8|chr08
bin14	CLASS_QTL36-Nippo10-MSU7	Abiotic stress|relative root length|CQL9|chr08
bin14	CLASS_QTL36-Nippo10-MSU7	Anatomy|awn length|AQF049|chr08
bin14	CLASS_QTL36-Nippo10-MSU7	Anatomy|awn length|AQGD022|chr08
bin14	CLASS_QTL36-Nippo10-MSU7	Anatomy|grain shattering|AQF003|chr08
bin14	CLASS_QTL36-Nippo10-MSU7	Anatomy|internode length|AQDJ015|chr08
bin14	CLASS_QTL36-Nippo10-MSU7	Anatomy|leaf area|AQEJ036|chr08
bin14	CLASS_QTL36-Nippo10-MSU7	Anatomy|leaf area|AQEJ038|chr08
bin14	CLASS_QTL36-Nippo10-MSU7	Anatomy|leaf length|AQFW094|chr08
bin14	CLASS_QTL36-Nippo10-MSU7	Anatomy|leaf width|AQCU224|chr08
bin14	CLASS_QTL36-Nippo10-MSU7	Anatomy|leaf width|AQEJ040|chr08
bin14	CLASS_QTL36-Nippo10-MSU7	Anatomy|leaf width|AQEJ068|chr08
bin14	CLASS_QTL36-Nippo10-MSU7	Anatomy|leaf width|AQEJ070|chr08
bin14	CLASS_QTL36-Nippo10-MSU7	Anatomy|leaf width|AQFW035|chr08
bin14	CLASS_QTL36-Nippo10-MSU7	Anatomy|leaf width|AQFW051|chr08
bin14	CLASS_QTL36-Nippo10-MSU7	Anatomy|leaf width|AQFW065|chr08
bin14	CLASS_QTL36-Nippo10-MSU7	Anatomy|panicle length|AQBS026|chr08
bin14	CLASS_QTL36-Nippo10-MSU7	Anatomy|panicle length|AQDQ053|chr08
bin14	CLASS_QTL36-Nippo10-MSU7	Anatomy|panicle length|AQDQ054|chr08
bin14	CLASS_QTL36-Nippo10-MSU7	Anatomy|panicle length|AQDY109|chr08
bin14	CLASS_QTL36-Nippo10-MSU7	Anatomy|panicle length|CQAS95|chr08
bin14	CLASS_QTL36-Nippo10-MSU7	Anatomy|primary branch length|AQCE030|chr08
bin14	CLASS_QTL36-Nippo10-MSU7	Anatomy|primary branch|AQCE039|chr08
bin14	CLASS_QTL36-Nippo10-MSU7	Anatomy|root length|AQZ004|chr08
bin14	CLASS_QTL36-Nippo10-MSU7	Anatomy|root thickness|AQAL029|chr08
bin14	CLASS_QTL36-Nippo10-MSU7	Anatomy|seed shattering|EQC0032|chr08
bin14	CLASS_QTL36-Nippo10-MSU7	Anatomy|spikelet density|CQAS98|chr08
bin14	CLASS_QTL36-Nippo10-MSU7	Anatomy|tiller angle|AQBC065|chr08
bin14	CLASS_QTL36-Nippo10-MSU7	Anatomy|tiller angle|AQBC066|chr08
bin14	CLASS_QTL36-Nippo10-MSU7	Anatomy|tiller angle|AQBC067|chr08
bin14	CLASS_QTL36-Nippo10-MSU7	Anatomy|tiller angle|AQBC068|chr08
bin14	CLASS_QTL36-Nippo10-MSU7	Biochemical|photosynthetic ability|CQE68|chr08
bin14	CLASS_QTL36-Nippo10-MSU7	Biochemical|rubisco content|CQF11|chr08
bin14	CLASS_QTL36-Nippo10-MSU7	Biochemical|soluble protein content|CQF9|chr08
bin14	CLASS_QTL36-Nippo10-MSU7	Biochemical|soluble protein content|CQN20|chr08
bin14	CLASS_QTL36-Nippo10-MSU7	Biotic stress|brown planthopper resistance|AQAP008|chr08
bin14	CLASS_QTL36-Nippo10-MSU7	Biotic stress|brown planthopper resistance|AQAP009|chr08
bin14	CLASS_QTL36-Nippo10-MSU7	Biotic stress|brown planthopper resistance|AQAP010|chr08
bin14	CLASS_QTL36-Nippo10-MSU7	Biotic stress|brown planthopper resistance|AQAP031|chr08
bin14	CLASS_QTL36-Nippo10-MSU7	Biotic stress|brown planthopper resistance|AQAP033|chr08
bin14	CLASS_QTL36-Nippo10-MSU7	Development|days to heading|AQBK001|chr08
bin14	CLASS_QTL36-Nippo10-MSU7	Development|days to heading|AQBK019|chr08
bin14	CLASS_QTL36-Nippo10-MSU7	Development|days to heading|AQCU113|chr08
bin14	CLASS_QTL36-Nippo10-MSU7	Development|days to heading|AQEA262|chr08
bin14	CLASS_QTL36-Nippo10-MSU7	Development|days to heading|AQEA263|chr08
bin14	CLASS_QTL36-Nippo10-MSU7	Development|days to heading|AQEA264|chr08
bin14	CLASS_QTL36-Nippo10-MSU7	Development|days to heading|AQEA265|chr08
bin14	CLASS_QTL36-Nippo10-MSU7	Development|days to heading|AQEA266|chr08
bin14	CLASS_QTL36-Nippo10-MSU7	Development|days to heading|AQEA267|chr08
bin14	CLASS_QTL36-Nippo10-MSU7	Development|days to heading|AQEA268|chr08
bin14	CLASS_QTL36-Nippo10-MSU7	Development|days to heading|AQEA269|chr08
bin14	CLASS_QTL36-Nippo10-MSU7	Development|days to heading|AQEA270|chr08
bin14	CLASS_QTL36-Nippo10-MSU7	Development|days to heading|AQEA271|chr08
bin14	CLASS_QTL36-Nippo10-MSU7	Development|days to heading|AQEA272|chr08
bin14	CLASS_QTL36-Nippo10-MSU7	Development|days to heading|AQFW004|chr08
bin14	CLASS_QTL36-Nippo10-MSU7	Development|days to heading|AQFW040|chr08
bin14	CLASS_QTL36-Nippo10-MSU7	Development|days to heading|AQFW056|chr08
bin14	CLASS_QTL36-Nippo10-MSU7	Development|days to heading|AQFW080|chr08
bin14	CLASS_QTL36-Nippo10-MSU7	Development|days to heading|CQAR36|chr08
bin14	CLASS_QTL36-Nippo10-MSU7	Development|days to heading|CQAS93|chr08
bin14	CLASS_QTL36-Nippo10-MSU7	Development|days to heading|CQC6|chr08
bin14	CLASS_QTL36-Nippo10-MSU7	Development|days to maturity|CQAS94|chr08
bin14	CLASS_QTL36-Nippo10-MSU7	Development|leaf senescence|CQN37|chr08
bin14	CLASS_QTL36-Nippo10-MSU7	Development|leaf senescence|CQN38|chr08
bin14	CLASS_QTL36-Nippo10-MSU7	Development|leaf senescence|CQN39|chr08
bin14	CLASS_QTL36-Nippo10-MSU7	Development|reproductive growth time|CQA25|chr08
bin14	CLASS_QTL36-Nippo10-MSU7	Development|vegetative growth time|CQA24|chr08
bin14	CLASS_QTL36-Nippo10-MSU7	Quality|chalkiness of endosperm|AQGB056|chr08
bin14	CLASS_QTL36-Nippo10-MSU7	Quality|chalkiness of endosperm|AQGB057|chr08
bin14	CLASS_QTL36-Nippo10-MSU7	Quality|chalkiness of endosperm|AQGB058|chr08
bin14	CLASS_QTL36-Nippo10-MSU7	Quality|chalkiness of endosperm|AQGB059|chr08
bin14	CLASS_QTL36-Nippo10-MSU7	Quality|chalkiness of endosperm|AQGB060|chr08
bin14	CLASS_QTL36-Nippo10-MSU7	Quality|chalkiness of endosperm|AQGB061|chr08
bin14	CLASS_QTL36-Nippo10-MSU7	Quality|chalkiness of endosperm|AQGB062|chr08
bin14	CLASS_QTL36-Nippo10-MSU7	Quality|chalkiness of endosperm|AQGB063|chr08
bin14	CLASS_QTL36-Nippo10-MSU7	Quality|chalkiness of endosperm|AQGB076|chr08
bin14	CLASS_QTL36-Nippo10-MSU7	Quality|chalkiness of endosperm|AQGB077|chr08
bin14	CLASS_QTL36-Nippo10-MSU7	Quality|chalkiness of endosperm|AQGB078|chr08
bin14	CLASS_QTL36-Nippo10-MSU7	Quality|chalkiness of endosperm|AQGB079|chr08
bin14	CLASS_QTL36-Nippo10-MSU7	Quality|chalkiness of endosperm|AQGB080|chr08
bin14	CLASS_QTL36-Nippo10-MSU7	Quality|chalkiness of endosperm|AQGB081|chr08
bin14	CLASS_QTL36-Nippo10-MSU7	Quality|chalkiness of endosperm|AQGB082|chr08
bin14	CLASS_QTL36-Nippo10-MSU7	Quality|chalkiness of endosperm|AQGB083|chr08
bin14	CLASS_QTL36-Nippo10-MSU7	Quality|chalkiness of endosperm|AQGB088|chr08
bin14	CLASS_QTL36-Nippo10-MSU7	Quality|chalkiness of endosperm|AQGB089|chr08
bin14	CLASS_QTL36-Nippo10-MSU7	Quality|chalkiness of endosperm|AQGB090|chr08
bin14	CLASS_QTL36-Nippo10-MSU7	Quality|chalkiness of endosperm|AQGB091|chr08
bin14	CLASS_QTL36-Nippo10-MSU7	Quality|chalkiness of endosperm|AQGB092|chr08
bin14	CLASS_QTL36-Nippo10-MSU7	Quality|chalkiness of endosperm|AQGB093|chr08
bin14	CLASS_QTL36-Nippo10-MSU7	Quality|chalkiness of endosperm|AQGB094|chr08
bin14	CLASS_QTL36-Nippo10-MSU7	Quality|chalkiness of endosperm|AQGB095|chr08
bin14	CLASS_QTL36-Nippo10-MSU7	Quality|flour color|CQR15|chr08
bin14	CLASS_QTL36-Nippo10-MSU7	Quality|flour color|CQR9|chr08
bin14	CLASS_QTL36-Nippo10-MSU7	Quality|scent|CQAP1|chr08
bin14	CLASS_QTL36-Nippo10-MSU7	Quality|seed density|AQEE003|chr08
bin14	CLASS_QTL36-Nippo10-MSU7	Sterility or fertility|spikelet fertility|AQCU048|chr08
bin14	CLASS_QTL36-Nippo10-MSU7	Sterility or fertility|spikelet fertility|AQCU174|chr08
bin14	CLASS_QTL36-Nippo10-MSU7	Sterility or fertility|spikelet fertility|AQFW128|chr08
bin14	CLASS_QTL36-Nippo10-MSU7	Sterility or fertility|spikelet sterility|AQFF044|chr08
bin14	CLASS_QTL36-Nippo10-MSU7	Vigor|callus induction|AQBM003|chr08
bin14	CLASS_QTL36-Nippo10-MSU7	Vigor|plant height|AQBS019|chr08
bin14	CLASS_QTL36-Nippo10-MSU7	Vigor|plant height|AQBZ014|chr08
bin14	CLASS_QTL36-Nippo10-MSU7	Vigor|plant height|AQCU067|chr08
bin14	CLASS_QTL36-Nippo10-MSU7	Vigor|plant height|AQDJ003|chr08
bin14	CLASS_QTL36-Nippo10-MSU7	Vigor|plant height|AQDQ052|chr08
bin14	CLASS_QTL36-Nippo10-MSU7	Vigor|plant height|CQAR37|chr08
bin14	CLASS_QTL36-Nippo10-MSU7	Vigor|plant height|CQAS92|chr08
bin14	CLASS_QTL36-Nippo10-MSU7	Vigor|plant height|CQAX35|chr08
bin14	CLASS_QTL36-Nippo10-MSU7	Vigor|plant height|CQB30|chr08
bin14	CLASS_QTL36-Nippo10-MSU7	Vigor|plant height|CQE65|chr08
bin14	CLASS_QTL36-Nippo10-MSU7	Vigor|plant height|CQE66|chr08
bin14	CLASS_QTL36-Nippo10-MSU7	Vigor|plant height|CQE67|chr08
bin14	CLASS_QTL36-Nippo10-MSU7	Vigor|root number|CQAW26|chr08
bin14	CLASS_QTL36-Nippo10-MSU7	Vigor|root to shoot ratio|AQO017|chr08
bin14	CLASS_QTL36-Nippo10-MSU7	Vigor|root to shoot ratio|AQO025|chr08
bin14	CLASS_QTL36-Nippo10-MSU7	Vigor|seed dormancy|AQF015|chr08
bin14	CLASS_QTL36-Nippo10-MSU7	Vigor|seedling vigor|AQFR029|chr08
bin14	CLASS_QTL36-Nippo10-MSU7	Vigor|seedling vigor|AQFV020|chr08
bin14	CLASS_QTL36-Nippo10-MSU7	Vigor|seedling vigor|AQFV021|chr08
bin14	CLASS_QTL36-Nippo10-MSU7	Vigor|seedling vigor|AQFV022|chr08
bin14	CLASS_QTL36-Nippo10-MSU7	Vigor|tiller number|CQAW25|chr08
bin14	CLASS_QTL36-Nippo10-MSU7	Yield|1000-seed weight|CQAS101|chr08
bin14	CLASS_QTL36-Nippo10-MSU7	Yield|biomass yield|AQGI148|chr08
bin14	CLASS_QTL36-Nippo10-MSU7	Yield|biomass yield|AQGI183|chr08
bin14	CLASS_QTL36-Nippo10-MSU7	Yield|filled grain number|AQCF042|chr08
bin14	CLASS_QTL36-Nippo10-MSU7	Yield|filled grain number|AQDQ055|chr08
bin14	CLASS_QTL36-Nippo10-MSU7	Yield|grain number|AQBS046|chr08
bin14	CLASS_QTL36-Nippo10-MSU7	Yield|grain yield per panicle|AQBS067|chr08
bin14	CLASS_QTL36-Nippo10-MSU7	Yield|grain yield|AQGS035|chr08
bin14	CLASS_QTL36-Nippo10-MSU7	Yield|grain yield|AQGS038|chr08
bin14	CLASS_QTL36-Nippo10-MSU7	Yield|panicle number|AQE082|chr08
bin14	CLASS_QTL36-Nippo10-MSU7	Yield|panicle number|CQAS96|chr08
bin14	CLASS_QTL36-Nippo10-MSU7	Yield|panicle number|CQK10|chr08
bin14	CLASS_QTL36-Nippo10-MSU7	Yield|seed number|CQAS103|chr08
bin14	CLASS_QTL36-Nippo10-MSU7	Yield|seed number|CQAS99|chr08
bin14	CLASS_QTL36-Nippo10-MSU7	Yield|seed set percent|CQAS100|chr08
bin14	CLASS_QTL36-Nippo10-MSU7	Yield|spikelet number|AQCF043|chr08
bin14	CLASS_QTL36-Nippo10-MSU7	Yield|spikelet number|AQDQ051|chr08
bin14	CLASS_QTL36-Nippo10-MSU7	Yield|spikelet number|CQAS102|chr08
bin14	CLASS_QTL36-Nippo10-MSU7	Yield|spikelet number|CQAS97|chr08
bin14	CLASS_QTL36-Nippo10-MSU7	Yield|total biomass yield|AQGI269|chr08
bin14	CLASS_QTL36-Nippo10-MSU7	Yield|yield|CQAS104|chr08
bin15	CLASS_GO-FULL_MSU7	C|GO:0005622|intracellular
bin15	CLASS_GO-FULL_MSU7	F|GO:0000774|adenyl-nucleotide exchange factor activity
bin15	CLASS_GO-FULL_MSU7	F|GO:0004318|enoyl-[acyl-carrier-protein] reductase (NADH) activity
bin15	CLASS_GO-FULL_MSU7	F|GO:0005515|protein binding
bin15	CLASS_GO-FULL_MSU7	P|GO:0006259|DNA metabolic process
bin15	CLASS_GO-FULL_MSU7	P|GO:0006511|ubiquitin-dependent protein catabolic process
bin15	CLASS_GO-FULL_MSU7	P|GO:0019538|protein metabolic process
bin15	CLASS_GO-FULL_MSU7	P|GO:0030150|protein import into mitochondrial matrix
bin15	CLASS_mapman-path_msu7	11.1.6_lipid metabolism.FA synthesis and FA elongation.enoyl ACP reductase
bin15	CLASS_mapman-path_msu7	17.3.3_hormone metabolism.brassinosteroid.induced-regulated-responsive-activated
bin15	CLASS_mapman-path_msu7	29.5.11.4.3.1_protein.degradation.ubiquitin.E3.SCF.SKP
bin15	CLASS_msu7ann_MSU7	"AP2-associated protein kinase 1, putative, expressed"
bin15	CLASS_msu7ann_MSU7	"enhancer of polycomb, putative, expressed"
bin15	CLASS_msu7ann_MSU7	"enoyl-acyl-carrier-protein reductase NADH, chloroplast precursor, expressed"
bin15	CLASS_msu7ann_MSU7	"gamma response I protein, putative, expressed"
bin15	CLASS_msu7ann_MSU7	"indole-3-acetate beta-glucosyltransferase, putative"
bin15	CLASS_msu7ann_MSU7	"meiotic coiled-coil protein 7, putative, expressed"
bin15	CLASS_msu7ann_MSU7	"OsTOP6B - Topoisomerase 6 subunit B, expressed"
bin15	CLASS_msu7ann_MSU7	"oxidoreductase domain protein, putative, expressed"
bin15	CLASS_msu7ann_MSU7	"phosphatidylinositol-4-phosphate 5-Kinase family protein, putative, expressed"
bin15	CLASS_msu7ann_MSU7	"rhodanese-like, putative, expressed"
bin15	CLASS_msu7ann_MSU7	"R-interacting factor 1, putative, expressed"
bin15	CLASS_msu7ann_MSU7	"seed maturation protein LEA 4, putative, expressed"
bin15	CLASS_msu7ann_MSU7	"Skp1 family, dimerisation domain containing protein, expressed"
bin15	CLASS_msu7ann_MSU7	"SWP, putative, expressed"
bin15	CLASS_msu7ann_MSU7	"THION35 - Plant thionin family protein precursor, putative, expressed"
bin15	CLASS_msu7ann_MSU7	"ZOS9-02 - C2H2 zinc finger protein, expressed"
bin15	CLASS_msu7ann_MSU7	expressed protein
bin15	CLASS_msu7ann_MSU7	hypothetical protein
bin15	CLASS_QTL36-Nippo10-MSU7	Abiotic stress|iron sensitivity|AQEK010|chr09
bin15	CLASS_QTL36-Nippo10-MSU7	Abiotic stress|plant survival percentage under submergence|AQU005|chr09
bin15	CLASS_QTL36-Nippo10-MSU7	Abiotic stress|plant survival percentage under submergence|AQU007|chr09
bin15	CLASS_QTL36-Nippo10-MSU7	Abiotic stress|plant survival percentage under submergence|AQV001|chr09
bin15	CLASS_QTL36-Nippo10-MSU7	Abiotic stress|relative shoot elongation under submergence|AQU020|chr09
bin15	CLASS_QTL36-Nippo10-MSU7	Abiotic stress|relative shoot elongation under submergence|AQU021|chr09
bin15	CLASS_QTL36-Nippo10-MSU7	Abiotic stress|relative water content|AQD036|chr09
bin15	CLASS_QTL36-Nippo10-MSU7	Abiotic stress|submergence sensitivity|AQU028|chr09
bin15	CLASS_QTL36-Nippo10-MSU7	Abiotic stress|submergence sensitivity|AQU031|chr09
bin15	CLASS_QTL36-Nippo10-MSU7	Abiotic stress|submergence sensitivity|AQU033|chr09
bin15	CLASS_QTL36-Nippo10-MSU7	Abiotic stress|submergence sensitivity|AQU035|chr09
bin15	CLASS_QTL36-Nippo10-MSU7	Abiotic stress|submergence tolerance|CQAT1|chr09
bin15	CLASS_QTL36-Nippo10-MSU7	Abiotic stress|total shoot elongation under submergence|AQU015|chr09
bin15	CLASS_QTL36-Nippo10-MSU7	Abiotic stress|total shoot elongation under submergence|AQU017|chr09
bin15	CLASS_QTL36-Nippo10-MSU7	Abiotic stress|total shoot elongation under submergence|AQV003|chr09
bin15	CLASS_QTL36-Nippo10-MSU7	Anatomy|panicle length|AQCU149|chr09
bin15	CLASS_QTL36-Nippo10-MSU7	Anatomy|root length|AQBY003|chr09
bin15	CLASS_QTL36-Nippo10-MSU7	Biotic stress|blast disease resistance|AQAQ005|chr09
bin15	CLASS_QTL36-Nippo10-MSU7	Biotic stress|blast disease resistance|AQAQ014|chr09
bin15	CLASS_QTL36-Nippo10-MSU7	Biotic stress|blast disease resistance|AQAQ022|chr09
bin15	CLASS_QTL36-Nippo10-MSU7	Development|albino plantlet differentiation frequency|AQBM008|chr09
bin15	CLASS_QTL36-Nippo10-MSU7	Development|days to heading|AQBR002|chr09
bin15	CLASS_QTL36-Nippo10-MSU7	Development|leaf senescence|AQU041|chr09
bin15	CLASS_QTL36-Nippo10-MSU7	Development|shoot elongation rate|CQE74|chr09
bin15	CLASS_QTL36-Nippo10-MSU7	Quality|chalkiness of endosperm|AQGB064|chr09
bin15	CLASS_QTL36-Nippo10-MSU7	Quality|chalkiness of endosperm|AQGB065|chr09
bin15	CLASS_QTL36-Nippo10-MSU7	Quality|chalkiness of endosperm|AQGB066|chr09
bin15	CLASS_QTL36-Nippo10-MSU7	Quality|chalkiness of endosperm|AQGB067|chr09
bin15	CLASS_QTL36-Nippo10-MSU7	Quality|chalkiness of endosperm|AQGB068|chr09
bin15	CLASS_QTL36-Nippo10-MSU7	Quality|chalkiness of endosperm|AQGB069|chr09
bin15	CLASS_QTL36-Nippo10-MSU7	Quality|chalkiness of endosperm|AQGB070|chr09
bin15	CLASS_QTL36-Nippo10-MSU7	Quality|chalkiness of endosperm|AQGB071|chr09
bin15	CLASS_QTL36-Nippo10-MSU7	Quality|chalkiness of endosperm|AQGB085|chr09
bin15	CLASS_QTL36-Nippo10-MSU7	Quality|chalkiness of endosperm|AQGB086|chr09
bin15	CLASS_QTL36-Nippo10-MSU7	Quality|chalkiness of endosperm|AQGB087|chr09
bin15	CLASS_QTL36-Nippo10-MSU7	Quality|chalkiness of endosperm|AQGB096|chr09
bin15	CLASS_QTL36-Nippo10-MSU7	Quality|chalkiness of endosperm|AQGB097|chr09
bin15	CLASS_QTL36-Nippo10-MSU7	Quality|chalkiness of endosperm|AQGB098|chr09
bin15	CLASS_QTL36-Nippo10-MSU7	Quality|chalkiness of endosperm|AQGB099|chr09
bin15	CLASS_QTL36-Nippo10-MSU7	Quality|chalkiness of endosperm|AQGB100|chr09
bin15	CLASS_QTL36-Nippo10-MSU7	Quality|chalkiness of endosperm|AQGB101|chr09
bin15	CLASS_QTL36-Nippo10-MSU7	Quality|chalkiness of endosperm|AQGB102|chr09
bin15	CLASS_QTL36-Nippo10-MSU7	Sterility or fertility|spikelet fertility|AQCU258|chr09
bin15	CLASS_QTL36-Nippo10-MSU7	Vigor|plant height|AQCN011|chr09
bin15	CLASS_QTL36-Nippo10-MSU7	Vigor|plant height|AQCN012|chr09
bin15	CLASS_QTL36-Nippo10-MSU7	Vigor|plant height|AQCU206|chr09
bin15	CLASS_QTL36-Nippo10-MSU7	Vigor|root number|CQAW27|chr09
bin15	CLASS_QTL36-Nippo10-MSU7	Yield|biomass yield|AQAC023|chr09
bin15	CLASS_QTL36-Nippo10-MSU7	Yield|grain yield per plant|AQCN013|chr09
bin15	CLASS_QTL36-Nippo10-MSU7	Yield|grain yield|AQCY023|chr09
bin15	CLASS_QTL36-Nippo10-MSU7	Yield|large vascular bundle number to spikelet number ratio|AQAI067|chr09
bin15	CLASS_QTL36-Nippo10-MSU7	Yield|spikelet number|AQBK037|chr09
bin15	CLASS_QTL36-Nippo10-MSU7	Yield|spikelet number|AQFW027|chr09
bin15	CLASS_QTL36-Nippo10-MSU7	Yield|spikelet number|AQFW178|chr09
bin15	CLASS_QTL36-Nippo10-MSU7	Yield|total biomass yield|AQAC016|chr09
bin16	CLASS_QTL36-Nippo10-MSU7	Abiotic stress|deep root dry weight|AQAL006|chr09
bin16	CLASS_QTL36-Nippo10-MSU7	Abiotic stress|iron sensitivity|AQEK002|chr09
bin16	CLASS_QTL36-Nippo10-MSU7	Abiotic stress|KClO3 resistance|AQF102|chr09
bin16	CLASS_QTL36-Nippo10-MSU7	Anatomy|anther length|AQF071|chr09
bin16	CLASS_QTL36-Nippo10-MSU7	Anatomy|grain shattering|AQF004|chr09
bin16	CLASS_QTL36-Nippo10-MSU7	Anatomy|leaf angle|AQBV002|chr09
bin16	CLASS_QTL36-Nippo10-MSU7	Anatomy|leaf angle|AQBV003|chr09
bin16	CLASS_QTL36-Nippo10-MSU7	Anatomy|leaf area|AQAI004|chr09
bin16	CLASS_QTL36-Nippo10-MSU7	Anatomy|panicle length|AQGS010|chr09
bin16	CLASS_QTL36-Nippo10-MSU7	Anatomy|panicle length|CQAS108|chr09
bin16	CLASS_QTL36-Nippo10-MSU7	Anatomy|root length|AQO063|chr09
bin16	CLASS_QTL36-Nippo10-MSU7	Anatomy|space|CQE75|chr09
bin16	CLASS_QTL36-Nippo10-MSU7	Anatomy|tiller angle|AQBC069|chr09
bin16	CLASS_QTL36-Nippo10-MSU7	Anatomy|tiller angle|AQBC070|chr09
bin16	CLASS_QTL36-Nippo10-MSU7	Anatomy|tiller angle|AQBC071|chr09
bin16	CLASS_QTL36-Nippo10-MSU7	Anatomy|tiller angle|AQBC072|chr09
bin16	CLASS_QTL36-Nippo10-MSU7	Anatomy|tiller angle|AQBC073|chr09
bin16	CLASS_QTL36-Nippo10-MSU7	Anatomy|tiller angle|AQBV001|chr09
bin16	CLASS_QTL36-Nippo10-MSU7	Anatomy|tiller angle|AQFE116|chr09
bin16	CLASS_QTL36-Nippo10-MSU7	Biochemical|chlorophyll content|CQE76|chr09
bin16	CLASS_QTL36-Nippo10-MSU7	Biochemical|rubisco content|CQF13|chr09
bin16	CLASS_QTL36-Nippo10-MSU7	Biochemical|soluble protein content|CQF12|chr09
bin16	CLASS_QTL36-Nippo10-MSU7	Biotic stress|blast disease resistance|AQAF038|chr09
bin16	CLASS_QTL36-Nippo10-MSU7	Biotic stress|blast disease resistance|AQAF039|chr09
bin16	CLASS_QTL36-Nippo10-MSU7	Biotic stress|rice yellow mottle virus resistance|AQCN028|chr09
bin16	CLASS_QTL36-Nippo10-MSU7	Biotic stress|sheath blight disease resistance|CQAN7|chr09
bin16	CLASS_QTL36-Nippo10-MSU7	Development|days to heading|AQGP041|chr09
bin16	CLASS_QTL36-Nippo10-MSU7	Development|days to maturity|CQAS107|chr09
bin16	CLASS_QTL36-Nippo10-MSU7	Development|shoot elongation rate|CQE74|chr09
bin16	CLASS_QTL36-Nippo10-MSU7	Quality|seed length|AQCA004|chr09
bin16	CLASS_QTL36-Nippo10-MSU7	Quality|seed length|AQCA005|chr09
bin16	CLASS_QTL36-Nippo10-MSU7	Vigor|callus induction|AQGG004|chr09
bin16	CLASS_QTL36-Nippo10-MSU7	Vigor|green plantlet differentiation frequency|AQBM007|chr09
bin16	CLASS_QTL36-Nippo10-MSU7	Vigor|green plantlet yield frequency|AQBM010|chr09
bin16	CLASS_QTL36-Nippo10-MSU7	Vigor|plant height|AQHR056|chr09
bin16	CLASS_QTL36-Nippo10-MSU7	Vigor|plant height|CQAX26|chr09
bin16	CLASS_QTL36-Nippo10-MSU7	Vigor|root dry weight|AQGI024|chr09
bin16	CLASS_QTL36-Nippo10-MSU7	Vigor|seed dormancy|AQCZ003|chr09
bin16	CLASS_QTL36-Nippo10-MSU7	Vigor|seed dormancy|AQF040|chr09
bin16	CLASS_QTL36-Nippo10-MSU7	Vigor|seedling vigor|AQEP006|chr09
bin16	CLASS_QTL36-Nippo10-MSU7	Yield|1000-seed weight|AQCQ019|chr09
bin16	CLASS_QTL36-Nippo10-MSU7	Yield|1000-seed weight|AQCQ043|chr09
bin16	CLASS_QTL36-Nippo10-MSU7	Yield|1000-seed weight|AQGM029|chr09
bin16	CLASS_QTL36-Nippo10-MSU7	Yield|biomass yield|AQGI126|chr09
bin16	CLASS_QTL36-Nippo10-MSU7	Yield|grain yield per plant|AQGS031|chr09
bin16	CLASS_QTL36-Nippo10-MSU7	Yield|leaf area to spikelet number ratio|AQAI034|chr09
bin16	CLASS_QTL36-Nippo10-MSU7	Yield|panicle weight|AQBX019|chr09
bin16	CLASS_QTL36-Nippo10-MSU7	Yield|seed number|CQAS112|chr09
bin16	CLASS_QTL36-Nippo10-MSU7	Yield|seed set percent|AQBK052|chr09
bin16	CLASS_QTL36-Nippo10-MSU7	Yield|seed weight|AQGS028|chr09
bin16	CLASS_QTL36-Nippo10-MSU7	Yield|seed weight|AQQ034|chr09
bin16	CLASS_QTL36-Nippo10-MSU7	Yield|spikelet number|AQBK037|chr09
bin16	CLASS_QTL36-Nippo10-MSU7	Yield|spikelet number|AQGP021|chr09
bin16	CLASS_QTL36-Nippo10-MSU7	Yield|spikelet number|AQGP057|chr09
bin16	CLASS_QTL36-Nippo10-MSU7	Yield|spikelet number|CQAS115|chr09
bin16	CLASS_QTL36-Nippo10-MSU7	Yield|total biomass yield|AQGI206|chr09
bin17	CLASS_GO-FULL_MSU7	C|GO:0005829|cytosol
bin17	CLASS_GO-FULL_MSU7	F|GO:0008289|lipid binding
bin17	CLASS_GO-FULL_MSU7	F|GO:0008883|glutamyl-tRNA reductase activity
bin17	CLASS_GO-FULL_MSU7	P|GO:0006869|lipid transport
bin17	CLASS_mapman-path_msu7	19.2_tetrapyrrole synthesis.glu-tRNA reductase
bin17	CLASS_mapman-path_msu7	21.2_redox.ascorbate and glutathione
bin17	CLASS_mapman-path_msu7	26.1_misc.misc2
bin17	CLASS_mapman-path_msu7	27.3_RNA.regulation of transcription
bin17	CLASS_mapman-path_msu7	29.2.1.1.3.1.18_protein.synthesis.ribosomal protein.prokaryotic.unknown organellar.30S subunit.S18
bin17	CLASS_mapman-path_msu7	3.8.2_minor CHO metabolism.galactose.alpha-galactosidases
bin17	CLASS_msu7ann_MSU7	"alpha-galactosidase precursor, putative, expressed"
bin17	CLASS_msu7ann_MSU7	"ATTIC110/TIC110, putative, expressed"
bin17	CLASS_msu7ann_MSU7	"CRP3 - Cysteine-rich family protein precursor, expressed"
bin17	CLASS_msu7ann_MSU7	"cytochrome b5-like Heme/Steroid binding domain containing protein, expressed"
bin17	CLASS_msu7ann_MSU7	"DNA-directed RNA polymerase I subunit RPA2, putative, expressed"
bin17	CLASS_msu7ann_MSU7	"epoxide hydrolase, putative, expressed"
bin17	CLASS_msu7ann_MSU7	"folylpolyglutamate synthetase, putative, expressed"
bin17	CLASS_msu7ann_MSU7	"hydrolase, alpha/beta fold family domain containing protein, expressed"
bin17	CLASS_msu7ann_MSU7	"hydroxyproline-rich glycoprotein DZ-HRGP, putative, expressed"
bin17	CLASS_msu7ann_MSU7	"IAP100, putative, expressed"
bin17	CLASS_msu7ann_MSU7	"LTPL155 - Protease inhibitor/seed storage/LTP family protein precursor, putative, expressed"
bin17	CLASS_msu7ann_MSU7	"LTPL156 - Protease inhibitor/seed storage/LTP family protein precursor, putative, expressed"
bin17	CLASS_msu7ann_MSU7	"LTPL157 - Protease inhibitor/seed storage/LTP family protein precursor, expressed"
bin17	CLASS_msu7ann_MSU7	"LTPL158 - Protease inhibitor/seed storage/LTP family protein precursor, expressed"
bin17	CLASS_msu7ann_MSU7	"LTPL159 - Protease inhibitor/seed storage/LTP family protein precursor, expressed"
bin17	CLASS_msu7ann_MSU7	"LTPL160 - Protease inhibitor/seed storage/LTP family protein precursor, expressed"
bin17	CLASS_msu7ann_MSU7	"OsFBX389 - F-box domain containing protein, expressed"
bin17	CLASS_msu7ann_MSU7	"OsFBX390 - F-box domain containing protein, expressed"
bin17	CLASS_msu7ann_MSU7	"OsGrx_S17 - glutaredoxin subgroup II, expressed"
bin17	CLASS_msu7ann_MSU7	"OsPLIM2c - LIM domain protein, putative actin-binding protein and transcription factor, expressed"
bin17	CLASS_msu7ann_MSU7	"pentatricopeptide repeat domain containing protein, putative, expressed"
bin17	CLASS_msu7ann_MSU7	"receptor kinase like protein, putative, expressed"
bin17	CLASS_msu7ann_MSU7	"Rf1, mitochondrial precursor, putative, expressed"
bin17	CLASS_msu7ann_MSU7	"ribosomal protein S18 containing protein, expressed"
bin17	CLASS_msu7ann_MSU7	"RIPER9 - Ripening-related family protein precursor, putative, expressed"
bin17	CLASS_msu7ann_MSU7	"secretory protein, putative, expressed"
bin17	CLASS_msu7ann_MSU7	"ubiquitin-carboxyl extension, putative, expressed"
bin17	CLASS_msu7ann_MSU7	"UP-9A, putative, expressed"
bin17	CLASS_msu7ann_MSU7	"ZOS10-06 - C2H2 zinc finger protein, expressed"
bin17	CLASS_msu7ann_MSU7	RIPER8 - Ripening-related family protein precursor
bin17	CLASS_QTL36-Nippo10-MSU7	Abiotic stress|KClO3 resistance|AQF103|chr10
bin17	CLASS_QTL36-Nippo10-MSU7	Abiotic stress|penetrated root thickness|AQGC034|chr10
bin17	CLASS_QTL36-Nippo10-MSU7	Abiotic stress|plant survival percentage under submergence|AQU008|chr10
bin17	CLASS_QTL36-Nippo10-MSU7	Abiotic stress|root penetration index|AQGC016|chr10
bin17	CLASS_QTL36-Nippo10-MSU7	Anatomy|anther length|AQF072|chr10
bin17	CLASS_QTL36-Nippo10-MSU7	Anatomy|awn length|AQF052|chr10
bin17	CLASS_QTL36-Nippo10-MSU7	Anatomy|culm length|AQDY124|chr10
bin17	CLASS_QTL36-Nippo10-MSU7	Anatomy|culm thickness|CQE77|chr10
bin17	CLASS_QTL36-Nippo10-MSU7	Anatomy|internode length|CQX24|chr10
bin17	CLASS_QTL36-Nippo10-MSU7	Anatomy|leaf area|AQAI014|chr10
bin17	CLASS_QTL36-Nippo10-MSU7	Anatomy|panicle length|AQAB003|chr10
bin17	CLASS_QTL36-Nippo10-MSU7	Anatomy|panicle length|AQCU037|chr10
bin17	CLASS_QTL36-Nippo10-MSU7	Anatomy|panicle length|AQDY126|chr10
bin17	CLASS_QTL36-Nippo10-MSU7	Anatomy|panicle length|AQDY127|chr10
bin17	CLASS_QTL36-Nippo10-MSU7	Anatomy|panicle length|AQGM012|chr10
bin17	CLASS_QTL36-Nippo10-MSU7	Anatomy|panicle length|CQAS121|chr10
bin17	CLASS_QTL36-Nippo10-MSU7	Anatomy|rhizome dry weight|AQAM035|chr10
bin17	CLASS_QTL36-Nippo10-MSU7	Anatomy|rhizome internode length|AQAM033|chr10
bin17	CLASS_QTL36-Nippo10-MSU7	Anatomy|rhizome internode number|AQAM034|chr10
bin17	CLASS_QTL36-Nippo10-MSU7	Anatomy|rhizome length|AQAM032|chr10
bin17	CLASS_QTL36-Nippo10-MSU7	Anatomy|rhizome number|AQAM031|chr10
bin17	CLASS_QTL36-Nippo10-MSU7	Anatomy|spikelet density|CQAS124|chr10
bin17	CLASS_QTL36-Nippo10-MSU7	Biotic stress|brown planthopper resistance|AQAP046|chr10
bin17	CLASS_QTL36-Nippo10-MSU7	Development|days to heading|AQBI003|chr10
bin17	CLASS_QTL36-Nippo10-MSU7	Development|days to heading|CQA31|chr10
bin17	CLASS_QTL36-Nippo10-MSU7	Development|days to heading|CQAS119|chr10
bin17	CLASS_QTL36-Nippo10-MSU7	Development|days to maturity|CQAS120|chr10
bin17	CLASS_QTL36-Nippo10-MSU7	Development|leaf senescence|AQEI016|chr10
bin17	CLASS_QTL36-Nippo10-MSU7	Development|leaf senescence|AQEI037|chr10
bin17	CLASS_QTL36-Nippo10-MSU7	Development|leaf senescence|AQEI147|chr10
bin17	CLASS_QTL36-Nippo10-MSU7	Development|reproductive growth time|CQA33|chr10
bin17	CLASS_QTL36-Nippo10-MSU7	Development|vegetative growth time|CQA32|chr10
bin17	CLASS_QTL36-Nippo10-MSU7	Quality|grain width|AQFA012|chr10
bin17	CLASS_QTL36-Nippo10-MSU7	Quality|rice bran percentage|AQFU012|chr10
bin17	CLASS_QTL36-Nippo10-MSU7	Quality|seed width|AQF150|chr10
bin17	CLASS_QTL36-Nippo10-MSU7	Sterility or fertility|male fertility restoration|AQAJ003|chr10
bin17	CLASS_QTL36-Nippo10-MSU7	Sterility or fertility|male fertility restoration|AQBH001|chr10
bin17	CLASS_QTL36-Nippo10-MSU7	Sterility or fertility|male fertility restoration|AQBH003|chr10
bin17	CLASS_QTL36-Nippo10-MSU7	Sterility or fertility|male fertility restoration|AQCG003|chr10
bin17	CLASS_QTL36-Nippo10-MSU7	Sterility or fertility|pollen fertility|AQBI006|chr10
bin17	CLASS_QTL36-Nippo10-MSU7	Sterility or fertility|spikelet fertility|AQAK023|chr10
bin17	CLASS_QTL36-Nippo10-MSU7	Sterility or fertility|spikelet fertility|CQAE13|chr10
bin17	CLASS_QTL36-Nippo10-MSU7	Vigor|plant height|AQHR057|chr10
bin17	CLASS_QTL36-Nippo10-MSU7	Vigor|plant height|CQAS118|chr10
bin17	CLASS_QTL36-Nippo10-MSU7	Vigor|plant height|CQB32|chr10
bin17	CLASS_QTL36-Nippo10-MSU7	Vigor|tiller number|AQDY137|chr10
bin17	CLASS_QTL36-Nippo10-MSU7	Yield|1000-seed weight|AQCF013|chr10
bin17	CLASS_QTL36-Nippo10-MSU7	Yield|1000-seed weight|AQCF024|chr10
bin17	CLASS_QTL36-Nippo10-MSU7	Yield|1000-seed weight|AQCF045|chr10
bin17	CLASS_QTL36-Nippo10-MSU7	Yield|1000-seed weight|AQDR008|chr10
bin17	CLASS_QTL36-Nippo10-MSU7	Yield|grain number|AQDR015|chr10
bin17	CLASS_QTL36-Nippo10-MSU7	Yield|panicle number|AQCQ008|chr10
bin17	CLASS_QTL36-Nippo10-MSU7	Yield|panicle number|AQDY130|chr10
bin17	CLASS_QTL36-Nippo10-MSU7	Yield|panicle number|AQDY131|chr10
bin17	CLASS_QTL36-Nippo10-MSU7	Yield|panicle number|AQDY132|chr10
bin17	CLASS_QTL36-Nippo10-MSU7	Yield|panicle number|AQDY133|chr10
bin17	CLASS_QTL36-Nippo10-MSU7	Yield|panicle number|AQDY135|chr10
bin17	CLASS_QTL36-Nippo10-MSU7	Yield|panicle number|CQAS122|chr10
bin17	CLASS_QTL36-Nippo10-MSU7	Yield|seed number|AQBK043|chr10
bin17	CLASS_QTL36-Nippo10-MSU7	Yield|seed number|CQAS129|chr10
bin17	CLASS_QTL36-Nippo10-MSU7	Yield|seed set percent|AQBK051|chr10
bin17	CLASS_QTL36-Nippo10-MSU7	Yield|seed set percent|AQBK055|chr10
bin17	CLASS_QTL36-Nippo10-MSU7	Yield|seed set percent|AQFE065|chr10
bin17	CLASS_QTL36-Nippo10-MSU7	Yield|seed set percent|AQFE066|chr10
bin17	CLASS_QTL36-Nippo10-MSU7	Yield|seed set percent|CQAS126|chr10
bin17	CLASS_QTL36-Nippo10-MSU7	Yield|spikelet number|CQAS123|chr10
bin17	CLASS_QTL36-Nippo10-MSU7	Yield|total biomass yield|AQGI246|chr10
bin18	CLASS_GO-FULL_MSU7	C|GO:0005575|cellular_component
bin18	CLASS_GO-FULL_MSU7	F|GO:0003674|molecular_function
bin18	CLASS_GO-FULL_MSU7	F|GO:0004407|histone deacetylase activity
bin18	CLASS_GO-FULL_MSU7	F|GO:0004499|N,N-dimethylaniline monooxygenase activity
bin18	CLASS_GO-FULL_MSU7	F|GO:0008200|ion channel inhibitor activity
bin18	CLASS_GO-FULL_MSU7	P|GO:0006950|response to stress
bin18	CLASS_GO-FULL_MSU7	P|GO:0008150|biological_process
bin18	CLASS_GO-FULL_MSU7	P|GO:0009405|pathogenesis
bin18	CLASS_GO-FULL_MSU7	P|GO:0016575|histone deacetylation
bin18	CLASS_mapman-path_msu7	20.1.7_stress.biotic.PR-proteins
bin18	CLASS_mapman-path_msu7	20.1_stress.biotic
bin18	CLASS_mapman-path_msu7	26.11.1_misc.alcohol dehydrogenases
bin18	CLASS_mapman-path_msu7	27.3.55_RNA.regulation of transcription.HDA
bin18	CLASS_mapman-path_msu7	30.4.2_signalling.phosphinositides.phosphatidylinositol 4-kinase
bin18	CLASS_msu7ann_MSU7	"ankyrin repeat family protein, putative, expressed"
bin18	CLASS_msu7ann_MSU7	"chloroplast nucleoid DNA-binding protein, putative, expressed"
bin18	CLASS_msu7ann_MSU7	"dehydrogenase, putative, expressed"
bin18	CLASS_msu7ann_MSU7	"dirigent, putative, expressed"
bin18	CLASS_msu7ann_MSU7	"flavin monooxygenase, putative, expressed"
bin18	CLASS_msu7ann_MSU7	"mTERF family protein, expressed"
bin18	CLASS_msu7ann_MSU7	"NBS-LRR disease resistance protein, putative, expressed"
bin18	CLASS_msu7ann_MSU7	"OsFBL53 - F-box domain and LRR containing protein, expressed"
bin18	CLASS_msu7ann_MSU7	"OsFBX398 - F-box domain containing protein, expressed"
bin18	CLASS_msu7ann_MSU7	"OsFBX399 - F-box domain containing protein, expressed"
bin18	CLASS_msu7ann_MSU7	"OsFBX400 - F-box domain containing protein, expressed"
bin18	CLASS_msu7ann_MSU7	"OsFBX402 - F-box domain containing protein, expressed"
bin18	CLASS_msu7ann_MSU7	"OsFBX403 - F-box domain containing protein, expressed"
bin18	CLASS_msu7ann_MSU7	"OsFBX404 - F-box domain containing protein, expressed"
bin18	CLASS_msu7ann_MSU7	"OsFBX405 - F-box domain containing protein, expressed"
bin18	CLASS_msu7ann_MSU7	"OsFBX407 - F-box domain containing protein, expressed"
bin18	CLASS_msu7ann_MSU7	"OsFBX408 - F-box domain containing protein, expressed"
bin18	CLASS_msu7ann_MSU7	"OsFBX409 - F-box domain containing protein, expressed"
bin18	CLASS_msu7ann_MSU7	"OsFBX410 - F-box domain containing protein, expressed"
bin18	CLASS_msu7ann_MSU7	"OsFBX411 - F-box domain containing protein, expressed"
bin18	CLASS_msu7ann_MSU7	"OsFBX412 - F-box domain containing protein, expressed"
bin18	CLASS_msu7ann_MSU7	"OsFBX413 - F-box domain containing protein, expressed"
bin18	CLASS_msu7ann_MSU7	"OsFBX414 - F-box domain containing protein, expressed"
bin18	CLASS_msu7ann_MSU7	"OsFBX415 - F-box domain containing protein, expressed"
bin18	CLASS_msu7ann_MSU7	"OsFBX416 - F-box domain containing protein, expressed"
bin18	CLASS_msu7ann_MSU7	"OsFBX417 - F-box domain containing protein, expressed"
bin18	CLASS_msu7ann_MSU7	"OsFBX418 - F-box domain containing protein, expressed"
bin18	CLASS_msu7ann_MSU7	"OsFBX419 - F-box domain containing protein, expressed"
bin18	CLASS_msu7ann_MSU7	"OsPDIL1-1 protein disulfide isomerase PDIL1-1, expressed"
bin18	CLASS_msu7ann_MSU7	"OsSCP48 - Putative Serine Carboxypeptidase homologue, expressed"
bin18	CLASS_msu7ann_MSU7	"receptor-like protein kinase 5 precursor, putative, expressed"
bin18	CLASS_msu7ann_MSU7	"STE_MEKK_ste11_MAP3K.3 - STE kinases include homologs to sterile 7, sterile 11 and sterile 20 from yeast, expressed"
bin18	CLASS_msu7ann_MSU7	"transcriptional corepressor SEUSS, putative, expressed"
bin18	CLASS_msu7ann_MSU7	"wali7, putative, expressed"
bin18	CLASS_msu7ann_MSU7	"zinc finger CCHC domain-containing protein 10, putative, expressed"
bin18	CLASS_msu7ann_MSU7	expressed protein
bin18	CLASS_QTL36-Nippo10-MSU7	Abiotic stress|leaf drying|AQD020|chr11
bin18	CLASS_QTL36-Nippo10-MSU7	Anatomy|culm thickness|AQFP025|chr11
bin18	CLASS_QTL36-Nippo10-MSU7	Anatomy|root thickness|AQHE040|chr11
bin18	CLASS_QTL36-Nippo10-MSU7	Anatomy|specific leaf area|CQE78|chr11
bin18	CLASS_QTL36-Nippo10-MSU7	Biochemical|H2O2 content|AQCW017|chr11
bin18	CLASS_QTL36-Nippo10-MSU7	Biotic stress|sheath blight disease resistance|CQAN4|chr11
bin18	CLASS_QTL36-Nippo10-MSU7	Biotic stress|sheath blight disease resistance|CQAN8|chr11
bin18	CLASS_QTL36-Nippo10-MSU7	Development|days to heading|AQED005|chr11
bin18	CLASS_QTL36-Nippo10-MSU7	Development|leaf senescence|CQN42|chr11
bin18	CLASS_QTL36-Nippo10-MSU7	Quality|seed length|AQT016|chr11
bin18	CLASS_QTL36-Nippo10-MSU7	Sterility or fertility|male fertility restoration|AQCG004|chr11
bin18	CLASS_QTL36-Nippo10-MSU7	Vigor|plant height|AQY004|chr11
bin18	CLASS_QTL36-Nippo10-MSU7	Vigor|tiller number|AQE090|chr11
bin18	CLASS_QTL36-Nippo10-MSU7	Yield|100-seed weight|AQE046|chr11
bin18	CLASS_QTL36-Nippo10-MSU7	Yield|biomass yield|AQAL037|chr11
bin18	CLASS_QTL36-Nippo10-MSU7	Yield|spikelet number|AQBK033|chr11
bin18	CLASS_QTL36-Nippo10-MSU7	Yield|spikelet number|CQAS141|chr11
bin18	CLASS_QTL36-Nippo10-MSU7	Yield|spikelet weight|CQN61|chr11
bin19	CLASS_GO-FULL_MSU7	C|GO:0005634|nucleus
bin19	CLASS_GO-FULL_MSU7	C|GO:0005635|nuclear envelope
bin19	CLASS_GO-FULL_MSU7	C|GO:0005773|vacuole
bin19	CLASS_GO-FULL_MSU7	C|GO:0005783|endoplasmic reticulum
bin19	CLASS_GO-FULL_MSU7	F|GO:0003824|catalytic activity
bin19	CLASS_GO-FULL_MSU7	F|GO:0004872|receptor activity
bin19	CLASS_GO-FULL_MSU7	F|GO:0005102|receptor binding
bin19	CLASS_GO-FULL_MSU7	F|GO:0016740|transferase activity
bin19	CLASS_GO-FULL_MSU7	F|GO:0016747|transferase activity, transferring acyl groups other than amino-acyl groups
bin19	CLASS_GO-FULL_MSU7	P|GO:0006810|transport
bin19	CLASS_GO-FULL_MSU7	P|GO:0007049|cell cycle
bin19	CLASS_GO-FULL_MSU7	P|GO:0007275|multicellular organismal development
bin19	CLASS_GO-FULL_MSU7	P|GO:0008152|metabolic process
bin19	CLASS_GO-FULL_MSU7	P|GO:0009058|biosynthetic process
bin19	CLASS_GO-FULL_MSU7	P|GO:0009628|response to abiotic stimulus
bin19	CLASS_GO-FULL_MSU7	P|GO:0009719|response to endogenous stimulus
bin19	CLASS_GO-FULL_MSU7	P|GO:0009838|abscission
bin19	CLASS_GO-FULL_MSU7	P|GO:0009908|flower development
bin19	CLASS_GO-FULL_MSU7	P|GO:0009987|cellular process
bin19	CLASS_GO-FULL_MSU7	P|GO:0019748|secondary metabolic process
bin19	CLASS_GO-FULL_MSU7	P|GO:0040029|regulation of gene expression, epigenetic
bin19	CLASS_mapman-path_msu7	16.8.2_secondary metabolism.flavonoids.chalcones
bin19	CLASS_mapman-path_msu7	17.3.1.1.5_hormone metabolism.brassinosteroid.synthesis-degradation.BRs.metabolic regulation
bin19	CLASS_mapman-path_msu7	26.3.3_misc.gluco-, galacto- and mannosidases.alpha-mannosidase
bin19	CLASS_msu7ann_MSU7	"3-5 exonuclease eri-1, putative, expressed"
bin19	CLASS_msu7ann_MSU7	"ATP binding protein, putative, expressed"
bin19	CLASS_msu7ann_MSU7	"BRASSINOSTEROID INSENSITIVE 1-associated receptor kinase 1 precursor, putative, expressed"
bin19	CLASS_msu7ann_MSU7	"CCB1, putative, expressed"
bin19	CLASS_msu7ann_MSU7	"chalcone synthase, putative, expressed"
bin19	CLASS_msu7ann_MSU7	"geranylgeranyl transferase type-2 subunit beta, putative, expressed"
bin19	CLASS_msu7ann_MSU7	"inducer of CBF expression 1, putative, expressed"
bin19	CLASS_msu7ann_MSU7	"lysosomal alpha-mannosidase precursor, putative, expressed"
bin19	CLASS_msu7ann_MSU7	"NEF1, putative, expressed"
bin19	CLASS_msu7ann_MSU7	"OsFBL55 - F-box domain and LRR containing protein, expressed"
bin19	CLASS_msu7ann_MSU7	"OsGH3.13 - Probable indole-3-acetic acid-amido synthetase, expressed"
bin19	CLASS_msu7ann_MSU7	"OsGH3-13 - Auxin-responsive GH3 gene family member, expressed"
bin19	CLASS_msu7ann_MSU7	"OsSCP63 - Putative Serine Carboxypeptidase homologue, expressed"
bin19	CLASS_msu7ann_MSU7	"TPR repeat region family protein, expressed"
bin19	CLASS_msu7ann_MSU7	expressed protein
bin19	CLASS_QTL36-Nippo10-MSU7	Abiotic stress|deep root dry weight|AQAL007|chr11
bin19	CLASS_QTL36-Nippo10-MSU7	Abiotic stress|deep root dry weight|AQAL051|chr11
bin19	CLASS_QTL36-Nippo10-MSU7	Abiotic stress|deep root to shoot ratio|AQAL014|chr11
bin19	CLASS_QTL36-Nippo10-MSU7	Abiotic stress|penetrated root number|DQC11|chr11
bin19	CLASS_QTL36-Nippo10-MSU7	Abiotic stress|penetrated to total root ratio|DQC18|chr11
bin19	CLASS_QTL36-Nippo10-MSU7	Abiotic stress|relative root length|CQL12|chr11
bin19	CLASS_QTL36-Nippo10-MSU7	Abiotic stress|relative root length|CQL13|chr11
bin19	CLASS_QTL36-Nippo10-MSU7	Abiotic stress|root penetration index|CQAW31|chr11
bin19	CLASS_QTL36-Nippo10-MSU7	Abiotic stress|root pulling force|AQFT023|chr11
bin19	CLASS_QTL36-Nippo10-MSU7	Abiotic stress|root pulling force|CQH36|chr11
bin19	CLASS_QTL36-Nippo10-MSU7	Anatomy|anther length|AQF074|chr11
bin19	CLASS_QTL36-Nippo10-MSU7	Anatomy|awn length|AQF053|chr11
bin19	CLASS_QTL36-Nippo10-MSU7	Anatomy|culm thickness|AQFP007|chr11
bin19	CLASS_QTL36-Nippo10-MSU7	Anatomy|large vascular bundle number|AQAB064|chr11
bin19	CLASS_QTL36-Nippo10-MSU7	Anatomy|large vascular bundle number|AQAI025|chr11
bin19	CLASS_QTL36-Nippo10-MSU7	Anatomy|leaf width|AQCU077|chr11
bin19	CLASS_QTL36-Nippo10-MSU7	Anatomy|leaf width|AQCU081|chr11
bin19	CLASS_QTL36-Nippo10-MSU7	Anatomy|root thickness|AQO047|chr11
bin19	CLASS_QTL36-Nippo10-MSU7	Anatomy|space|CQE80|chr11
bin19	CLASS_QTL36-Nippo10-MSU7	Anatomy|spikelet density|CQAR43|chr11
bin19	CLASS_QTL36-Nippo10-MSU7	Biochemical|carbon content|CQE79|chr11
bin19	CLASS_QTL36-Nippo10-MSU7	Biochemical|glutamine synthetase content|CQN24|chr11
bin19	CLASS_QTL36-Nippo10-MSU7	Biochemical|protein content|AQFU023|chr11
bin19	CLASS_QTL36-Nippo10-MSU7	Biotic stress|allelopathic effect|CQAD6|chr11
bin19	CLASS_QTL36-Nippo10-MSU7	Biotic stress|blast disease resistance|AQAO001|chr11
bin19	CLASS_QTL36-Nippo10-MSU7	Biotic stress|blast disease resistance|AQAQ017|chr11
bin19	CLASS_QTL36-Nippo10-MSU7	Biotic stress|blast disease resistance|AQEN009|chr11
bin19	CLASS_QTL36-Nippo10-MSU7	Biotic stress|blast disease resistance|AQEN016|chr11
bin19	CLASS_QTL36-Nippo10-MSU7	Biotic stress|blast disease resistance|AQEN019|chr11
bin19	CLASS_QTL36-Nippo10-MSU7	Biotic stress|blast disease resistance|AQEN049|chr11
bin19	CLASS_QTL36-Nippo10-MSU7	Biotic stress|blast disease resistance|AQEN057|chr11
bin19	CLASS_QTL36-Nippo10-MSU7	Biotic stress|brown planthopper resistance|AQAP030|chr11
bin19	CLASS_QTL36-Nippo10-MSU7	Biotic stress|brown planthopper resistance|AQAP050|chr11
bin19	CLASS_QTL36-Nippo10-MSU7	Biotic stress|sheath blight disease resistance|AQS004|chr11
bin19	CLASS_QTL36-Nippo10-MSU7	Development|days to flower|AQHQ012|chr11
bin19	CLASS_QTL36-Nippo10-MSU7	Development|days to flower|AQHQ021|chr11
bin19	CLASS_QTL36-Nippo10-MSU7	Development|days to heading|AQCU056|chr11
bin19	CLASS_QTL36-Nippo10-MSU7	Quality|amylose content|AQGA002|chr11
bin19	CLASS_QTL36-Nippo10-MSU7	Quality|amylose content|AQGA016|chr11
bin19	CLASS_QTL36-Nippo10-MSU7	Quality|head rice|AQFU008|chr11
bin19	CLASS_QTL36-Nippo10-MSU7	Quality|seed length|AQT016|chr11
bin19	CLASS_QTL36-Nippo10-MSU7	Sterility or fertility|spikelet fertility|AQCU050|chr11
bin19	CLASS_QTL36-Nippo10-MSU7	Sterility or fertility|spikelet fertility|AQCU051|chr11
bin19	CLASS_QTL36-Nippo10-MSU7	Sterility or fertility|spikelet fertility|AQCU261|chr11
bin19	CLASS_QTL36-Nippo10-MSU7	Vigor|plant height|AQCU193|chr11
bin19	CLASS_QTL36-Nippo10-MSU7	Vigor|plant height|AQCU195|chr11
bin19	CLASS_QTL36-Nippo10-MSU7	Vigor|plant height|AQHR060|chr11
bin19	CLASS_QTL36-Nippo10-MSU7	Vigor|plant height|CQAX10|chr11
bin19	CLASS_QTL36-Nippo10-MSU7	Vigor|root number|AQO091|chr11
bin19	CLASS_QTL36-Nippo10-MSU7	Vigor|seed dormancy|AQF018|chr11
bin19	CLASS_QTL36-Nippo10-MSU7	Vigor|seed dormancy|AQF024|chr11
bin19	CLASS_QTL36-Nippo10-MSU7	Vigor|seed dormancy|AQF035|chr11
bin19	CLASS_QTL36-Nippo10-MSU7	Vigor|seed dormancy|AQF042|chr11
bin19	CLASS_QTL36-Nippo10-MSU7	Vigor|seed dormancy|CQAH46|chr11
bin19	CLASS_QTL36-Nippo10-MSU7	Vigor|seed dormancy|CQAH47|chr11
bin19	CLASS_QTL36-Nippo10-MSU7	Vigor|seed dormancy|CQAH48|chr11
bin19	CLASS_QTL36-Nippo10-MSU7	Vigor|tiller number|CQAW30|chr11
bin19	CLASS_QTL36-Nippo10-MSU7	Yield|1000-grain weight|CQAE22|chr11
bin19	CLASS_QTL36-Nippo10-MSU7	Yield|1000-seed weight|AQCY018|chr11
bin19	CLASS_QTL36-Nippo10-MSU7	Yield|1000-seed weight|AQEB009|chr11
bin19	CLASS_QTL36-Nippo10-MSU7	Yield|1000-seed weight|AQEB014|chr11
bin19	CLASS_QTL36-Nippo10-MSU7	Yield|biomass yield|AQGI186|chr11
bin19	CLASS_QTL36-Nippo10-MSU7	Yield|biomass yield|AQO010|chr11
bin19	CLASS_QTL36-Nippo10-MSU7	Yield|grain number|CQAE18|chr11
bin19	CLASS_QTL36-Nippo10-MSU7	Yield|grain yield per plant|CQAE25|chr11
bin19	CLASS_QTL36-Nippo10-MSU7	Yield|panicle number|CQAE12|chr11
bin19	CLASS_QTL36-Nippo10-MSU7	Yield|panicle number|CQK15|chr11
bin19	CLASS_QTL36-Nippo10-MSU7	Yield|panicle weight|CQN48|chr11
bin19	CLASS_QTL36-Nippo10-MSU7	Yield|seed weight|AQAE025|chr11
bin19	CLASS_QTL36-Nippo10-MSU7	Yield|spikelet number|AQCU091|chr11
bin19	CLASS_QTL36-Nippo10-MSU7	Yield|spikelet number|AQCU099|chr11
bin19	CLASS_QTL36-Nippo10-MSU7	Yield|spikelet number|AQCU247|chr11
bin19	CLASS_QTL36-Nippo10-MSU7	Yield|spikelet number|AQCU251|chr11
bin19	CLASS_QTL36-Nippo10-MSU7	Yield|spikelet number|CQAR42|chr11
bin19	CLASS_QTL36-Nippo10-MSU7	Yield|spikelet weight|CQN61|chr11
bin19	CLASS_QTL36-Nippo10-MSU7	Yield|total biomass yield|AQGI234|chr11
bin20	CLASS_GO-FULL_MSU7	C|GO:0005643|nuclear pore
bin20	CLASS_GO-FULL_MSU7	F|GO:0003700|sequence-specific DNA binding transcription factor activity
bin20	CLASS_GO-FULL_MSU7	F|GO:0030272|5-formyltetrahydrofolate cyclo-ligase activity
bin20	CLASS_GO-FULL_MSU7	F|GO:0070403|NAD+ binding
bin20	CLASS_GO-FULL_MSU7	P|GO:0006139|nucleobase-containing compound metabolic process
bin20	CLASS_GO-FULL_MSU7	P|GO:0006342|chromatin silencing
bin20	CLASS_GO-FULL_MSU7	P|GO:0006476|protein deacetylation
bin20	CLASS_GO-FULL_MSU7	P|GO:0009058|biosynthetic process
bin20	CLASS_mapman-path_msu7	21.2.1_redox.ascorbate and glutathione.ascorbate
bin20	CLASS_mapman-path_msu7	25.4_C1-metabolism.5-formyltetrahydrofolate cyclo-ligase
bin20	CLASS_mapman-path_msu7	27.3.63_RNA.regulation of transcription.PHD finger transcription factor
bin20	CLASS_mapman-path_msu7	29.2.1.2.2.3_protein.synthesis.ribosomal protein.eukaryotic.60S subunit.L3
bin20	CLASS_mapman-path_msu7	29.3.1_protein.targeting.nucleus
bin20	CLASS_mapman-path_msu7	29.7.13_protein.glycosylation.alpha-1,4-fucosyltransferase(alpha-1,4-FucT)
bin20	CLASS_msu7ann_MSU7	"5-formyltetrahydrofolate cyclo-ligase, putative, expressed"
bin20	CLASS_msu7ann_MSU7	"alpha-1,4-fucosyltransferase, putative, expressed"
bin20	CLASS_msu7ann_MSU7	"ATEXO70C2, putative, expressed"
bin20	CLASS_msu7ann_MSU7	"CAMK_CAMK_like.45 - CAMK includes calcium/calmodulin depedent protein kinases, expressed"
bin20	CLASS_msu7ann_MSU7	"citrate-binding protein precursor, putative, expressed"
bin20	CLASS_msu7ann_MSU7	"csAtPR5, putative, expressed"
bin20	CLASS_msu7ann_MSU7	"dehydration response related protein, putative, expressed"
bin20	CLASS_msu7ann_MSU7	"deoxyhypusine hydroxylase, putative, expressed"
bin20	CLASS_msu7ann_MSU7	"ECAGL3 - ECA1 gametogenesis related family protein precursor, putative, expressed"
bin20	CLASS_msu7ann_MSU7	"eukaryotic translation initiation factor 2 subunit gamma, putative, expressed"
bin20	CLASS_msu7ann_MSU7	"N-acetyltransferase 10, putative, expressed"
bin20	CLASS_msu7ann_MSU7	"nucleolar complex protein 2, putative, expressed"
bin20	CLASS_msu7ann_MSU7	"nucleolar protein family 6, putative, expressed"
bin20	CLASS_msu7ann_MSU7	"OsAPx5 - Stromal Ascorbate Peroxidase encoding gene 5,8, expressed"
bin20	CLASS_msu7ann_MSU7	"OsAPx6 - Stromal Ascorbate Peroxidase encoding gene 5,8, expressed"
bin20	CLASS_msu7ann_MSU7	"OsFBT14 - F-box and tubby domain containing protein, expressed"
bin20	CLASS_msu7ann_MSU7	"OsFBX440 - F-box domain containing protein, expressed"
bin20	CLASS_msu7ann_MSU7	"OsGrx_S16 - glutaredoxin subgroup II, expressed"
bin20	CLASS_msu7ann_MSU7	"OsNucAP2 - Putative Nucleoporin Autopeptidase homologue, expressed"
bin20	CLASS_msu7ann_MSU7	"OsNucAP3 - Putative Nucleoporin Autopeptidase homologue, expressed"
bin20	CLASS_msu7ann_MSU7	"PE repeat family protein, putative, expressed"
bin20	CLASS_msu7ann_MSU7	"Protein-tyrosine phosphatase domain containing protein, expressed"
bin20	CLASS_msu7ann_MSU7	"RFC4 - Putative clamp loader of PCNA, replication factor C subunit 4, expressed"
bin20	CLASS_msu7ann_MSU7	"RNA polymerase II subunit A C-terminal domain phosphatase ssu72, putative, expressed"
bin20	CLASS_msu7ann_MSU7	"RNA polymerases N 8 kDa subunit, putative, expressed"
bin20	CLASS_msu7ann_MSU7	"STE_PAK_Ste20_Slob_Wnk.6 - STE kinases include homologs to sterile 7, sterile 11 and sterile 20 from yeast, expressed"
bin20	CLASS_msu7ann_MSU7	"transcriptional regulator Sir2 family protein, putative, expressed"
bin20	CLASS_msu7ann_MSU7	"transmembrane protein 17, putative, expressed"
bin20	CLASS_msu7ann_MSU7	"ZOS12-02 - C2H2 zinc finger protein, expressed"
bin20	CLASS_msu7ann_MSU7	DEFL16 - Defensin and Defensin-like DEFL family
bin20	CLASS_msu7ann_MSU7	DEFL17 - Defensin and Defensin-like DEFL family
bin20	CLASS_QTL36-Nippo10-MSU7	Abiotic stress|lodging incidence|AQDZ005|chr12
bin20	CLASS_QTL36-Nippo10-MSU7	Abiotic stress|phosphorus sensitivity|AQCI004|chr12
bin20	CLASS_QTL36-Nippo10-MSU7	Abiotic stress|phosphorus sensitivity|AQCI007|chr12
bin20	CLASS_QTL36-Nippo10-MSU7	Abiotic stress|phosphorus sensitivity|AQCI010|chr12
bin20	CLASS_QTL36-Nippo10-MSU7	Abiotic stress|phosphorus sensitivity|AQCI012|chr12
bin20	CLASS_QTL36-Nippo10-MSU7	Abiotic stress|phosphorus sensitivity|AQCI013|chr12
bin20	CLASS_QTL36-Nippo10-MSU7	Anatomy|culm length|CQX10|chr12
bin20	CLASS_QTL36-Nippo10-MSU7	Anatomy|culm thickness|AQDZ011|chr12
bin20	CLASS_QTL36-Nippo10-MSU7	Anatomy|internode length|CQX27|chr12
bin20	CLASS_QTL36-Nippo10-MSU7	Anatomy|internode length|CQX31|chr12
bin20	CLASS_QTL36-Nippo10-MSU7	Anatomy|large vascular bundle number|AQBJ012|chr12
bin20	CLASS_QTL36-Nippo10-MSU7	Anatomy|large vascular bundle number|AQBJ014|chr12
bin20	CLASS_QTL36-Nippo10-MSU7	Anatomy|panicle length|AQGM013|chr12
bin20	CLASS_QTL36-Nippo10-MSU7	Anatomy|panicle length|CQAS147|chr12
bin20	CLASS_QTL36-Nippo10-MSU7	Anatomy|root thickness|AQO062|chr12
bin20	CLASS_QTL36-Nippo10-MSU7	Anatomy|specific leaf area|CQE87|chr12
bin20	CLASS_QTL36-Nippo10-MSU7	Anatomy|spikelet density|CQAS150|chr12
bin20	CLASS_QTL36-Nippo10-MSU7	Biochemical|carbohydrate content|AQAX009|chr12
bin20	CLASS_QTL36-Nippo10-MSU7	Biochemical|carbohydrate content|AQAX015|chr12
bin20	CLASS_QTL36-Nippo10-MSU7	Biochemical|chlorophyll content|CQE85|chr12
bin20	CLASS_QTL36-Nippo10-MSU7	Biochemical|relative acid phosphatase activity|CQU16|chr12
bin20	CLASS_QTL36-Nippo10-MSU7	Biochemical|relative acid phosphatase activity|CQU22|chr12
bin20	CLASS_QTL36-Nippo10-MSU7	Biochemical|rubisco content|CQF15|chr12
bin20	CLASS_QTL36-Nippo10-MSU7	Biochemical|rubisco to chlorophyll ratio|CQE82|chr12
bin20	CLASS_QTL36-Nippo10-MSU7	Biochemical|rubisco to nitrogen content ratio|CQF14|chr12
bin20	CLASS_QTL36-Nippo10-MSU7	Biotic stress|sheath blight disease resistance|AQGL006|chr12
bin20	CLASS_QTL36-Nippo10-MSU7	Biotic stress|sheath blight disease resistance|AQGL012|chr12
bin20	CLASS_QTL36-Nippo10-MSU7	Biotic stress|sheath blight disease resistance|AQGL018|chr12
bin20	CLASS_QTL36-Nippo10-MSU7	Development|days to heading|AQAX020|chr12
bin20	CLASS_QTL36-Nippo10-MSU7	Development|days to heading|AQAX021|chr12
bin20	CLASS_QTL36-Nippo10-MSU7	Development|days to heading|AQBK002|chr12
bin20	CLASS_QTL36-Nippo10-MSU7	Development|days to heading|AQBK021|chr12
bin20	CLASS_QTL36-Nippo10-MSU7	Development|days to heading|CQC7|chr12
bin20	CLASS_QTL36-Nippo10-MSU7	Development|days to maturity|CQAS146|chr12
bin20	CLASS_QTL36-Nippo10-MSU7	Quality|amylose content|AQFA002|chr12
bin20	CLASS_QTL36-Nippo10-MSU7	Quality|colored grain percentage|AQEE011|chr12
bin20	CLASS_QTL36-Nippo10-MSU7	Quality|grain core percent white|AQBP008|chr12
bin20	CLASS_QTL36-Nippo10-MSU7	Quality|grain length to width ratio|AQCV021|chr12
bin20	CLASS_QTL36-Nippo10-MSU7	Quality|grain length to width ratio|AQCV022|chr12
bin20	CLASS_QTL36-Nippo10-MSU7	Quality|grain length to width ratio|AQFA015|chr12
bin20	CLASS_QTL36-Nippo10-MSU7	Quality|grain length|AQCV009|chr12
bin20	CLASS_QTL36-Nippo10-MSU7	Quality|grain width|AQFA010|chr12
bin20	CLASS_QTL36-Nippo10-MSU7	Sterility or fertility|spikelet fertility|AQFW180|chr12
bin20	CLASS_QTL36-Nippo10-MSU7	Sterility or fertility|spikelet fertility|AQFW186|chr12
bin20	CLASS_QTL36-Nippo10-MSU7	Vigor|plant height|AQBK029|chr12
bin20	CLASS_QTL36-Nippo10-MSU7	Vigor|plant height|AQFW086|chr12
bin20	CLASS_QTL36-Nippo10-MSU7	Vigor|plant height|AQFW138|chr12
bin20	CLASS_QTL36-Nippo10-MSU7	Vigor|plant height|CQAS144|chr12
bin20	CLASS_QTL36-Nippo10-MSU7	Vigor|plant height|CQAX12|chr12
bin20	CLASS_QTL36-Nippo10-MSU7	Vigor|plant height|CQE83|chr12
bin20	CLASS_QTL36-Nippo10-MSU7	Vigor|plant height|CQE84|chr12
bin20	CLASS_QTL36-Nippo10-MSU7	Vigor|ratooning ability|CQE86|chr12
bin20	CLASS_QTL36-Nippo10-MSU7	Vigor|tiller number|CQAQ6|chr12
bin20	CLASS_QTL36-Nippo10-MSU7	Yield|brown rice yield|AQFA018|chr12
bin20	CLASS_QTL36-Nippo10-MSU7	Yield|seed set percent|AQBK047|chr12
bin20	CLASS_QTL36-Nippo10-MSU7	Yield|spikelet number|AQCU093|chr12
bin20	CLASS_QTL36-Nippo10-MSU7	Yield|spikelet number|AQDQ064|chr12
bin20	CLASS_QTL36-Nippo10-MSU7	Yield|yield|CQAS156|chr12

## Sheet: summary_union_enrichment_p005
sys	CountOfcat
CLASS_GO-FULL_MSU7	156
CLASS_mapman-path_msu7	90
CLASS_QTL36-Nippo10-MSU7	1152

## Sheet: summary_union_enrichment_p005_p
bin	QTL bin	system	Count-per-sys
bin01	1	CLASS_GO-FULL_MSU7	7
bin01	1	CLASS_mapman-path_msu7	3
bin01	1	CLASS_QTL36-Nippo10-MSU7	44
bin02	2	CLASS_GO-FULL_MSU7	11
bin02	2	CLASS_mapman-path_msu7	5
bin02	2	CLASS_QTL36-Nippo10-MSU7	6
bin03	3	CLASS_GO-FULL_MSU7	19
bin03	3	CLASS_mapman-path_msu7	7
bin03	3	CLASS_QTL36-Nippo10-MSU7	32
bin04	4	CLASS_GO-FULL_MSU7	6
bin04	4	CLASS_mapman-path_msu7	4
bin04	4	CLASS_QTL36-Nippo10-MSU7	51
bin05	5	CLASS_GO-FULL_MSU7	6
bin05	5	CLASS_mapman-path_msu7	6
bin05	5	CLASS_QTL36-Nippo10-MSU7	98
bin06	6	CLASS_GO-FULL_MSU7	6
bin06	6	CLASS_mapman-path_msu7	3
bin06	6	CLASS_QTL36-Nippo10-MSU7	43
bin07	7	CLASS_GO-FULL_MSU7	10
bin07	7	CLASS_mapman-path_msu7	4
bin07	7	CLASS_QTL36-Nippo10-MSU7	22
bin08	8	CLASS_GO-FULL_MSU7	11
bin08	8	CLASS_mapman-path_msu7	5
bin08	8	CLASS_QTL36-Nippo10-MSU7	80
bin09	9	CLASS_GO-FULL_MSU7	6
bin09	9	CLASS_mapman-path_msu7	3
bin09	9	CLASS_QTL36-Nippo10-MSU7	39
bin10	10	CLASS_GO-FULL_MSU7	10
bin10	10	CLASS_mapman-path_msu7	9
bin10	10	CLASS_QTL36-Nippo10-MSU7	57
bin11	11	CLASS_GO-FULL_MSU7	16
bin11	11	CLASS_mapman-path_msu7	10
bin11	11	CLASS_QTL36-Nippo10-MSU7	95
bin12	12	CLASS_GO-FULL_MSU7	12
bin12	12	CLASS_mapman-path_msu7	7
bin12	12	CLASS_QTL36-Nippo10-MSU7	89
bin13	13	CLASS_GO-FULL_MSU7	10
bin13	13	CLASS_mapman-path_msu7	4
bin13	13	CLASS_QTL36-Nippo10-MSU7	60
bin14	14	CLASS_GO-FULL_MSU7	5
bin14	14	CLASS_mapman-path_msu7	3
bin14	14	CLASS_QTL36-Nippo10-MSU7	154
bin15	15	CLASS_GO-FULL_MSU7	8
bin15	15	CLASS_mapman-path_msu7	3
bin15	15	CLASS_QTL36-Nippo10-MSU7	55
bin16	16	CLASS_QTL36-Nippo10-MSU7	56
bin17	17	CLASS_GO-FULL_MSU7	4
bin17	17	CLASS_mapman-path_msu7	6
bin17	17	CLASS_QTL36-Nippo10-MSU7	67
bin18	18	CLASS_GO-FULL_MSU7	9
bin18	18	CLASS_mapman-path_msu7	5
bin18	18	CLASS_QTL36-Nippo10-MSU7	18
bin19	19	CLASS_GO-FULL_MSU7	21
bin19	19	CLASS_mapman-path_msu7	3
bin19	19	CLASS_QTL36-Nippo10-MSU7	76
bin20	20	CLASS_GO-FULL_MSU7	8
bin20	20	CLASS_mapman-path_msu7	6
bin20	20	CLASS_QTL36-Nippo10-MSU7	58

## Sheet: summary_u_c_GO
Process	Function	Compartment
P|GO:0000003|reproduction	F|GO:0000774|adenyl-nucleotide exchange factor activity	C|GO:0000145|exocyst
P|GO:0000184|nuclear-transcribed mRNA catabolic process, nonsense-mediated decay	F|GO:0003674|molecular_function	C|GO:0000151|ubiquitin ligase complex
P|GO:0005975|carbohydrate metabolic process	F|GO:0003684|damaged DNA binding	C|GO:0000786|nucleosome
P|GO:0006139|nucleobase-containing compound metabolic process	F|GO:0003700|sequence-specific DNA binding transcription factor activity	C|GO:0005575|cellular_component
P|GO:0006259|DNA metabolic process	F|GO:0003735|structural constituent of ribosome	C|GO:0005618|cell wall
P|GO:0006289|nucleotide-excision repair	F|GO:0003743|translation initiation factor activity	C|GO:0005622|intracellular
P|GO:0006334|nucleosome assembly	F|GO:0003824|catalytic activity	C|GO:0005623|cell
P|GO:0006342|chromatin silencing	F|GO:0003949|1-(5-phosphoribosyl)-5-[(5-phosphoribosylamino)methylideneamino]imidazole-4-carboxamide isomerase activity	C|GO:0005634|nucleus
P|GO:0006352|DNA-templated transcription, initiation	F|GO:0003954|NADH dehydrogenase activity	C|GO:0005635|nuclear envelope
P|GO:0006412|translation	F|GO:0004048|anthranilate phosphoribosyltransferase activity	C|GO:0005643|nuclear pore
P|GO:0006413|translational initiation	F|GO:0004089|carbonate dehydratase activity	C|GO:0005773|vacuole
P|GO:0006464|cellular protein modification process	F|GO:0004124|cysteine synthase activity	C|GO:0005783|endoplasmic reticulum
P|GO:0006468|protein phosphorylation	F|GO:0004163|diphosphomevalonate decarboxylase activity	C|GO:0005798|Golgi-associated vesicle
P|GO:0006476|protein deacetylation	F|GO:0004176|ATP-dependent peptidase activity	C|GO:0005829|cytosol
P|GO:0006511|ubiquitin-dependent protein catabolic process	F|GO:0004252|serine-type endopeptidase activity	C|GO:0005840|ribosome
P|GO:0006535|cysteine biosynthetic process from serine	F|GO:0004310|farnesyl-diphosphate farnesyltransferase activity	C|GO:0005956|protein kinase CK2 complex
P|GO:0006596|polyamine biosynthetic process	F|GO:0004318|enoyl-[acyl-carrier-protein] reductase (NADH) activity	C|GO:0009536|plastid
P|GO:0006629|lipid metabolic process	F|GO:0004407|histone deacetylase activity	C|GO:0016020|membrane
P|GO:0006730|one-carbon metabolic process	F|GO:0004452|isopentenyl-diphosphate delta-isomerase activity	C|GO:0019008|molybdopterin synthase complex
P|GO:0006744|ubiquinone biosynthetic process	F|GO:0004459|L-lactate dehydrogenase activity	C|GO:0030312|external encapsulating structure
P|GO:0006754|ATP biosynthetic process	F|GO:0004497|monooxygenase activity	C|GO:0031966|mitochondrial membrane
P|GO:0006783|heme biosynthetic process	F|GO:0004499|N,N-dimethylaniline monooxygenase activity	C|GO:0032301|MutSalpha complex
P|GO:0006810|transport	F|GO:0004644|phosphoribosylglycinamide formyltransferase activity	C|GO:0032302|MutSbeta complex
P|GO:0006824|cobalt ion transport	F|GO:0004650|polygalacturonase activity
P|GO:0006857|oligopeptide transport	F|GO:0004659|prenyltransferase activity
P|GO:0006869|lipid transport	F|GO:0004664|prephenate dehydratase activity
P|GO:0006887|exocytosis	F|GO:0004672|protein kinase activity
P|GO:0006950|response to stress	F|GO:0004674|protein serine/threonine kinase activity
P|GO:0007049|cell cycle	F|GO:0004713|protein tyrosine kinase activity
P|GO:0007275|multicellular organismal development	F|GO:0004822|isoleucine-tRNA ligase activity
P|GO:0008150|biological_process	F|GO:0004842|ubiquitin-protein transferase activity
P|GO:0008152|metabolic process	F|GO:0004869|cysteine-type endopeptidase inhibitor activity
P|GO:0008299|isoprenoid biosynthetic process	F|GO:0004872|receptor activity
P|GO:0009056|catabolic process	F|GO:0005102|receptor binding
P|GO:0009058|biosynthetic process	F|GO:0005488|binding
P|GO:0009089|lysine biosynthetic process via diaminopimelate	F|GO:0005506|iron ion binding
P|GO:0009094|L-phenylalanine biosynthetic process	F|GO:0005515|protein binding
P|GO:0009228|thiamine biosynthetic process	F|GO:0008097|5S rRNA binding
P|GO:0009236|cobalamin biosynthetic process	F|GO:0008135|translation factor activity, RNA binding
P|GO:0009405|pathogenesis	F|GO:0008200|ion channel inhibitor activity
P|GO:0009628|response to abiotic stimulus	F|GO:0008289|lipid binding
P|GO:0009719|response to endogenous stimulus	F|GO:0008425|2-polyprenyl-6-methoxy-1,4-benzoquinone methyltransferase activity
P|GO:0009791|post-embryonic development	F|GO:0008495|protoheme IX farnesyltransferase activity
P|GO:0009838|abscission	F|GO:0008759|UDP-3-O-[3-hydroxymyristoyl] N-acetylglucosamine deacetylase activity
P|GO:0009856|pollination	F|GO:0008839|4-hydroxy-tetrahydrodipicolinate reductase
P|GO:0009875|pollen-pistil interaction	F|GO:0008883|glutamyl-tRNA reductase activity
P|GO:0009908|flower development	F|GO:0008907|integrase activity
P|GO:0009987|cellular process	F|GO:0009055|electron carrier activity
P|GO:0015992|proton transport	F|GO:0015087|cobalt ion transmembrane transporter activity
P|GO:0016043|cellular component organization	F|GO:0015662|ATPase activity, coupled to transmembrane movement of ions, phosphorylative mechanism
P|GO:0016310|phosphorylation	F|GO:0016301|kinase activity
P|GO:0016567|protein ubiquitination	F|GO:0016719|carotene 7,8-desaturase activity
P|GO:0016575|histone deacetylation	F|GO:0016740|transferase activity
P|GO:0018279|protein N-linked glycosylation via asparagine	F|GO:0016742|hydroxymethyl-, formyl- and related transferase activity
P|GO:0019538|protein metabolic process	F|GO:0016747|transferase activity, transferring acyl groups other than amino-acyl groups
P|GO:0019748|secondary metabolic process	F|GO:0016756|glutathione gamma-glutamylcysteinyltransferase activity
P|GO:0030150|protein import into mitochondrial matrix	F|GO:0016758|transferase activity, transferring hexosyl groups
P|GO:0040029|regulation of gene expression, epigenetic	F|GO:0016788|hydrolase activity, acting on ester bonds
P|GO:0043086|negative regulation of catalytic activity	F|GO:0016820|hydrolase activity, acting on acid anhydrides, catalyzing transmembrane movement of substances
P|GO:0046938|phytochelatin biosynthetic process	F|GO:0019825|oxygen binding
P|GO:0048034|heme O biosynthetic process	F|GO:0019887|protein kinase regulator activity
P|GO:0048544|recognition of pollen	F|GO:0020037|heme binding
P|GO:0055114|oxidation-reduction process	F|GO:0030234|enzyme regulator activity
	F|GO:0030246|carbohydrate binding
	F|GO:0030272|5-formyltetrahydrofolate cyclo-ligase activity
	F|GO:0030570|pectate lyase activity
	F|GO:0042802|identical protein binding
	F|GO:0045735|nutrient reservoir activity
	F|GO:0050242|pyruvate, phosphate dikinase activity
	F|GO:0070403|NAD+ binding

## Sheet: summary_u_c_gram_qtl
cat	trait	QTL_ID	Chromosome
Abiotic stress	aluminum sensitivity	AQAY002	chr02
Abiotic stress	cold tolerance	AQDU003	chr08
Abiotic stress	cold tolerance	AQDU008	chr04
Abiotic stress	cold tolerance	AQDU012	chr08
Abiotic stress	cold tolerance	AQF129	chr08
Abiotic stress	cold tolerance	CQAA8	chr04
Abiotic stress	deep root dry weight	AQAL004	chr03
Abiotic stress	deep root dry weight	AQAL006	chr09
Abiotic stress	deep root dry weight	AQAL007	chr11
Abiotic stress	deep root dry weight	AQAL015	chr02
Abiotic stress	deep root dry weight	AQAL040	chr04
Abiotic stress	deep root dry weight	AQAL048	chr01
Abiotic stress	deep root dry weight	AQAL051	chr11
Abiotic stress	deep root dry weight	AQAL056	chr07
Abiotic stress	deep root dry weight	AQHP052	chr04
Abiotic stress	deep root dry weight	AQR012	chr03
Abiotic stress	deep root to shoot ratio	AQAL010	chr03
Abiotic stress	deep root to shoot ratio	AQAL014	chr11
Abiotic stress	elongation ability	AQFC001	chr03
Abiotic stress	elongation ability	AQHH004	chr04
Abiotic stress	elongation ability	AQHH011	chr04
Abiotic stress	elongation ability	AQHH031	chr04
Abiotic stress	elongation ability	AQHH043	chr04
Abiotic stress	elongation ability	AQHH061	chr04
Abiotic stress	elongation ability	AQHH062	chr04
Abiotic stress	elongation ability	AQHH071	chr04
Abiotic stress	iron sensitivity	AQDP005	chr08
Abiotic stress	iron sensitivity	AQEK001	chr03
Abiotic stress	iron sensitivity	AQEK002	chr09
Abiotic stress	iron sensitivity	AQEK010	chr09
Abiotic stress	KClO3 resistance	AQF097	chr04
Abiotic stress	KClO3 resistance	AQF102	chr09
Abiotic stress	KClO3 resistance	AQF103	chr10
Abiotic stress	leaf drying	AQD020	chr11
Abiotic stress	leaf drying	AQD023	chr08
Abiotic stress	leaf drying	AQD024	chr01
Abiotic stress	leaf drying	AQD027	chr01
Abiotic stress	leaf necrosis tolerance	CQAA12	chr08
Abiotic stress	leaf rolling	AQA047	chr07
Abiotic stress	leaf rolloing tolerance	CQAA3	chr08
Abiotic stress	lodging incidence	AQDZ001	chr04
Abiotic stress	lodging incidence	AQDZ005	chr12
Abiotic stress	osmotic adjustment capacity	AQDX004	chr02
Abiotic stress	osmotic adjustment capacity	AQFT004	chr08
Abiotic stress	osmotic adjustment capacity	CQAV3	chr07
Abiotic stress	osmotic adjustment capacity	CQAV6	chr08
Abiotic stress	osmotic adjustment capacity	CQAV7	chr08
Abiotic stress	osmotic adjustment capacity	CQAV8	chr05
Abiotic stress	osmotic adjustment capacity	CQAV9	chr08
Abiotic stress	penetrated root number	AQGC006	chr03
Abiotic stress	penetrated root number	AQGC012	chr03
Abiotic stress	penetrated root number	DQC11	chr11
Abiotic stress	penetrated root number	DQC9	chr05
Abiotic stress	penetrated root thickness	AQGC025	chr04
Abiotic stress	penetrated root thickness	AQGC031	chr04
Abiotic stress	penetrated root thickness	AQGC034	chr10
Abiotic stress	penetrated root thickness	DQF10	chr03
Abiotic stress	penetrated to total root ratio	AQC016	chr05
Abiotic stress	penetrated to total root ratio	DQC16	chr05
Abiotic stress	penetrated to total root ratio	DQC18	chr11
Abiotic stress	phosphorus sensitivity	AQCI001	chr02
Abiotic stress	phosphorus sensitivity	AQCI004	chr12
Abiotic stress	phosphorus sensitivity	AQCI005	chr02
Abiotic stress	phosphorus sensitivity	AQCI006	chr04
Abiotic stress	phosphorus sensitivity	AQCI007	chr12
Abiotic stress	phosphorus sensitivity	AQCI009	chr06
Abiotic stress	phosphorus sensitivity	AQCI010	chr12
Abiotic stress	phosphorus sensitivity	AQCI012	chr12
Abiotic stress	phosphorus sensitivity	AQCI013	chr12
Abiotic stress	plant survival percentage under submergence	AQU005	chr09
Abiotic stress	plant survival percentage under submergence	AQU007	chr09
Abiotic stress	plant survival percentage under submergence	AQU008	chr10
Abiotic stress	plant survival percentage under submergence	AQV001	chr09
Abiotic stress	potassium concentration	CQI1	chr01
Abiotic stress	relative growth rate	DQE36	chr03
Abiotic stress	relative growth rate	DQE40	chr07
Abiotic stress	relative phosphorus distribution between shoot and root	CQAA16	chr02
Abiotic stress	relative phosphorus distribution between shoot and root	CQAA17	chr02
Abiotic stress	relative root length	AQZ008	chr08
Abiotic stress	relative root length	CQL12	chr11
Abiotic stress	relative root length	CQL13	chr11
Abiotic stress	relative root length	CQL8	chr08
Abiotic stress	relative root length	CQL9	chr08
Abiotic stress	relative shoot elongation under submergence	AQU020	chr09
Abiotic stress	relative shoot elongation under submergence	AQU021	chr09
Abiotic stress	relative water content	AQD036	chr09
Abiotic stress	relative water content	DQE48	chr03
Abiotic stress	relative water content	DQE50	chr05
Abiotic stress	root dry weight to tiller number ratio	AQHP041	chr04
Abiotic stress	root penetration index	AQFT007	chr04
Abiotic stress	root penetration index	AQGC015	chr03
Abiotic stress	root penetration index	AQGC016	chr10
Abiotic stress	root penetration index	AQGC021	chr03
Abiotic stress	root penetration index	CQAW31	chr11
Abiotic stress	root penetration index	CQH19	chr04
Abiotic stress	root penetration index	DQF6	chr03
Abiotic stress	root pulling force	AQFT023	chr11
Abiotic stress	root pulling force	CQH36	chr11
Abiotic stress	root weight	CQQ2	chr05
Abiotic stress	salt sensitivity	AQEM003	chr07
Abiotic stress	salt sensitivity	AQEM009	chr04
Abiotic stress	sodium concentration	CQI6	chr06
Abiotic stress	stomatal closure time	AQDL005	chr03
Abiotic stress	stomatal resistance	AQDL002	chr03
Abiotic stress	submergence sensitivity	AQU028	chr09
Abiotic stress	submergence sensitivity	AQU031	chr09
Abiotic stress	submergence sensitivity	AQU033	chr09
Abiotic stress	submergence sensitivity	AQU035	chr09
Abiotic stress	submergence tolerance	CQAT1	chr09
Abiotic stress	total shoot elongation under submergence	AQU015	chr09
Abiotic stress	total shoot elongation under submergence	AQU017	chr09
Abiotic stress	total shoot elongation under submergence	AQV003	chr09
Abiotic stress	zinc sensitivity	AQHG002	chr04
Abiotic stress	zinc sensitivity	AQHG012	chr04
Anatomy	abaxial stomatal frequency	CQG5	chr07
Anatomy	adaxial stomatal frequency	CQG1	chr01
Anatomy	anther length	AQF068	chr07
Anatomy	anther length	AQF071	chr09
Anatomy	anther length	AQF072	chr10
Anatomy	anther length	AQF074	chr11
Anatomy	awn length	AQF049	chr08
Anatomy	awn length	AQF052	chr10
Anatomy	awn length	AQF053	chr11
Anatomy	awn length	AQGD022	chr08
Anatomy	culm length	AQDY124	chr10
Anatomy	culm length	AQFP012	chr05
Anatomy	culm length	AQFP032	chr05
Anatomy	culm length	CQX10	chr12
Anatomy	culm length	CQX6	chr01
Anatomy	culm thickness	AQDZ009	chr07
Anatomy	culm thickness	AQDZ011	chr12
Anatomy	culm thickness	AQFP004	chr02
Anatomy	culm thickness	AQFP007	chr11
Anatomy	culm thickness	AQFP025	chr11
Anatomy	culm thickness	AQFP026	chr02
Anatomy	culm thickness	CQE77	chr10
Anatomy	grain shattering	AQF003	chr08
Anatomy	grain shattering	AQF004	chr09
Anatomy	grain shattering	AQGD017	chr04
Anatomy	internode length	AQDJ013	chr04
Anatomy	internode length	AQDJ015	chr08
Anatomy	internode length	CQX16	chr04
Anatomy	internode length	CQX21	chr01
Anatomy	internode length	CQX24	chr10
Anatomy	internode length	CQX27	chr12
Anatomy	internode length	CQX31	chr12
Anatomy	large vascular bundle number to leaf area ratio	AQAI048	chr06
Anatomy	large vascular bundle number	AQAB022	chr05
Anatomy	large vascular bundle number	AQAB064	chr11
Anatomy	large vascular bundle number	AQAI025	chr11
Anatomy	large vascular bundle number	AQBJ001	chr01
Anatomy	large vascular bundle number	AQBJ006	chr01
Anatomy	large vascular bundle number	AQBJ012	chr12
Anatomy	large vascular bundle number	AQBJ014	chr12
Anatomy	leaf angle	AQBV002	chr09
Anatomy	leaf angle	AQBV003	chr09
Anatomy	leaf angle	AQBV008	chr03
Anatomy	leaf area	AQAI004	chr09
Anatomy	leaf area	AQAI014	chr10
Anatomy	leaf area	AQEJ036	chr08
Anatomy	leaf area	AQEJ038	chr08
Anatomy	leaf length to width ratio	AQEJ014	chr06
Anatomy	leaf length to width ratio	AQEJ015	chr06
Anatomy	leaf length to width ratio	AQEJ016	chr06
Anatomy	leaf length	AQCU070	chr01
Anatomy	leaf length	AQEJ010	chr06
Anatomy	leaf length	AQEJ011	chr06
Anatomy	leaf length	AQFW092	chr06
Anatomy	leaf length	AQFW094	chr08
Anatomy	leaf length	AQFW206	chr04
Anatomy	leaf width	AQBC090	chr03
Anatomy	leaf width	AQBC091	chr03
Anatomy	leaf width	AQCU077	chr11
Anatomy	leaf width	AQCU081	chr11
Anatomy	leaf width	AQCU145	chr05
Anatomy	leaf width	AQCU223	chr04
Anatomy	leaf width	AQCU224	chr08
Anatomy	leaf width	AQEJ012	chr06
Anatomy	leaf width	AQEJ013	chr06
Anatomy	leaf width	AQEJ026	chr06
Anatomy	leaf width	AQEJ028	chr06
Anatomy	leaf width	AQEJ040	chr08
Anatomy	leaf width	AQEJ068	chr08
Anatomy	leaf width	AQEJ070	chr08
Anatomy	leaf width	AQFW035	chr08
Anatomy	leaf width	AQFW051	chr08
Anatomy	leaf width	AQFW065	chr08
Anatomy	leaf width	AQFW095	chr03
Anatomy	leaf width	AQFW156	chr04
Anatomy	leaf width	AQFW157	chr03
Anatomy	leaf width	AQFW219	chr03
Anatomy	mesocotyl length	AQF137	chr04
Anatomy	panicle length	AQAB003	chr10
Anatomy	panicle length	AQAB033	chr02
Anatomy	panicle length	AQAB036	chr06
Anatomy	panicle length	AQBS026	chr08
Anatomy	panicle length	AQCB020	chr02
Anatomy	panicle length	AQCU037	chr10
Anatomy	panicle length	AQCU149	chr09
Anatomy	panicle length	AQCU150	chr04
Anatomy	panicle length	AQCU151	chr07
Anatomy	panicle length	AQCU231	chr02
Anatomy	panicle length	AQDQ027	chr03
Anatomy	panicle length	AQDQ028	chr03
Anatomy	panicle length	AQDQ029	chr03
Anatomy	panicle length	AQDQ053	chr08
Anatomy	panicle length	AQDQ054	chr08
Anatomy	panicle length	AQDY063	chr04
Anatomy	panicle length	AQDY078	chr06
Anatomy	panicle length	AQDY082	chr06
Anatomy	panicle length	AQDY083	chr06
Anatomy	panicle length	AQDY108	chr07
Anatomy	panicle length	AQDY109	chr08
Anatomy	panicle length	AQDY126	chr10
Anatomy	panicle length	AQDY127	chr10
Anatomy	panicle length	AQFW101	chr02
Anatomy	panicle length	AQFW102	chr02
Anatomy	panicle length	AQFW104	chr07
Anatomy	panicle length	AQGM012	chr10
Anatomy	panicle length	AQGM013	chr12
Anatomy	panicle length	AQGS009	chr05
Anatomy	panicle length	AQGS010	chr09
Anatomy	panicle length	AQT005	chr05
Anatomy	panicle length	CQAS108	chr09
Anatomy	panicle length	CQAS121	chr10
Anatomy	panicle length	CQAS147	chr12
Anatomy	panicle length	CQAS43	chr04
Anatomy	panicle length	CQAS56	chr05
Anatomy	panicle length	CQAS82	chr07
Anatomy	panicle length	CQAS95	chr08
Anatomy	panicle length	CQX11	chr03
Anatomy	panicle length	CQX13	chr04
Anatomy	primary branch length	AQCE030	chr08
Anatomy	primary branch	AQCE039	chr08
Anatomy	primary branch	AQP007	chr04
Anatomy	rhizome branching angle	AQAM036	chr02
Anatomy	rhizome dry weight	AQAM035	chr10
Anatomy	rhizome dry weight	AQAM037	chr02
Anatomy	rhizome internode length	AQAM033	chr10
Anatomy	rhizome internode number	AQAM034	chr10
Anatomy	rhizome length	AQAM032	chr10
Anatomy	rhizome number	AQAM031	chr10
Anatomy	root length	AQBY003	chr09
Anatomy	root length	AQEX008	chr03
Anatomy	root length	AQO063	chr09
Anatomy	root length	AQZ004	chr08
Anatomy	root thickness	AQAL029	chr08
Anatomy	root thickness	AQAL060	chr01
Anatomy	root thickness	AQAL063	chr04
Anatomy	root thickness	AQHE040	chr11
Anatomy	root thickness	AQHP008	chr04
Anatomy	root thickness	AQO047	chr11
Anatomy	root thickness	AQO062	chr12
Anatomy	root thickness	CQQ26	chr05
Anatomy	root volume	CQAI38	chr03
Anatomy	secondary branch	AQAB044	chr02
Anatomy	secondary branch	AQX010	chr06
Anatomy	seed shattering	EQC0032	chr08
Anatomy	seminal root length	CQS5	chr01
Anatomy	space to culm ratio	CQE52	chr07
Anatomy	space	CQE51	chr07
Anatomy	space	CQE75	chr09
Anatomy	space	CQE80	chr11
Anatomy	specific leaf area	CQE50	chr07
Anatomy	specific leaf area	CQE53	chr07
Anatomy	specific leaf area	CQE6	chr01
Anatomy	specific leaf area	CQE78	chr11
Anatomy	specific leaf area	CQE87	chr12
Anatomy	spikelet density	CQAR43	chr11
Anatomy	spikelet density	CQAR8	chr03
Anatomy	spikelet density	CQAS124	chr10
Anatomy	spikelet density	CQAS150	chr12
Anatomy	spikelet density	CQAS20	chr02
Anatomy	spikelet density	CQAS33	chr03
Anatomy	spikelet density	CQAS59	chr05
Anatomy	spikelet density	CQAS98	chr08
Anatomy	stigma exsertion	AQCC003	chr05
Anatomy	stigma exsertion	AQEF003	chr02
Anatomy	stigma exsertion	AQEF005	chr02
Anatomy	stigma exsertion	AQEF006	chr02
Anatomy	tiller angle	AQBC065	chr08
Anatomy	tiller angle	AQBC066	chr08
Anatomy	tiller angle	AQBC067	chr08
Anatomy	tiller angle	AQBC068	chr08
Anatomy	tiller angle	AQBC069	chr09
Anatomy	tiller angle	AQBC070	chr09
Anatomy	tiller angle	AQBC071	chr09
Anatomy	tiller angle	AQBC072	chr09
Anatomy	tiller angle	AQBC073	chr09
Anatomy	tiller angle	AQBV001	chr09
Anatomy	tiller angle	AQFE116	chr09
Biochemical	carbohydrate content	AQAX004	chr05
Biochemical	carbohydrate content	AQAX009	chr12
Biochemical	carbohydrate content	AQAX015	chr12
Biochemical	carbon content	CQE79	chr11
Biochemical	chlorophyll content	AQCW002	chr01
Biochemical	chlorophyll content	AQCW007	chr02
Biochemical	chlorophyll content	AQHF016	chr04
Biochemical	chlorophyll content	CQE15	chr03
Biochemical	chlorophyll content	CQE41	chr05
Biochemical	chlorophyll content	CQE76	chr09
Biochemical	chlorophyll content	CQE85	chr12
Biochemical	glutamine synthetase content	CQN24	chr11
Biochemical	H2O2 content	AQCW010	chr01
Biochemical	H2O2 content	AQCW017	chr11
Biochemical	leaf nitrogen content	CQF4	chr02
Biochemical	nadh-dependent glutamate synthase content	CQN9	chr02
Biochemical	photosynthetic ability	CQE68	chr08
Biochemical	protein content	AQFU022	chr06
Biochemical	protein content	AQFU023	chr11
Biochemical	relative acid phosphatase activity	CQU16	chr12
Biochemical	relative acid phosphatase activity	CQU22	chr12
Biochemical	rubisco content	CQF11	chr08
Biochemical	rubisco content	CQF13	chr09
Biochemical	rubisco content	CQF15	chr12
Biochemical	rubisco to chlorophyll ratio	CQE82	chr12
Biochemical	rubisco to nitrogen content ratio	CQF14	chr12
Biochemical	soluble protein content	CQF12	chr09
Biochemical	soluble protein content	CQF2	chr01
Biochemical	soluble protein content	CQF9	chr08
Biochemical	soluble protein content	CQN10	chr02
Biochemical	soluble protein content	CQN11	chr02
Biochemical	soluble protein content	CQN14	chr04
Biochemical	soluble protein content	CQN16	chr07
Biochemical	soluble protein content	CQN17	chr07
Biochemical	soluble protein content	CQN20	chr08
Biochemical	soluble protein content	CQN3	chr01
Biochemical	soluble protein content	CQN5	chr01
Biochemical	total amylase activity	AQAC032	chr03
Biotic stress	allelopathic effect	CQAD6	chr11
Biotic stress	bacterial blight disease resistance	AQBT002	chr03
Biotic stress	bacterial blight disease resistance	AQBT003	chr03
Biotic stress	bacterial blight disease resistance	AQBT004	chr03
Biotic stress	blast disease resistance	AQAF031	chr07
Biotic stress	blast disease resistance	AQAF032	chr07
Biotic stress	blast disease resistance	AQAF038	chr09
Biotic stress	blast disease resistance	AQAF039	chr09
Biotic stress	blast disease resistance	AQAO001	chr11
Biotic stress	blast disease resistance	AQAQ005	chr09
Biotic stress	blast disease resistance	AQAQ006	chr07
Biotic stress	blast disease resistance	AQAQ014	chr09
Biotic stress	blast disease resistance	AQAQ016	chr07
Biotic stress	blast disease resistance	AQAQ017	chr11
Biotic stress	blast disease resistance	AQAQ022	chr09
Biotic stress	blast disease resistance	AQCT001	chr01
Biotic stress	blast disease resistance	AQEN001	chr01
Biotic stress	blast disease resistance	AQEN003	chr03
Biotic stress	blast disease resistance	AQEN004	chr05
Biotic stress	blast disease resistance	AQEN005	chr06
Biotic stress	blast disease resistance	AQEN007	chr07
Biotic stress	blast disease resistance	AQEN009	chr11
Biotic stress	blast disease resistance	AQEN011	chr01
Biotic stress	blast disease resistance	AQEN012	chr03
Biotic stress	blast disease resistance	AQEN016	chr11
Biotic stress	blast disease resistance	AQEN018	chr01
Biotic stress	blast disease resistance	AQEN019	chr11
Biotic stress	blast disease resistance	AQEN020	chr04
Biotic stress	blast disease resistance	AQEN022	chr04
Biotic stress	blast disease resistance	AQEN024	chr04
Biotic stress	blast disease resistance	AQEN026	chr04
Biotic stress	blast disease resistance	AQEN049	chr11
Biotic stress	blast disease resistance	AQEN057	chr11
Biotic stress	blast disease resistance	AQEN060	chr04
Biotic stress	blast disease resistance	AQEN061	chr04
Biotic stress	blast disease resistance	AQGJ005	chr06
Biotic stress	blast disease resistance	AQGJ023	chr06
Biotic stress	blast disease resistance	CQAC1	chr04
Biotic stress	brown planthopper resistance	AQAP008	chr08
Biotic stress	brown planthopper resistance	AQAP009	chr08
Biotic stress	brown planthopper resistance	AQAP010	chr08
Biotic stress	brown planthopper resistance	AQAP023	chr05
Biotic stress	brown planthopper resistance	AQAP030	chr11
Biotic stress	brown planthopper resistance	AQAP031	chr08
Biotic stress	brown planthopper resistance	AQAP033	chr08
Biotic stress	brown planthopper resistance	AQAP041	chr02
Biotic stress	brown planthopper resistance	AQAP046	chr10
Biotic stress	brown planthopper resistance	AQAP050	chr11
Biotic stress	brown planthopper resistance	AQAP056	chr06
Biotic stress	brown planthopper resistance	AQAP057	chr07
Biotic stress	brown planthopper resistance	AQAU001	chr02
Biotic stress	brown planthopper resistance	AQBA010	chr03
Biotic stress	brown planthopper resistance	AQBA011	chr03
Biotic stress	brown planthopper resistance	AQBA014	chr03
Biotic stress	brown planthopper resistance	AQW007	chr03
Biotic stress	rice yellow mottle virus resistance	AQCN028	chr09
Biotic stress	sheath blight disease resistance	AQGL002	chr03
Biotic stress	sheath blight disease resistance	AQGL006	chr12
Biotic stress	sheath blight disease resistance	AQGL008	chr03
Biotic stress	sheath blight disease resistance	AQGL012	chr12
Biotic stress	sheath blight disease resistance	AQGL014	chr03
Biotic stress	sheath blight disease resistance	AQGL018	chr12
Biotic stress	sheath blight disease resistance	AQS004	chr11
Biotic stress	sheath blight disease resistance	CQAN4	chr11
Biotic stress	sheath blight disease resistance	CQAN7	chr09
Biotic stress	sheath blight disease resistance	CQAN8	chr11
Development	albino plantlet differentiation frequency	AQBM008	chr09
Development	basic vegetative phase	AQF089	chr04
Development	days to flower	AQAS001	chr03
Development	days to flower	AQE001	chr02
Development	days to flower	AQFF022	chr03
Development	days to flower	AQFF023	chr03
Development	days to flower	AQFF024	chr03
Development	days to flower	AQFF025	chr03
Development	days to flower	AQFF026	chr03
Development	days to flower	AQHQ004	chr04
Development	days to flower	AQHQ012	chr11
Development	days to flower	AQHQ016	chr04
Development	days to flower	AQHQ021	chr11
Development	days to heading	AQAT004	chr04
Development	days to heading	AQAX017	chr07
Development	days to heading	AQAX018	chr07
Development	days to heading	AQAX020	chr12
Development	days to heading	AQAX021	chr12
Development	days to heading	AQBI003	chr10
Development	days to heading	AQBK001	chr08
Development	days to heading	AQBK002	chr12
Development	days to heading	AQBK012	chr02
Development	days to heading	AQBK013	chr05
Development	days to heading	AQBK014	chr04
Development	days to heading	AQBK016	chr05
Development	days to heading	AQBK019	chr08
Development	days to heading	AQBK021	chr12
Development	days to heading	AQBR002	chr09
Development	days to heading	AQBZ005	chr06
Development	days to heading	AQCK008	chr04
Development	days to heading	AQCN005	chr03
Development	days to heading	AQCU001	chr03
Development	days to heading	AQCU002	chr03
Development	days to heading	AQCU003	chr03
Development	days to heading	AQCU052	chr01
Development	days to heading	AQCU056	chr11
Development	days to heading	AQCU113	chr08
Development	days to heading	AQCU114	chr01
Development	days to heading	AQCU120	chr01
Development	days to heading	AQCU182	chr01
Development	days to heading	AQCU186	chr05
Development	days to heading	AQCU188	chr06
Development	days to heading	AQDV009	chr03
Development	days to heading	AQEA189	chr03
Development	days to heading	AQEA190	chr03
Development	days to heading	AQEA191	chr03
Development	days to heading	AQEA192	chr03
Development	days to heading	AQEA193	chr03
Development	days to heading	AQEA194	chr03
Development	days to heading	AQEA195	chr03
Development	days to heading	AQEA196	chr03
Development	days to heading	AQEA197	chr03
Development	days to heading	AQEA198	chr03
Development	days to heading	AQEA199	chr03
Development	days to heading	AQEA200	chr03
Development	days to heading	AQEA201	chr03
Development	days to heading	AQEA249	chr07
Development	days to heading	AQEA250	chr07
Development	days to heading	AQEA251	chr07
Development	days to heading	AQEA252	chr07
Development	days to heading	AQEA253	chr07
Development	days to heading	AQEA254	chr07
Development	days to heading	AQEA255	chr07
Development	days to heading	AQEA256	chr07
Development	days to heading	AQEA257	chr07
Development	days to heading	AQEA258	chr07
Development	days to heading	AQEA259	chr07
Development	days to heading	AQEA260	chr07
Development	days to heading	AQEA261	chr07
Development	days to heading	AQEA262	chr08
Development	days to heading	AQEA263	chr08
Development	days to heading	AQEA264	chr08
Development	days to heading	AQEA265	chr08
Development	days to heading	AQEA266	chr08
Development	days to heading	AQEA267	chr08
Development	days to heading	AQEA268	chr08
Development	days to heading	AQEA269	chr08
Development	days to heading	AQEA270	chr08
Development	days to heading	AQEA271	chr08
Development	days to heading	AQEA272	chr08
Development	days to heading	AQED001	chr02
Development	days to heading	AQED003	chr07
Development	days to heading	AQED005	chr11
Development	days to heading	AQFE016	chr07
Development	days to heading	AQFE017	chr07
Development	days to heading	AQFE018	chr07
Development	days to heading	AQFE019	chr07
Development	days to heading	AQFE020	chr07
Development	days to heading	AQFW002	chr03
Development	days to heading	AQFW004	chr08
Development	days to heading	AQFW039	chr03
Development	days to heading	AQFW040	chr08
Development	days to heading	AQFW055	chr03
Development	days to heading	AQFW056	chr08
Development	days to heading	AQFW080	chr08
Development	days to heading	AQFW189	chr02
Development	days to heading	AQFX001	chr06
Development	days to heading	AQGP002	chr03
Development	days to heading	AQGP041	chr09
Development	days to heading	AQI001	chr03
Development	days to heading	AQY011	chr06
Development	days to heading	AQY015	chr06
Development	days to heading	CQA31	chr10
Development	days to heading	CQAE2	chr03
Development	days to heading	CQAK4	chr06
Development	days to heading	CQAK6	chr06
Development	days to heading	CQAN11	chr05
Development	days to heading	CQAN14	chr05
Development	days to heading	CQAR36	chr08
Development	days to heading	CQAS119	chr10
Development	days to heading	CQAS41	chr04
Development	days to heading	CQAS93	chr08
Development	days to heading	CQC6	chr08
Development	days to heading	CQC7	chr12
Development	days to heading	CQE28	chr04
Development	days to heading	CQP3	chr03
Development	days to heading	CQX2	chr04
Development	days to heading	CQX3	chr06
Development	days to maturity	AQAS007	chr03
Development	days to maturity	AQED007	chr04
Development	days to maturity	AQED008	chr04
Development	days to maturity	CQAS107	chr09
Development	days to maturity	CQAS120	chr10
Development	days to maturity	CQAS146	chr12
Development	days to maturity	CQAS55	chr05
Development	days to maturity	CQAS81	chr07
Development	days to maturity	CQAS94	chr08
Development	leaf senescence	AQEI005	chr03
Development	leaf senescence	AQEI006	chr03
Development	leaf senescence	AQEI016	chr10
Development	leaf senescence	AQEI037	chr10
Development	leaf senescence	AQEI079	chr05
Development	leaf senescence	AQEI096	chr06
Development	leaf senescence	AQEI108	chr03
Development	leaf senescence	AQEI111	chr05
Development	leaf senescence	AQEI114	chr02
Development	leaf senescence	AQEI130	chr03
Development	leaf senescence	AQEI134	chr04
Development	leaf senescence	AQEI147	chr10
Development	leaf senescence	AQU041	chr09
Development	leaf senescence	CQN26	chr01
Development	leaf senescence	CQN31	chr02
Development	leaf senescence	CQN35	chr07
Development	leaf senescence	CQN36	chr07
Development	leaf senescence	CQN37	chr08
Development	leaf senescence	CQN38	chr08
Development	leaf senescence	CQN39	chr08
Development	leaf senescence	CQN42	chr11
Development	phyllochron	AQFD001	chr04
Development	reproductive growth time	CQA25	chr08
Development	reproductive growth time	CQA33	chr10
Development	shoot elongation rate	CQE74	chr09
Development	vegetative growth time	CQA24	chr08
Development	vegetative growth time	CQA32	chr10
Quality	alkali digestion	AQBP005	chr06
Quality	alkali digestion	AQFU018	chr06
Quality	amylose content	AQBN004	chr02
Quality	amylose content	AQFA002	chr12
Quality	amylose content	AQFU015	chr03
Quality	amylose content	AQFU016	chr06
Quality	amylose content	AQGA002	chr11
Quality	amylose content	AQGA003	chr06
Quality	amylose content	AQGA008	chr06
Quality	amylose content	AQGA016	chr11
Quality	amylose content	CQAF3	chr06
Quality	chalkiness of endosperm	AQCV026	chr06
Quality	chalkiness of endosperm	AQCV027	chr06
Quality	chalkiness of endosperm	AQCV031	chr01
Quality	chalkiness of endosperm	AQCV038	chr06
Quality	chalkiness of endosperm	AQGB056	chr08
Quality	chalkiness of endosperm	AQGB057	chr08
Quality	chalkiness of endosperm	AQGB058	chr08
Quality	chalkiness of endosperm	AQGB059	chr08
Quality	chalkiness of endosperm	AQGB060	chr08
Quality	chalkiness of endosperm	AQGB061	chr08
Quality	chalkiness of endosperm	AQGB062	chr08
Quality	chalkiness of endosperm	AQGB063	chr08
Quality	chalkiness of endosperm	AQGB064	chr09
Quality	chalkiness of endosperm	AQGB065	chr09
Quality	chalkiness of endosperm	AQGB066	chr09
Quality	chalkiness of endosperm	AQGB067	chr09
Quality	chalkiness of endosperm	AQGB068	chr09
Quality	chalkiness of endosperm	AQGB069	chr09
Quality	chalkiness of endosperm	AQGB070	chr09
Quality	chalkiness of endosperm	AQGB071	chr09
Quality	chalkiness of endosperm	AQGB076	chr08
Quality	chalkiness of endosperm	AQGB077	chr08
Quality	chalkiness of endosperm	AQGB078	chr08
Quality	chalkiness of endosperm	AQGB079	chr08
Quality	chalkiness of endosperm	AQGB080	chr08
Quality	chalkiness of endosperm	AQGB081	chr08
Quality	chalkiness of endosperm	AQGB082	chr08
Quality	chalkiness of endosperm	AQGB083	chr08
Quality	chalkiness of endosperm	AQGB084	chr02
Quality	chalkiness of endosperm	AQGB085	chr09
Quality	chalkiness of endosperm	AQGB086	chr09
Quality	chalkiness of endosperm	AQGB087	chr09
Quality	chalkiness of endosperm	AQGB088	chr08
Quality	chalkiness of endosperm	AQGB089	chr08
Quality	chalkiness of endosperm	AQGB090	chr08
Quality	chalkiness of endosperm	AQGB091	chr08
Quality	chalkiness of endosperm	AQGB092	chr08
Quality	chalkiness of endosperm	AQGB093	chr08
Quality	chalkiness of endosperm	AQGB094	chr08
Quality	chalkiness of endosperm	AQGB095	chr08
Quality	chalkiness of endosperm	AQGB096	chr09
Quality	chalkiness of endosperm	AQGB097	chr09
Quality	chalkiness of endosperm	AQGB098	chr09
Quality	chalkiness of endosperm	AQGB099	chr09
Quality	chalkiness of endosperm	AQGB100	chr09
Quality	chalkiness of endosperm	AQGB101	chr09
Quality	chalkiness of endosperm	AQGB102	chr09
Quality	chalkiness of endosperm	AQGB108	chr02
Quality	chalkiness of endosperm	AQGB109	chr02
Quality	chalkiness of endosperm	CQAL10	chr06
Quality	colored grain percentage	AQEE005	chr07
Quality	colored grain percentage	AQEE007	chr07
Quality	colored grain percentage	AQEE010	chr07
Quality	colored grain percentage	AQEE011	chr12
Quality	colored grain percentage	AQEE024	chr07
Quality	colored grain percentage	AQEE026	chr07
Quality	colored grain percentage	AQEE028	chr07
Quality	colored grain percentage	AQEE030	chr07
Quality	colored grain percentage	AQEE032	chr07
Quality	colored grain percentage	AQEE034	chr07
Quality	colored grain percentage	AQEE036	chr07
Quality	colored grain percentage	AQEE038	chr07
Quality	cooked kernel elongation	AQGE032	chr02
Quality	cracked grain percentage	AQEE019	chr05
Quality	crushed grain percentage	AQEE021	chr03
Quality	culm strength	AQFP018	chr05
Quality	flour color	CQR15	chr08
Quality	flour color	CQR9	chr08
Quality	gel consistency	AQBN009	chr02
Quality	gel consistency	AQGA022	chr06
Quality	gel consistency	AQGA026	chr06
Quality	gel consistency	CQAF5	chr06
Quality	grain core percent white	AQBP008	chr12
Quality	grain length to width ratio	AQCV021	chr12
Quality	grain length to width ratio	AQCV022	chr12
Quality	grain length to width ratio	AQFA015	chr12
Quality	grain length to width ratio	AQFA016	chr04
Quality	grain length to width ratio	CQAL18	chr06
Quality	grain length	AQCV003	chr02
Quality	grain length	AQCV004	chr02
Quality	grain length	AQCV009	chr12
Quality	grain length	AQGE001	chr02
Quality	grain length	CQAL23	chr02
Quality	grain length	CQAL25	chr07
Quality	grain weight	CQAJ12	chr07
Quality	grain weight	CQAJ27	chr07
Quality	grain width	AQFA010	chr12
Quality	grain width	AQFA012	chr10
Quality	grain width	AQGE011	chr07
Quality	head rice	AQEE015	chr05
Quality	head rice	AQFU004	chr01
Quality	head rice	AQFU006	chr06
Quality	head rice	AQFU008	chr11
Quality	hull color	AQGD023	chr04
Quality	hull color	AQGD025	chr04
Quality	hull color	AQGD027	chr04
Quality	pericarp color	AQGD028	chr07
Quality	pericarp color	AQGD029	chr07
Quality	pericarp color	AQGD030	chr07
Quality	rice bran percentage	AQFU012	chr10
Quality	scent	CQAP1	chr08
Quality	seed density	AQEE003	chr08
Quality	seed length	AQCA004	chr09
Quality	seed length	AQCA005	chr09
Quality	seed length	AQT015	chr06
Quality	seed length	AQT016	chr11
Quality	seed width	AQF150	chr10
Sterility or fertility	hybrid incompatibilty	AQDI003	chr07
Sterility or fertility	hybrid incompatibilty	AQDI004	chr03
Sterility or fertility	male fertility restoration	AQAJ003	chr10
Sterility or fertility	male fertility restoration	AQBH001	chr10
Sterility or fertility	male fertility restoration	AQBH003	chr10
Sterility or fertility	male fertility restoration	AQCG003	chr10
Sterility or fertility	male fertility restoration	AQCG004	chr11
Sterility or fertility	pollen fertility	AQBI004	chr03
Sterility or fertility	pollen fertility	AQBI006	chr10
Sterility or fertility	spikelet fertility	AQAK023	chr10
Sterility or fertility	spikelet fertility	AQCF038	chr06
Sterility or fertility	spikelet fertility	AQCO005	chr03
Sterility or fertility	spikelet fertility	AQCO115	chr03
Sterility or fertility	spikelet fertility	AQCO118	chr03
Sterility or fertility	spikelet fertility	AQCP005	chr03
Sterility or fertility	spikelet fertility	AQCU046	chr06
Sterility or fertility	spikelet fertility	AQCU048	chr08
Sterility or fertility	spikelet fertility	AQCU050	chr11
Sterility or fertility	spikelet fertility	AQCU051	chr11
Sterility or fertility	spikelet fertility	AQCU104	chr03
Sterility or fertility	spikelet fertility	AQCU106	chr03
Sterility or fertility	spikelet fertility	AQCU174	chr08
Sterility or fertility	spikelet fertility	AQCU255	chr01
Sterility or fertility	spikelet fertility	AQCU258	chr09
Sterility or fertility	spikelet fertility	AQCU260	chr04
Sterility or fertility	spikelet fertility	AQCU261	chr11
Sterility or fertility	spikelet fertility	AQDQ020	chr02
Sterility or fertility	spikelet fertility	AQDV007	chr04
Sterility or fertility	spikelet fertility	AQEO006	chr05
Sterility or fertility	spikelet fertility	AQFW015	chr02
Sterility or fertility	spikelet fertility	AQFW122	chr05
Sterility or fertility	spikelet fertility	AQFW127	chr07
Sterility or fertility	spikelet fertility	AQFW128	chr08
Sterility or fertility	spikelet fertility	AQFW180	chr12
Sterility or fertility	spikelet fertility	AQFW186	chr12
Sterility or fertility	spikelet fertility	CQAE13	chr10
Sterility or fertility	spikelet sterility	AQDS001	chr03
Sterility or fertility	spikelet sterility	AQDS075	chr07
Sterility or fertility	spikelet sterility	AQFF044	chr08
Vigor	callus induction	AQBM002	chr07
Vigor	callus induction	AQBM003	chr08
Vigor	callus induction	AQGG003	chr04
Vigor	callus induction	AQGG004	chr09
Vigor	germination speed	AQAC008	chr07
Vigor	germination speed	AQFE111	chr06
Vigor	germination speed	CQY1	chr02
Vigor	germination speed	CQY2	chr04
Vigor	green plantlet differentiation frequency	AQBM007	chr09
Vigor	green plantlet yield frequency	AQBM010	chr09
Vigor	invitro regeneration ability	AQDO005	chr04
Vigor	invitro regeneration ability	AQDO009	chr04
Vigor	plant height	AQBC010	chr03
Vigor	plant height	AQBC011	chr03
Vigor	plant height	AQBK025	chr02
Vigor	plant height	AQBK028	chr02
Vigor	plant height	AQBK029	chr12
Vigor	plant height	AQBS019	chr08
Vigor	plant height	AQBZ014	chr08
Vigor	plant height	AQCN011	chr09
Vigor	plant height	AQCN012	chr09
Vigor	plant height	AQCU062	chr02
Vigor	plant height	AQCU065	chr06
Vigor	plant height	AQCU067	chr08
Vigor	plant height	AQCU125	chr06
Vigor	plant height	AQCU126	chr04
Vigor	plant height	AQCU128	chr06
Vigor	plant height	AQCU193	chr11
Vigor	plant height	AQCU195	chr11
Vigor	plant height	AQCU206	chr09
Vigor	plant height	AQDJ002	chr07
Vigor	plant height	AQDJ003	chr08
Vigor	plant height	AQDQ024	chr03
Vigor	plant height	AQDQ025	chr03
Vigor	plant height	AQDQ026	chr03
Vigor	plant height	AQDQ046	chr05
Vigor	plant height	AQDQ052	chr08
Vigor	plant height	AQDS050	chr02
Vigor	plant height	AQDS061	chr02
Vigor	plant height	AQEA031	chr03
Vigor	plant height	AQEA032	chr03
Vigor	plant height	AQEA033	chr03
Vigor	plant height	AQEA067	chr04
Vigor	plant height	AQEA068	chr04
Vigor	plant height	AQEA069	chr04
Vigor	plant height	AQEA070	chr04
Vigor	plant height	AQEA071	chr04
Vigor	plant height	AQEA072	chr04
Vigor	plant height	AQEA083	chr05
Vigor	plant height	AQEA084	chr05
Vigor	plant height	AQEA085	chr05
Vigor	plant height	AQEA086	chr05
Vigor	plant height	AQEA087	chr05
Vigor	plant height	AQEA088	chr05
Vigor	plant height	AQEA089	chr05
Vigor	plant height	AQEA090	chr05
Vigor	plant height	AQEA091	chr05
Vigor	plant height	AQEA092	chr05
Vigor	plant height	AQEA093	chr05
Vigor	plant height	AQEA094	chr07
Vigor	plant height	AQEA095	chr07
Vigor	plant height	AQEA096	chr07
Vigor	plant height	AQEA097	chr07
Vigor	plant height	AQEA098	chr07
Vigor	plant height	AQFW007	chr03
Vigor	plant height	AQFW020	chr03
Vigor	plant height	AQFW031	chr03
Vigor	plant height	AQFW085	chr07
Vigor	plant height	AQFW086	chr12
Vigor	plant height	AQFW138	chr12
Vigor	plant height	AQHR043	chr06
Vigor	plant height	AQHR044	chr06
Vigor	plant height	AQHR045	chr06
Vigor	plant height	AQHR046	chr06
Vigor	plant height	AQHR056	chr09
Vigor	plant height	AQHR057	chr10
Vigor	plant height	AQHR060	chr11
Vigor	plant height	AQY003	chr07
Vigor	plant height	AQY004	chr11
Vigor	plant height	CQAB45	chr05
Vigor	plant height	CQAB46	chr05
Vigor	plant height	CQAB47	chr05
Vigor	plant height	CQAB48	chr05
Vigor	plant height	CQAB49	chr05
Vigor	plant height	CQAR37	chr08
Vigor	plant height	CQAS118	chr10
Vigor	plant height	CQAS14	chr02
Vigor	plant height	CQAS144	chr12
Vigor	plant height	CQAS40	chr04
Vigor	plant height	CQAS92	chr08
Vigor	plant height	CQAX10	chr11
Vigor	plant height	CQAX12	chr12
Vigor	plant height	CQAX17	chr03
Vigor	plant height	CQAX2	chr01
Vigor	plant height	CQAX26	chr09
Vigor	plant height	CQAX32	chr03
Vigor	plant height	CQAX33	chr04
Vigor	plant height	CQAX34	chr05
Vigor	plant height	CQAX35	chr08
Vigor	plant height	CQAX4	chr03
Vigor	plant height	CQAX5	chr04
Vigor	plant height	CQAX7	chr07
Vigor	plant height	CQB11	chr04
Vigor	plant height	CQB23	chr07
Vigor	plant height	CQB25	chr07
Vigor	plant height	CQB30	chr08
Vigor	plant height	CQB32	chr10
Vigor	plant height	CQE2	chr01
Vigor	plant height	CQE3	chr01
Vigor	plant height	CQE48	chr07
Vigor	plant height	CQE49	chr07
Vigor	plant height	CQE54	chr07
Vigor	plant height	CQE55	chr07
Vigor	plant height	CQE65	chr08
Vigor	plant height	CQE66	chr08
Vigor	plant height	CQE67	chr08
Vigor	plant height	CQE83	chr12
Vigor	plant height	CQE84	chr12
Vigor	plant height	CQV10	chr05
Vigor	ratooning ability	AQDK006	chr07
Vigor	ratooning ability	CQE43	chr06
Vigor	ratooning ability	CQE86	chr12
Vigor	root dry weight	AQGI001	chr03
Vigor	root dry weight	AQGI010	chr02
Vigor	root dry weight	AQGI011	chr03
Vigor	root dry weight	AQGI013	chr04
Vigor	root dry weight	AQGI024	chr09
Vigor	root dry weight	AQGI037	chr01
Vigor	root dry weight	AQGI049	chr06
Vigor	root dry weight	AQO031	chr07
Vigor	root dry weight	CQAI46	chr03
Vigor	root number	AQA024	chr07
Vigor	root number	AQA026	chr07
Vigor	root number	AQO091	chr11
Vigor	root number	CQAW17	chr05
Vigor	root number	CQAW19	chr06
Vigor	root number	CQAW23	chr07
Vigor	root number	CQAW26	chr08
Vigor	root number	CQAW27	chr09
Vigor	root to shoot ratio	AQA044	chr01
Vigor	root to shoot ratio	AQO017	chr08
Vigor	root to shoot ratio	AQO025	chr08
Vigor	seed dormancy	AQCK003	chr07
Vigor	seed dormancy	AQCZ003	chr09
Vigor	seed dormancy	AQCZ008	chr02
Vigor	seed dormancy	AQF015	chr08
Vigor	seed dormancy	AQF018	chr11
Vigor	seed dormancy	AQF024	chr11
Vigor	seed dormancy	AQF035	chr11
Vigor	seed dormancy	AQF040	chr09
Vigor	seed dormancy	AQF042	chr11
Vigor	seed dormancy	AQGF001	chr07
Vigor	seed dormancy	AQGF002	chr07
Vigor	seed dormancy	AQGF003	chr07
Vigor	seed dormancy	AQGF011	chr07
Vigor	seed dormancy	AQGF012	chr07
Vigor	seed dormancy	AQGF013	chr07
Vigor	seed dormancy	CQAH33	chr07
Vigor	seed dormancy	CQAH46	chr11
Vigor	seed dormancy	CQAH47	chr11
Vigor	seed dormancy	CQAH48	chr11
Vigor	seed dormancy	CQE56	chr07
Vigor	seedling vigor	AQEP006	chr09
Vigor	seedling vigor	AQEP015	chr01
Vigor	seedling vigor	AQEP016	chr05
Vigor	seedling vigor	AQFR002	chr07
Vigor	seedling vigor	AQFR005	chr07
Vigor	seedling vigor	AQFR007	chr04
Vigor	seedling vigor	AQFR015	chr06
Vigor	seedling vigor	AQFR023	chr05
Vigor	seedling vigor	AQFR029	chr08
Vigor	seedling vigor	AQFR037	chr05
Vigor	seedling vigor	AQFR045	chr06
Vigor	seedling vigor	AQFR048	chr05
Vigor	seedling vigor	AQFR049	chr06
Vigor	seedling vigor	AQFV020	chr08
Vigor	seedling vigor	AQFV021	chr08
Vigor	seedling vigor	AQFV022	chr08
Vigor	seedling vigor	AQFV031	chr06
Vigor	seedling vigor	AQFV032	chr07
Vigor	tiller number	AQA008	chr04
Vigor	tiller number	AQAG009	chr03
Vigor	tiller number	AQAG018	chr05
Vigor	tiller number	AQBE054	chr03
Vigor	tiller number	AQDY137	chr10
Vigor	tiller number	AQE090	chr11
Vigor	tiller number	AQE093	chr07
Vigor	tiller number	AQFD005	chr05
Vigor	tiller number	AQGS005	chr05
Vigor	tiller number	CQAI11	chr04
Vigor	tiller number	CQAI15	chr03
Vigor	tiller number	CQAJ18	chr07
Vigor	tiller number	CQAJ5	chr07
Vigor	tiller number	CQAQ5	chr04
Vigor	tiller number	CQAQ6	chr12
Vigor	tiller number	CQAR7	chr03
Vigor	tiller number	CQAW18	chr06
Vigor	tiller number	CQAW25	chr08
Vigor	tiller number	CQAW30	chr11
Yield	1000-grain weight	CQAE22	chr11
Yield	1000-seed weight	AQAG048	chr07
Yield	1000-seed weight	AQCF013	chr10
Yield	1000-seed weight	AQCF024	chr10
Yield	1000-seed weight	AQCF039	chr06
Yield	1000-seed weight	AQCF045	chr10
Yield	1000-seed weight	AQCQ017	chr06
Yield	1000-seed weight	AQCQ018	chr07
Yield	1000-seed weight	AQCQ019	chr09
Yield	1000-seed weight	AQCQ040	chr06
Yield	1000-seed weight	AQCQ041	chr07
Yield	1000-seed weight	AQCQ043	chr09
Yield	1000-seed weight	AQCY018	chr11
Yield	1000-seed weight	AQDK017	chr02
Yield	1000-seed weight	AQDR003	chr03
Yield	1000-seed weight	AQDR006	chr05
Yield	1000-seed weight	AQDR008	chr10
Yield	1000-seed weight	AQDR009	chr02
Yield	1000-seed weight	AQEB009	chr11
Yield	1000-seed weight	AQEB014	chr11
Yield	1000-seed weight	AQED046	chr07
Yield	1000-seed weight	AQEY003	chr01
Yield	1000-seed weight	AQEY012	chr07
Yield	1000-seed weight	AQEY018	chr07
Yield	1000-seed weight	AQGM029	chr09
Yield	1000-seed weight	CQAO10	chr01
Yield	1000-seed weight	CQAO12	chr05
Yield	1000-seed weight	CQAS101	chr08
Yield	1000-seed weight	CQAS36	chr03
Yield	1000-seed weight	CQAS62	chr05
Yield	100-seed weight	AQE046	chr11
Yield	100-seed weight	AQE052	chr04
Yield	100-seed weight	AQE053	chr04
Yield	biomass yield	AQAC023	chr09
Yield	biomass yield	AQAL036	chr07
Yield	biomass yield	AQAL037	chr11
Yield	biomass yield	AQDV005	chr07
Yield	biomass yield	AQGI110	chr03
Yield	biomass yield	AQGI111	chr03
Yield	biomass yield	AQGI115	chr06
Yield	biomass yield	AQGI126	chr09
Yield	biomass yield	AQGI148	chr08
Yield	biomass yield	AQGI150	chr06
Yield	biomass yield	AQGI171	chr06
Yield	biomass yield	AQGI183	chr08
Yield	biomass yield	AQGI186	chr11
Yield	biomass yield	AQO010	chr11
Yield	brown rice yield	AQFA018	chr12
Yield	filled grain number	AQAK014	chr07
Yield	filled grain number	AQCB013	chr07
Yield	filled grain number	AQCF008	chr06
Yield	filled grain number	AQCF011	chr07
Yield	filled grain number	AQCF019	chr06
Yield	filled grain number	AQCF022	chr07
Yield	filled grain number	AQCF036	chr06
Yield	filled grain number	AQCF041	chr07
Yield	filled grain number	AQCF042	chr08
Yield	filled grain number	AQDQ055	chr08
Yield	filled grain number	AQG013	chr04
Yield	filled grain percentage	AQE065	chr06
Yield	filled grain percentage	AQE066	chr06
Yield	grain number	AQBS046	chr08
Yield	grain number	AQDR011	chr03
Yield	grain number	AQDR015	chr10
Yield	grain number	AQDR049	chr02
Yield	grain number	AQGS022	chr05
Yield	grain number	CQAE17	chr06
Yield	grain number	CQAE18	chr11
Yield	grain number	CQAJ8	chr07
Yield	grain number	CQB12	chr04
Yield	grain number	CQC4	chr04
Yield	grain yield per panicle	AQBS067	chr08
Yield	grain yield per panicle	AQDR018	chr05
Yield	grain yield per panicle	AQDR102	chr07
Yield	grain yield per panicle	AQE041	chr05
Yield	grain yield per panicle	AQE042	chr05
Yield	grain yield per panicle	AQE043	chr06
Yield	grain yield per plant	AQAK003	chr06
Yield	grain yield per plant	AQAK004	chr07
Yield	grain yield per plant	AQCN013	chr09
Yield	grain yield per plant	AQCQ024	chr06
Yield	grain yield per plant	AQCQ025	chr07
Yield	grain yield per plant	AQDQ047	chr05
Yield	grain yield per plant	AQDQ048	chr05
Yield	grain yield per plant	AQE024	chr02
Yield	grain yield per plant	AQE030	chr06
Yield	grain yield per plant	AQED048	chr01
Yield	grain yield per plant	AQFJ064	chr02
Yield	grain yield per plant	AQGS031	chr09
Yield	grain yield per plant	CQAE25	chr11
Yield	grain yield	AQCF010	chr06
Yield	grain yield	AQCF021	chr06
Yield	grain yield	AQCF040	chr06
Yield	grain yield	AQCY023	chr09
Yield	grain yield	AQDK007	chr03
Yield	grain yield	AQFF004	chr03
Yield	grain yield	AQFF006	chr03
Yield	grain yield	AQGS035	chr08
Yield	grain yield	AQGS038	chr08
Yield	harvest index	AQFF016	chr03
Yield	harvest index	AQFF017	chr03
Yield	harvest index	AQFF018	chr03
Yield	harvest index	AQFF019	chr03
Yield	harvest index	AQFF021	chr03
Yield	large vascular bundle number to spikelet number ratio	AQAI067	chr09
Yield	leaf area to spikelet number ratio	AQAI034	chr09
Yield	panicle number	AQCQ008	chr10
Yield	panicle number	AQCY005	chr06
Yield	panicle number	AQCY026	chr06
Yield	panicle number	AQDY107	chr07
Yield	panicle number	AQDY130	chr10
Yield	panicle number	AQDY131	chr10
Yield	panicle number	AQDY132	chr10
Yield	panicle number	AQDY133	chr10
Yield	panicle number	AQDY135	chr10
Yield	panicle number	AQE082	chr08
Yield	panicle number	AQFF060	chr04
Yield	panicle number	CQAE12	chr11
Yield	panicle number	CQAQ9	chr04
Yield	panicle number	CQAS122	chr10
Yield	panicle number	CQAS96	chr08
Yield	panicle number	CQE57	chr07
Yield	panicle number	CQK10	chr08
Yield	panicle number	CQK15	chr11
Yield	panicle tiller ratio	AQBC053	chr07
Yield	panicle tiller ratio	AQBC054	chr07
Yield	panicle weight	AQBX006	chr03
Yield	panicle weight	AQBX012	chr05
Yield	panicle weight	AQBX013	chr05
Yield	panicle weight	AQBX015	chr07
Yield	panicle weight	AQBX016	chr07
Yield	panicle weight	AQBX017	chr07
Yield	panicle weight	AQBX019	chr09
Yield	panicle weight	AQBX025	chr03
Yield	panicle weight	AQBX031	chr05
Yield	panicle weight	AQBX032	chr07
Yield	panicle weight	AQBX033	chr07
Yield	panicle weight	AQBX034	chr07
Yield	panicle weight	CQN43	chr01
Yield	panicle weight	CQN47	chr07
Yield	panicle weight	CQN48	chr11
Yield	seed number	AQBK007	chr04
Yield	seed number	AQBK041	chr02
Yield	seed number	AQBK042	chr06
Yield	seed number	AQBK043	chr10
Yield	seed number	CQAS103	chr08
Yield	seed number	CQAS112	chr09
Yield	seed number	CQAS129	chr10
Yield	seed number	CQAS34	chr03
Yield	seed number	CQAS38	chr03
Yield	seed number	CQAS60	chr05
Yield	seed number	CQAS64	chr05
Yield	seed number	CQAS99	chr08
Yield	seed set percent	AQBK045	chr06
Yield	seed set percent	AQBK047	chr12
Yield	seed set percent	AQBK051	chr10
Yield	seed set percent	AQBK052	chr09
Yield	seed set percent	AQBK055	chr10
Yield	seed set percent	AQCG006	chr07
Yield	seed set percent	AQED063	chr02
Yield	seed set percent	AQFE065	chr10
Yield	seed set percent	AQFE066	chr10
Yield	seed set percent	CQAS100	chr08
Yield	seed set percent	CQAS126	chr10
Yield	seed set percent	CQAS61	chr05
Yield	seed set percent	CQB13	chr04
Yield	seed set percent	CQB14	chr04
Yield	seed set percent	CQB17	chr05
Yield	seed set percent	CQB24	chr07
Yield	seed weight	AQAE025	chr11
Yield	seed weight	AQDQ044	chr05
Yield	seed weight	AQDQ045	chr05
Yield	seed weight	AQDQ049	chr05
Yield	seed weight	AQDQ050	chr05
Yield	seed weight	AQGS028	chr09
Yield	seed weight	AQQ034	chr09
Yield	spikelet number	AQAB056	chr02
Yield	spikelet number	AQAB058	chr06
Yield	spikelet number	AQAB059	chr02
Yield	spikelet number	AQAB071	chr02
Yield	spikelet number	AQAI016	chr02
Yield	spikelet number	AQAK020	chr07
Yield	spikelet number	AQBK005	chr04
Yield	spikelet number	AQBK031	chr02
Yield	spikelet number	AQBK033	chr11
Yield	spikelet number	AQBK037	chr09
Yield	spikelet number	AQCF009	chr06
Yield	spikelet number	AQCF012	chr07
Yield	spikelet number	AQCF020	chr06
Yield	spikelet number	AQCF023	chr07
Yield	spikelet number	AQCF037	chr06
Yield	spikelet number	AQCF043	chr08
Yield	spikelet number	AQCU091	chr11
Yield	spikelet number	AQCU093	chr12
Yield	spikelet number	AQCU099	chr11
Yield	spikelet number	AQCU153	chr05
Yield	spikelet number	AQCU162	chr04
Yield	spikelet number	AQCU240	chr01
Yield	spikelet number	AQCU241	chr07
Yield	spikelet number	AQCU247	chr11
Yield	spikelet number	AQCU251	chr11
Yield	spikelet number	AQCU252	chr01
Yield	spikelet number	AQDQ019	chr02
Yield	spikelet number	AQDQ023	chr03
Yield	spikelet number	AQDQ051	chr08
Yield	spikelet number	AQDQ064	chr12
Yield	spikelet number	AQDV033	chr04
Yield	spikelet number	AQDV034	chr04
Yield	spikelet number	AQFW027	chr09
Yield	spikelet number	AQFW170	chr02
Yield	spikelet number	AQFW175	chr06
Yield	spikelet number	AQFW178	chr09
Yield	spikelet number	AQGP021	chr09
Yield	spikelet number	AQGP057	chr09
Yield	spikelet number	AQGS013	chr05
Yield	spikelet number	AQGS014	chr05
Yield	spikelet number	CQAR42	chr11
Yield	spikelet number	CQAS102	chr08
Yield	spikelet number	CQAS115	chr09
Yield	spikelet number	CQAS123	chr10
Yield	spikelet number	CQAS141	chr11
Yield	spikelet number	CQAS32	chr03
Yield	spikelet number	CQAS37	chr03
Yield	spikelet number	CQAS45	chr04
Yield	spikelet number	CQAS58	chr05
Yield	spikelet number	CQAS97	chr08
Yield	spikelet number	CQC3	chr04
Yield	spikelet number	CQN49	chr01
Yield	spikelet number	CQN51	chr01
Yield	spikelet number	CQN54	chr02
Yield	spikelet number	CQN56	chr02
Yield	spikelet weight	CQN61	chr11
Yield	total biomass yield	AQAC016	chr09
Yield	total biomass yield	AQGI206	chr09
Yield	total biomass yield	AQGI207	chr07
Yield	total biomass yield	AQGI230	chr07
Yield	total biomass yield	AQGI234	chr11
Yield	total biomass yield	AQGI246	chr10
Yield	total biomass yield	AQGI260	chr06
Yield	total biomass yield	AQGI262	chr04
Yield	total biomass yield	AQGI269	chr08
Yield	yield	CQAJ1	chr07
Yield	yield	CQAS104	chr08
Yield	yield	CQAS156	chr12
Yield	yield	CQAS26	chr02
Yield	yield	CQAS91	chr07
Yield	yield	CQE40	chr05

## Sheet: summary_u_c_mapman
Mapman-curated pathways
10.1.1.2_cell wall.precursor synthesis.NDP sugar pyrophosphorylase.GDP fucose and fucokinase
10.6.3_cell wall.degradation.pectate lyases and polygalacturonases
11.1.6_lipid metabolism.FA synthesis and FA elongation.enoyl ACP reductase
11.8.3_lipid metabolism.'exotics' (steroids, squalene etc).UDP-glucose:sterol glucosyltransferase
11.8.8_lipid metabolism.'exotics' (steroids, squalene etc).squalene synthase
13.1.3.5.2_amino acid metabolism.synthesis.aspartate family.lysine.dihydrodipicolinate reductase
13.1.5.3.1_amino acid metabolism.synthesis.serine-glycine-cysteine group.cysteine.OASTL
13.1.6.3.1_amino acid metabolism.synthesis.aromatic aa.phenylalanine.arogenate dehydratase / prephenate dehydratase
13.1.6.5.2_amino acid metabolism.synthesis.aromatic aa.tryptophan.anthranilate phosphoribosyltransferase
13.1.7.3_amino acid metabolism.synthesis.histidine.phosphoribosyl-AMP cyclohydrolase
13.2.7_amino acid metabolism.degradation.histidine
16.1.2.6_secondary metabolism.isoprenoids.mevalonate pathway.mevalonate diphosphate decarboxylase
16.1.2.7_secondary metabolism.isoprenoids.mevalonate pathway.isopentenyl pyrophosphate:dimethyllallyl pyrophosphate isomerase
16.1.4.3_secondary metabolism.isoprenoids.carotenoids.zeta-carotene desaturase
16.2_secondary metabolism.phenylpropanoids
16.5_secondary metabolism.sulfur-containing
16.8.1.12_secondary metabolism.flavonoids.anthocyanins.anthocyanidin 3-O-glucosyltransferase
16.8.1.21_secondary metabolism.flavonoids.anthocyanins.anthocyanin 5-aromatic acyltransferase
16.8.2_secondary metabolism.flavonoids.chalcones
17.3.1.1.5_hormone metabolism.brassinosteroid.synthesis-degradation.BRs.metabolic regulation
17.3.1.2.3_hormone metabolism.brassinosteroid.synthesis-degradation.sterols.CYP51
17.3.3_hormone metabolism.brassinosteroid.induced-regulated-responsive-activated
18.8.1_Co-factor and vitamine metabolism.ubiquinone.hexaprenyldihydroxybenzoate methyltransferase
19.2_tetrapyrrole synthesis.glu-tRNA reductase
19.99_tetrapyrrole synthesis.unspecified
2.2.1.3.2_major CHO metabolism.degradation.sucrose.invertases.cell wall
20.1.5_stress.biotic.regulation of transcription
20.1.7_stress.biotic.PR-proteins
20.1_stress.biotic
21.2.1_redox.ascorbate and glutathione.ascorbate
21.2_redox.ascorbate and glutathione
23.1.2.3_nucleotide metabolism.synthesis.purine.GAR transformylase
23.2_nucleotide metabolism.degradation
25.4_C1-metabolism.5-formyltetrahydrofolate cyclo-ligase
26.1_misc.misc2
26.10_misc.cytochrome P450
26.11.1_misc.alcohol dehydrogenases
26.18_misc.invertase/pectin methylesterase inhibitor family protein
26.2_misc.UDP glucosyl and glucoronyl transferases
26.21_misc.protease inhibitor/seed storage/lipid transfer protein (LTP) family protein
26.28_misc.GDSL-motif lipase
26.3.3_misc.gluco-, galacto- and mannosidases.alpha-mannosidase
27.3.20_RNA.regulation of transcription.G2-like transcription factor family, GARP
27.3.31_RNA.regulation of transcription.TUB transcription factor family
27.3.53_RNA.regulation of transcription.High mobility group (HMG) family
27.3.55_RNA.regulation of transcription.HDA
27.3.59_RNA.regulation of transcription.Methyl binding domain proteins
27.3.63_RNA.regulation of transcription.PHD finger transcription factor
27.3.64_RNA.regulation of transcription.PHOR1
27.3.67_RNA.regulation of transcription.putative transcription regulator
27.3.81_RNA.regulation of transcription.S1FA
27.3.82_RNA.regulation of transcription.plant TF (pbf2)
27.3_RNA.regulation of transcription
28.1.3_DNA.synthesis/chromatin structure.histone
29.1.5_protein.aa activation.isoleucine-tRNA ligase
29.2.1.1.1.2.11_protein.synthesis.ribosomal protein.prokaryotic.chloroplast.50S subunit.L11
29.2.1.1.1.2.15_protein.synthesis.ribosomal protein.prokaryotic.chloroplast.50S subunit.L15
29.2.1.1.1.2.21_protein.synthesis.ribosomal protein.prokaryotic.chloroplast.50S subunit.L21
29.2.1.1.1.2.5_protein.synthesis.ribosomal protein.prokaryotic.chloroplast.50S subunit.L5
29.2.1.1.2.1.29_protein.synthesis.ribosomal protein.prokaryotic.mitochondrion.30S subunit.S29
29.2.1.1.3.1.18_protein.synthesis.ribosomal protein.prokaryotic.unknown organellar.30S subunit.S18
29.2.1.1.3.1.5_protein.synthesis.ribosomal protein.prokaryotic.unknown organellar.30S subunit.S5
29.2.1.1.3.2.1712_protein.synthesis.ribosomal protein.prokaryotic.unknown organellar.50S subunit.L7/L12
29.2.1.1.3.2.35_protein.synthesis.ribosomal protein.prokaryotic.unknown organellar.50S subunit.L35
29.2.1.2.2.15_protein.synthesis.ribosomal protein.eukaryotic.60S subunit.L15
29.2.1.2.2.3_protein.synthesis.ribosomal protein.eukaryotic.60S subunit.L3
29.2.1.2.2.9_protein.synthesis.ribosomal protein.eukaryotic.60S subunit.L9
29.3.1_protein.targeting.nucleus
29.4.1.57_protein.postranslational modification.kinase.receptor like cytoplasmatic kinase VII
29.5.1_protein.degradation.subtilases
29.5.11.4.3.1_protein.degradation.ubiquitin.E3.SCF.SKP
29.5.11_protein.degradation.ubiquitin
29.5.4_protein.degradation.aspartate protease
29.7.13_protein.glycosylation.alpha-1,4-fucosyltransferase(alpha-1,4-FucT)
3.3_minor CHO metabolism.sugar alcohols
3.8.2_minor CHO metabolism.galactose.alpha-galactosidases
30.2.24_signalling.receptor kinases.S-locus glycoprotein like
30.2.99_signalling.receptor kinases.misc
30.4.2_signalling.phosphinositides.phosphatidylinositol 4-kinase
31.3_cell.cycle
31.4_cell.vesicle transport
33.1_development.storage proteins
33.3_development.squamosa promoter binding like (SPL)
34.13_transport.peptides and oligopeptides
34.4_transport.nitrate
34.99_transport.misc
6.5_gluconeogenese/ glyoxylate cycle.pyruvate dikinase
8.2.99_TCA / org. transformation.other organic acid transformaitons.misc
8.3_TCA / org. transformation.carbonic anhydrases
9.9_mitochondrial electron transport / ATP synthesis.F1-ATPase

## Sheet: union-enrichment-perbin-p005
bin	ID	System	Gene Category	List Hits	List Total	Population Hits	Population Total	Probability	Hochberg	msu7_genes
bin01	1	CLASS_QTL36-Nippo10-MSU7	Anatomy|large vascular bundle number|AQBJ001|chr01	18	18	875	55153	3.40922e-33	3.41e-31	LOC_OS01G34180; LOC_OS01G34190; LOC_OS01G34200; LOC_OS01G34220; LOC_OS01G34260; LOC_OS01G34270; LOC_OS01G34300; LOC_OS01G34320; LOC_OS01G34330; LOC_OS01G34350; LOC_OS01G34390; LOC_OS01G34420; LOC_OS01G34430; LOC_OS01G34440; LOC_OS01G34450; LOC_OS01G34460;
bin01	2	CLASS_QTL36-Nippo10-MSU7	Anatomy|large vascular bundle number|AQBJ006|chr01	18	18	875	55153	3.40922e-33	3.41e-31	LOC_OS01G34180; LOC_OS01G34190; LOC_OS01G34200; LOC_OS01G34220; LOC_OS01G34260; LOC_OS01G34270; LOC_OS01G34300; LOC_OS01G34320; LOC_OS01G34330; LOC_OS01G34350; LOC_OS01G34390; LOC_OS01G34420; LOC_OS01G34430; LOC_OS01G34440; LOC_OS01G34450; LOC_OS01G34460;
bin01	3	CLASS_QTL36-Nippo10-MSU7	Biotic stress|blast disease resistance|AQEN018|chr01	18	18	1015	55153	5.05248e-32	4.9e-30	LOC_OS01G34180; LOC_OS01G34190; LOC_OS01G34200; LOC_OS01G34220; LOC_OS01G34260; LOC_OS01G34270; LOC_OS01G34300; LOC_OS01G34320; LOC_OS01G34330; LOC_OS01G34350; LOC_OS01G34390; LOC_OS01G34420; LOC_OS01G34430; LOC_OS01G34440; LOC_OS01G34450; LOC_OS01G34460;
bin01	4	CLASS_QTL36-Nippo10-MSU7	Biotic stress|blast disease resistance|AQEN011|chr01	18	18	1015	55153	5.05248e-32	4.9e-30	LOC_OS01G34180; LOC_OS01G34190; LOC_OS01G34200; LOC_OS01G34220; LOC_OS01G34260; LOC_OS01G34270; LOC_OS01G34300; LOC_OS01G34320; LOC_OS01G34330; LOC_OS01G34350; LOC_OS01G34390; LOC_OS01G34420; LOC_OS01G34430; LOC_OS01G34440; LOC_OS01G34450; LOC_OS01G34460;
bin01	5	CLASS_QTL36-Nippo10-MSU7	Vigor|plant height|CQAX2|chr01	18	18	1015	55153	5.05248e-32	4.9e-30	LOC_OS01G34180; LOC_OS01G34190; LOC_OS01G34200; LOC_OS01G34220; LOC_OS01G34260; LOC_OS01G34270; LOC_OS01G34300; LOC_OS01G34320; LOC_OS01G34330; LOC_OS01G34350; LOC_OS01G34390; LOC_OS01G34420; LOC_OS01G34430; LOC_OS01G34440; LOC_OS01G34450; LOC_OS01G34460;
bin01	6	CLASS_QTL36-Nippo10-MSU7	Abiotic stress|leaf drying|AQD027|chr01	18	18	1239	55153	1.88088e-30	1.79e-28	LOC_OS01G34180; LOC_OS01G34190; LOC_OS01G34200; LOC_OS01G34220; LOC_OS01G34260; LOC_OS01G34270; LOC_OS01G34300; LOC_OS01G34320; LOC_OS01G34330; LOC_OS01G34350; LOC_OS01G34390; LOC_OS01G34420; LOC_OS01G34430; LOC_OS01G34440; LOC_OS01G34450; LOC_OS01G34460;
bin01	7	CLASS_QTL36-Nippo10-MSU7	Abiotic stress|leaf drying|AQD024|chr01	18	18	1239	55153	1.88088e-30	1.79e-28	LOC_OS01G34180; LOC_OS01G34190; LOC_OS01G34200; LOC_OS01G34220; LOC_OS01G34260; LOC_OS01G34270; LOC_OS01G34300; LOC_OS01G34320; LOC_OS01G34330; LOC_OS01G34350; LOC_OS01G34390; LOC_OS01G34420; LOC_OS01G34430; LOC_OS01G34440; LOC_OS01G34450; LOC_OS01G34460;
bin01	8	CLASS_QTL36-Nippo10-MSU7	Vigor|seedling vigor|AQEP015|chr01	18	18	1541	55153	9.77517e-29	9.19e-27	LOC_OS01G34180; LOC_OS01G34190; LOC_OS01G34200; LOC_OS01G34220; LOC_OS01G34260; LOC_OS01G34270; LOC_OS01G34300; LOC_OS01G34320; LOC_OS01G34330; LOC_OS01G34350; LOC_OS01G34390; LOC_OS01G34420; LOC_OS01G34430; LOC_OS01G34440; LOC_OS01G34450; LOC_OS01G34460;
bin01	9	CLASS_QTL36-Nippo10-MSU7	Yield|grain yield per plant|AQED048|chr01	18	18	1571	55153	1.38573e-28	1.29e-26	LOC_OS01G34180; LOC_OS01G34190; LOC_OS01G34200; LOC_OS01G34220; LOC_OS01G34260; LOC_OS01G34270; LOC_OS01G34300; LOC_OS01G34320; LOC_OS01G34330; LOC_OS01G34350; LOC_OS01G34390; LOC_OS01G34420; LOC_OS01G34430; LOC_OS01G34440; LOC_OS01G34450; LOC_OS01G34460;
bin01	10	CLASS_QTL36-Nippo10-MSU7	Anatomy|seminal root length|CQS5|chr01	18	18	1625	55153	2.55436e-28	2.35e-26	LOC_OS01G34180; LOC_OS01G34190; LOC_OS01G34200; LOC_OS01G34220; LOC_OS01G34260; LOC_OS01G34270; LOC_OS01G34300; LOC_OS01G34320; LOC_OS01G34330; LOC_OS01G34350; LOC_OS01G34390; LOC_OS01G34420; LOC_OS01G34430; LOC_OS01G34440; LOC_OS01G34450; LOC_OS01G34460;
bin01	11	CLASS_QTL36-Nippo10-MSU7	Quality|head rice|AQFU004|chr01	18	18	1704	55153	6.02954e-28	5.49e-26	LOC_OS01G34180; LOC_OS01G34190; LOC_OS01G34200; LOC_OS01G34220; LOC_OS01G34260; LOC_OS01G34270; LOC_OS01G34300; LOC_OS01G34320; LOC_OS01G34330; LOC_OS01G34350; LOC_OS01G34390; LOC_OS01G34420; LOC_OS01G34430; LOC_OS01G34440; LOC_OS01G34450; LOC_OS01G34460;
bin01	12	CLASS_QTL36-Nippo10-MSU7	Vigor|root to shoot ratio|AQA044|chr01	18	18	1734	55153	8.26788e-28	7.44e-26	LOC_OS01G34180; LOC_OS01G34190; LOC_OS01G34200; LOC_OS01G34220; LOC_OS01G34260; LOC_OS01G34270; LOC_OS01G34300; LOC_OS01G34320; LOC_OS01G34330; LOC_OS01G34350; LOC_OS01G34390; LOC_OS01G34420; LOC_OS01G34430; LOC_OS01G34440; LOC_OS01G34450; LOC_OS01G34460;
bin01	13	CLASS_QTL36-Nippo10-MSU7	Development|days to heading|AQCU114|chr01	18	18	1748	55153	9.56237e-28	7.84e-26	LOC_OS01G34180; LOC_OS01G34190; LOC_OS01G34200; LOC_OS01G34220; LOC_OS01G34260; LOC_OS01G34270; LOC_OS01G34300; LOC_OS01G34320; LOC_OS01G34330; LOC_OS01G34350; LOC_OS01G34390; LOC_OS01G34420; LOC_OS01G34430; LOC_OS01G34440; LOC_OS01G34450; LOC_OS01G34460;
bin01	14	CLASS_QTL36-Nippo10-MSU7	Anatomy|leaf length|AQCU070|chr01	18	18	1748	55153	9.56237e-28	7.84e-26	LOC_OS01G34180; LOC_OS01G34190; LOC_OS01G34200; LOC_OS01G34220; LOC_OS01G34260; LOC_OS01G34270; LOC_OS01G34300; LOC_OS01G34320; LOC_OS01G34330; LOC_OS01G34350; LOC_OS01G34390; LOC_OS01G34420; LOC_OS01G34430; LOC_OS01G34440; LOC_OS01G34450; LOC_OS01G34460;
bin01	15	CLASS_QTL36-Nippo10-MSU7	Development|days to heading|AQCU052|chr01	18	18	1748	55153	9.56237e-28	7.84e-26	LOC_OS01G34180; LOC_OS01G34190; LOC_OS01G34200; LOC_OS01G34220; LOC_OS01G34260; LOC_OS01G34270; LOC_OS01G34300; LOC_OS01G34320; LOC_OS01G34330; LOC_OS01G34350; LOC_OS01G34390; LOC_OS01G34420; LOC_OS01G34430; LOC_OS01G34440; LOC_OS01G34450; LOC_OS01G34460;
bin01	16	CLASS_QTL36-Nippo10-MSU7	Yield|spikelet number|AQCU240|chr01	18	18	1748	55153	9.56237e-28	7.84e-26	LOC_OS01G34180; LOC_OS01G34190; LOC_OS01G34200; LOC_OS01G34220; LOC_OS01G34260; LOC_OS01G34270; LOC_OS01G34300; LOC_OS01G34320; LOC_OS01G34330; LOC_OS01G34350; LOC_OS01G34390; LOC_OS01G34420; LOC_OS01G34430; LOC_OS01G34440; LOC_OS01G34450; LOC_OS01G34460;
bin01	17	CLASS_QTL36-Nippo10-MSU7	Development|days to heading|AQCU182|chr01	18	18	1748	55153	9.56237e-28	7.84e-26	LOC_OS01G34180; LOC_OS01G34190; LOC_OS01G34200; LOC_OS01G34220; LOC_OS01G34260; LOC_OS01G34270; LOC_OS01G34300; LOC_OS01G34320; LOC_OS01G34330; LOC_OS01G34350; LOC_OS01G34390; LOC_OS01G34420; LOC_OS01G34430; LOC_OS01G34440; LOC_OS01G34450; LOC_OS01G34460;
bin01	18	CLASS_QTL36-Nippo10-MSU7	Development|days to heading|AQCU120|chr01	18	18	1748	55153	9.56237e-28	7.84e-26	LOC_OS01G34180; LOC_OS01G34190; LOC_OS01G34200; LOC_OS01G34220; LOC_OS01G34260; LOC_OS01G34270; LOC_OS01G34300; LOC_OS01G34320; LOC_OS01G34330; LOC_OS01G34350; LOC_OS01G34390; LOC_OS01G34420; LOC_OS01G34430; LOC_OS01G34440; LOC_OS01G34450; LOC_OS01G34460;
bin01	19	CLASS_QTL36-Nippo10-MSU7	Yield|spikelet number|AQCU252|chr01	18	18	1748	55153	9.56237e-28	7.84e-26	LOC_OS01G34180; LOC_OS01G34190; LOC_OS01G34200; LOC_OS01G34220; LOC_OS01G34260; LOC_OS01G34270; LOC_OS01G34300; LOC_OS01G34320; LOC_OS01G34330; LOC_OS01G34350; LOC_OS01G34390; LOC_OS01G34420; LOC_OS01G34430; LOC_OS01G34440; LOC_OS01G34450; LOC_OS01G34460;
bin01	20	CLASS_QTL36-Nippo10-MSU7	Sterility or fertility|spikelet fertility|AQCU255|chr01	18	18	1748	55153	9.56237e-28	7.84e-26	LOC_OS01G34180; LOC_OS01G34190; LOC_OS01G34200; LOC_OS01G34220; LOC_OS01G34260; LOC_OS01G34270; LOC_OS01G34300; LOC_OS01G34320; LOC_OS01G34330; LOC_OS01G34350; LOC_OS01G34390; LOC_OS01G34420; LOC_OS01G34430; LOC_OS01G34440; LOC_OS01G34450; LOC_OS01G34460;
bin01	21	CLASS_QTL36-Nippo10-MSU7	Vigor|root dry weight|AQGI037|chr01	18	18	1921	55153	5.26936e-27	4.27e-25	LOC_OS01G34180; LOC_OS01G34190; LOC_OS01G34200; LOC_OS01G34220; LOC_OS01G34260; LOC_OS01G34270; LOC_OS01G34300; LOC_OS01G34320; LOC_OS01G34330; LOC_OS01G34350; LOC_OS01G34390; LOC_OS01G34420; LOC_OS01G34430; LOC_OS01G34440; LOC_OS01G34450; LOC_OS01G34460;
bin01	22	CLASS_QTL36-Nippo10-MSU7	Abiotic stress|deep root dry weight|AQAL048|chr01	18	18	1988	55153	9.79338e-27	7.74e-25	LOC_OS01G34180; LOC_OS01G34190; LOC_OS01G34200; LOC_OS01G34220; LOC_OS01G34260; LOC_OS01G34270; LOC_OS01G34300; LOC_OS01G34320; LOC_OS01G34330; LOC_OS01G34350; LOC_OS01G34390; LOC_OS01G34420; LOC_OS01G34430; LOC_OS01G34440; LOC_OS01G34450; LOC_OS01G34460;
bin01	23	CLASS_QTL36-Nippo10-MSU7	Anatomy|root thickness|AQAL060|chr01	18	18	1988	55153	9.79338e-27	7.74e-25	LOC_OS01G34180; LOC_OS01G34190; LOC_OS01G34200; LOC_OS01G34220; LOC_OS01G34260; LOC_OS01G34270; LOC_OS01G34300; LOC_OS01G34320; LOC_OS01G34330; LOC_OS01G34350; LOC_OS01G34390; LOC_OS01G34420; LOC_OS01G34430; LOC_OS01G34440; LOC_OS01G34450; LOC_OS01G34460;
bin01	24	CLASS_QTL36-Nippo10-MSU7	Yield|1000-seed weight|AQEY003|chr01	18	18	2025	55153	1.36679e-26	1.07e-24	LOC_OS01G34180; LOC_OS01G34190; LOC_OS01G34200; LOC_OS01G34220; LOC_OS01G34260; LOC_OS01G34270; LOC_OS01G34300; LOC_OS01G34320; LOC_OS01G34330; LOC_OS01G34350; LOC_OS01G34390; LOC_OS01G34420; LOC_OS01G34430; LOC_OS01G34440; LOC_OS01G34450; LOC_OS01G34460;
bin01	25	CLASS_QTL36-Nippo10-MSU7	Abiotic stress|potassium concentration|CQI1|chr01	18	18	2793	55153	4.55404e-24	3.51e-22	LOC_OS01G34180; LOC_OS01G34190; LOC_OS01G34200; LOC_OS01G34220; LOC_OS01G34260; LOC_OS01G34270; LOC_OS01G34300; LOC_OS01G34320; LOC_OS01G34330; LOC_OS01G34350; LOC_OS01G34390; LOC_OS01G34420; LOC_OS01G34430; LOC_OS01G34440; LOC_OS01G34450; LOC_OS01G34460;
bin01	26	CLASS_QTL36-Nippo10-MSU7	Quality|chalkiness of endosperm|AQCV031|chr01	18	18	2854	55153	6.7267e-24	5.11e-22	LOC_OS01G34180; LOC_OS01G34190; LOC_OS01G34200; LOC_OS01G34220; LOC_OS01G34260; LOC_OS01G34270; LOC_OS01G34300; LOC_OS01G34320; LOC_OS01G34330; LOC_OS01G34350; LOC_OS01G34390; LOC_OS01G34420; LOC_OS01G34430; LOC_OS01G34440; LOC_OS01G34450; LOC_OS01G34460;
bin01	27	CLASS_QTL36-Nippo10-MSU7	Biotic stress|blast disease resistance|AQEN001|chr01	18	18	3013	55153	1.78998e-23	1.34e-21	LOC_OS01G34180; LOC_OS01G34190; LOC_OS01G34200; LOC_OS01G34220; LOC_OS01G34260; LOC_OS01G34270; LOC_OS01G34300; LOC_OS01G34320; LOC_OS01G34330; LOC_OS01G34350; LOC_OS01G34390; LOC_OS01G34420; LOC_OS01G34430; LOC_OS01G34440; LOC_OS01G34450; LOC_OS01G34460;
bin01	28	CLASS_QTL36-Nippo10-MSU7	Yield|1000-seed weight|CQAO10|chr01	18	18	3160	55153	4.22923e-23	3.13e-21	LOC_OS01G34180; LOC_OS01G34190; LOC_OS01G34200; LOC_OS01G34220; LOC_OS01G34260; LOC_OS01G34270; LOC_OS01G34300; LOC_OS01G34320; LOC_OS01G34330; LOC_OS01G34350; LOC_OS01G34390; LOC_OS01G34420; LOC_OS01G34430; LOC_OS01G34440; LOC_OS01G34450; LOC_OS01G34460;
bin01	29	CLASS_QTL36-Nippo10-MSU7	Anatomy|adaxial stomatal frequency|CQG1|chr01	18	18	3341	55153	1.15562e-22	8.44e-21	LOC_OS01G34180; LOC_OS01G34190; LOC_OS01G34200; LOC_OS01G34220; LOC_OS01G34260; LOC_OS01G34270; LOC_OS01G34300; LOC_OS01G34320; LOC_OS01G34330; LOC_OS01G34350; LOC_OS01G34390; LOC_OS01G34420; LOC_OS01G34430; LOC_OS01G34440; LOC_OS01G34450; LOC_OS01G34460;
bin01	30	CLASS_QTL36-Nippo10-MSU7	Biotic stress|blast disease resistance|AQCT001|chr01	18	18	3686	55153	6.80614e-22	4.9e-20	LOC_OS01G34180; LOC_OS01G34190; LOC_OS01G34200; LOC_OS01G34220; LOC_OS01G34260; LOC_OS01G34270; LOC_OS01G34300; LOC_OS01G34320; LOC_OS01G34330; LOC_OS01G34350; LOC_OS01G34390; LOC_OS01G34420; LOC_OS01G34430; LOC_OS01G34440; LOC_OS01G34450; LOC_OS01G34460;
bin01	31	CLASS_QTL36-Nippo10-MSU7	Anatomy|culm length|CQX6|chr01	18	18	4280	55153	1.00786e-20	7.16e-19	LOC_OS01G34180; LOC_OS01G34190; LOC_OS01G34200; LOC_OS01G34220; LOC_OS01G34260; LOC_OS01G34270; LOC_OS01G34300; LOC_OS01G34320; LOC_OS01G34330; LOC_OS01G34350; LOC_OS01G34390; LOC_OS01G34420; LOC_OS01G34430; LOC_OS01G34440; LOC_OS01G34450; LOC_OS01G34460;
bin01	32	CLASS_QTL36-Nippo10-MSU7	Anatomy|internode length|CQX21|chr01	18	18	4716	55153	5.79671e-20	4.06e-18	LOC_OS01G34180; LOC_OS01G34190; LOC_OS01G34200; LOC_OS01G34220; LOC_OS01G34260; LOC_OS01G34270; LOC_OS01G34300; LOC_OS01G34320; LOC_OS01G34330; LOC_OS01G34350; LOC_OS01G34390; LOC_OS01G34420; LOC_OS01G34430; LOC_OS01G34440; LOC_OS01G34450; LOC_OS01G34460;
bin01	33	CLASS_QTL36-Nippo10-MSU7	Biochemical|soluble protein content|CQN5|chr01	18	18	4818	55153	8.52618e-20	5.63e-18	LOC_OS01G34180; LOC_OS01G34190; LOC_OS01G34200; LOC_OS01G34220; LOC_OS01G34260; LOC_OS01G34270; LOC_OS01G34300; LOC_OS01G34320; LOC_OS01G34330; LOC_OS01G34350; LOC_OS01G34390; LOC_OS01G34420; LOC_OS01G34430; LOC_OS01G34440; LOC_OS01G34450; LOC_OS01G34460;
bin01	34	CLASS_QTL36-Nippo10-MSU7	Development|leaf senescence|CQN26|chr01	18	18	4818	55153	8.52618e-20	5.63e-18	LOC_OS01G34180; LOC_OS01G34190; LOC_OS01G34200; LOC_OS01G34220; LOC_OS01G34260; LOC_OS01G34270; LOC_OS01G34300; LOC_OS01G34320; LOC_OS01G34330; LOC_OS01G34350; LOC_OS01G34390; LOC_OS01G34420; LOC_OS01G34430; LOC_OS01G34440; LOC_OS01G34450; LOC_OS01G34460;
bin01	35	CLASS_QTL36-Nippo10-MSU7	Yield|panicle weight|CQN43|chr01	18	18	4818	55153	8.52618e-20	5.63e-18	LOC_OS01G34180; LOC_OS01G34190; LOC_OS01G34200; LOC_OS01G34220; LOC_OS01G34260; LOC_OS01G34270; LOC_OS01G34300; LOC_OS01G34320; LOC_OS01G34330; LOC_OS01G34350; LOC_OS01G34390; LOC_OS01G34420; LOC_OS01G34430; LOC_OS01G34440; LOC_OS01G34450; LOC_OS01G34460;
bin01	36	CLASS_QTL36-Nippo10-MSU7	Yield|spikelet number|CQN51|chr01	18	18	4818	55153	8.52618e-20	5.63e-18	LOC_OS01G34180; LOC_OS01G34190; LOC_OS01G34200; LOC_OS01G34220; LOC_OS01G34260; LOC_OS01G34270; LOC_OS01G34300; LOC_OS01G34320; LOC_OS01G34330; LOC_OS01G34350; LOC_OS01G34390; LOC_OS01G34420; LOC_OS01G34430; LOC_OS01G34440; LOC_OS01G34450; LOC_OS01G34460;
bin01	37	CLASS_QTL36-Nippo10-MSU7	Biochemical|chlorophyll content|AQCW002|chr01	18	18	5223	55153	3.65414e-19	2.27e-17	LOC_OS01G34180; LOC_OS01G34190; LOC_OS01G34200; LOC_OS01G34220; LOC_OS01G34260; LOC_OS01G34270; LOC_OS01G34300; LOC_OS01G34320; LOC_OS01G34330; LOC_OS01G34350; LOC_OS01G34390; LOC_OS01G34420; LOC_OS01G34430; LOC_OS01G34440; LOC_OS01G34450; LOC_OS01G34460;
bin01	38	CLASS_QTL36-Nippo10-MSU7	Biochemical|soluble protein content|CQF2|chr01	18	18	5223	55153	3.65414e-19	2.27e-17	LOC_OS01G34180; LOC_OS01G34190; LOC_OS01G34200; LOC_OS01G34220; LOC_OS01G34260; LOC_OS01G34270; LOC_OS01G34300; LOC_OS01G34320; LOC_OS01G34330; LOC_OS01G34350; LOC_OS01G34390; LOC_OS01G34420; LOC_OS01G34430; LOC_OS01G34440; LOC_OS01G34450; LOC_OS01G34460;
bin01	39	CLASS_QTL36-Nippo10-MSU7	Anatomy|specific leaf area|CQE6|chr01	18	18	5223	55153	3.65414e-19	2.27e-17	LOC_OS01G34180; LOC_OS01G34190; LOC_OS01G34200; LOC_OS01G34220; LOC_OS01G34260; LOC_OS01G34270; LOC_OS01G34300; LOC_OS01G34320; LOC_OS01G34330; LOC_OS01G34350; LOC_OS01G34390; LOC_OS01G34420; LOC_OS01G34430; LOC_OS01G34440; LOC_OS01G34450; LOC_OS01G34460;
bin01	40	CLASS_QTL36-Nippo10-MSU7	Biochemical|H2O2 content|AQCW010|chr01	18	18	5223	55153	3.65414e-19	2.27e-17	LOC_OS01G34180; LOC_OS01G34190; LOC_OS01G34200; LOC_OS01G34220; LOC_OS01G34260; LOC_OS01G34270; LOC_OS01G34300; LOC_OS01G34320; LOC_OS01G34330; LOC_OS01G34350; LOC_OS01G34390; LOC_OS01G34420; LOC_OS01G34430; LOC_OS01G34440; LOC_OS01G34450; LOC_OS01G34460;
bin01	41	CLASS_QTL36-Nippo10-MSU7	Vigor|plant height|CQE3|chr01	18	18	5907	55153	3.35974e-18	1.95e-16	LOC_OS01G34180; LOC_OS01G34190; LOC_OS01G34200; LOC_OS01G34220; LOC_OS01G34260; LOC_OS01G34270; LOC_OS01G34300; LOC_OS01G34320; LOC_OS01G34330; LOC_OS01G34350; LOC_OS01G34390; LOC_OS01G34420; LOC_OS01G34430; LOC_OS01G34440; LOC_OS01G34450; LOC_OS01G34460;
bin01	42	CLASS_QTL36-Nippo10-MSU7	Yield|spikelet number|CQN49|chr01	18	18	5907	55153	3.35974e-18	1.95e-16	LOC_OS01G34180; LOC_OS01G34190; LOC_OS01G34200; LOC_OS01G34220; LOC_OS01G34260; LOC_OS01G34270; LOC_OS01G34300; LOC_OS01G34320; LOC_OS01G34330; LOC_OS01G34350; LOC_OS01G34390; LOC_OS01G34420; LOC_OS01G34430; LOC_OS01G34440; LOC_OS01G34450; LOC_OS01G34460;
bin01	43	CLASS_QTL36-Nippo10-MSU7	Biochemical|soluble protein content|CQN3|chr01	18	18	5907	55153	3.35974e-18	1.95e-16	LOC_OS01G34180; LOC_OS01G34190; LOC_OS01G34200; LOC_OS01G34220; LOC_OS01G34260; LOC_OS01G34270; LOC_OS01G34300; LOC_OS01G34320; LOC_OS01G34330; LOC_OS01G34350; LOC_OS01G34390; LOC_OS01G34420; LOC_OS01G34430; LOC_OS01G34440; LOC_OS01G34450; LOC_OS01G34460;
bin01	44	CLASS_QTL36-Nippo10-MSU7	Vigor|plant height|CQE2|chr01	18	18	5907	55153	3.35974e-18	1.95e-16	LOC_OS01G34180; LOC_OS01G34190; LOC_OS01G34200; LOC_OS01G34220; LOC_OS01G34260; LOC_OS01G34270; LOC_OS01G34300; LOC_OS01G34320; LOC_OS01G34330; LOC_OS01G34350; LOC_OS01G34390; LOC_OS01G34420; LOC_OS01G34430; LOC_OS01G34440; LOC_OS01G34450; LOC_OS01G34460;
bin01	45	CLASS_mapman-path_msu7	27.3.67_RNA.regulation of transcription.putative transcription regulator	3	18	245	55785	6.50314e-05	0.00371	LOC_OS01G34330; LOC_OS01G34420; LOC_OS01G34430
bin01	46	CLASS_msu7ann_MSU7	"OsFBX11 - F-box domain containing protein, expressed"	1	18	1	55801	0.000322575	0.01	LOC_OS01G34220
bin01	47	CLASS_msu7ann_MSU7	"OsFBX12 - F-box domain containing protein, expressed"	1	18	1	55801	0.000322575	0.01	LOC_OS01G34270
bin01	48	CLASS_msu7ann_MSU7	"AATF, putative, expressed"	1	18	1	55801	0.000322575	0.01	LOC_OS01G34200
bin01	49	CLASS_GO-FULL_MSU7	C|GO:0031966|mitochondrial membrane	1	12	1	32782	0.000366055	0.01	LOC_OS01G34390
bin01	50	CLASS_GO-FULL_MSU7	P|GO:0048034|heme O biosynthetic process	1	12	1	32782	0.000366055	0.01	LOC_OS01G34390
bin01	51	CLASS_GO-FULL_MSU7	F|GO:0008495|protoheme IX farnesyltransferase activity	1	12	1	32782	0.000366055	0.01	LOC_OS01G34390
bin01	52	CLASS_msu7ann_MSU7	"BAH domain containing protein, expressed"	1	18	3	55801	0.00096743	0.04	LOC_OS01G34330
bin01	53	CLASS_GO-FULL_MSU7	P|GO:0006783|heme biosynthetic process	1	12	3	32782	0.0010978	0.05	LOC_OS01G34390
bin01	54	CLASS_msu7ann_MSU7	"RNA-dependent RNA polymerase, putative, expressed"	1	18	5	55801	0.00161189	0.07	LOC_OS01G34350
bin01	55	CLASS_mapman-path_msu7	19.99_tetrapyrrole synthesis.unspecified	1	18	6	55785	0.00193453	0.09	LOC_OS01G34390
bin01	56	CLASS_msu7ann_MSU7	"prenyltransferase, putative, expressed"	1	18	8	55801	0.00257785	0.11	LOC_OS01G34390
bin01	57	CLASS_msu7ann_MSU7	"G-patch domain containing protein, expressed"	1	18	10	55801	0.00322133	0.14	LOC_OS01G34190
bin01	58	CLASS_mapman-path_msu7	13.1.6.3.1_amino acid metabolism.synthesis.aromatic aa.phenylalanine.arogenate dehydratase / prephenate dehydratase	1	18	11	55785	0.00354394	0.15	LOC_OS01G34450
bin01	59	CLASS_GO-FULL_MSU7	F|GO:0004659|prenyltransferase activity	1	12	10	32782	0.00365502	0.15	LOC_OS01G34390
bin01	60	CLASS_GO-FULL_MSU7	F|GO:0004664|prephenate dehydratase activity	1	12	11	32782	0.00401985	0.16	LOC_OS01G34450
bin01	61	CLASS_GO-FULL_MSU7	P|GO:0009094|L-phenylalanine biosynthetic process	1	12	11	32782	0.00401985	0.16	LOC_OS01G34450
bin01	62	CLASS_msu7ann_MSU7	"tetratricopeptide repeat containing protein, putative, expressed"	1	18	15	55801	0.00482832	0.19	LOC_OS01G34470
bin02	1	CLASS_QTL36-Nippo10-MSU7	Yield|grain yield per plant|AQFJ064|chr02	67	67	149	55153	1.72211e-180	4.18e-178	LOC_OS02G01332; LOC_OS02G01340; LOC_OS02G01350; LOC_OS02G01355; LOC_OS02G01360; LOC_OS02G01365; LOC_OS02G01370; LOC_OS02G01380; LOC_OS02G01410; LOC_OS02G01440; LOC_OS02G01450; LOC_OS02G01480; LOC_OS02G01490; LOC_OS02G01500; LOC_OS02G01510; LOC_OS02G01520;
bin02	2	CLASS_QTL36-Nippo10-MSU7	Biochemical|chlorophyll content|AQCW007|chr02	36	67	512	55153	1.8104e-55	4.36e-53	LOC_OS02G01790; LOC_OS02G01800; LOC_OS02G01810; LOC_OS02G01820; LOC_OS02G01830; LOC_OS02G01850; LOC_OS02G01870; LOC_OS02G01880; LOC_OS02G01890; LOC_OS02G01900; LOC_OS02G01910; LOC_OS02G01920; LOC_OS02G01930; LOC_OS02G01940; LOC_OS02G01960; LOC_OS02G01970;
bin02	3	CLASS_QTL36-Nippo10-MSU7	Biochemical|leaf nitrogen content|CQF4|chr02	36	67	512	55153	1.8104e-55	4.36e-53	LOC_OS02G01790; LOC_OS02G01800; LOC_OS02G01810; LOC_OS02G01820; LOC_OS02G01830; LOC_OS02G01850; LOC_OS02G01870; LOC_OS02G01880; LOC_OS02G01890; LOC_OS02G01900; LOC_OS02G01910; LOC_OS02G01920; LOC_OS02G01930; LOC_OS02G01940; LOC_OS02G01960; LOC_OS02G01970;
bin02	4	CLASS_QTL36-Nippo10-MSU7	Yield|spikelet number|CQN56|chr02	36	67	1303	55153	1.01487e-40	2.43e-38	LOC_OS02G01790; LOC_OS02G01800; LOC_OS02G01810; LOC_OS02G01820; LOC_OS02G01830; LOC_OS02G01850; LOC_OS02G01870; LOC_OS02G01880; LOC_OS02G01890; LOC_OS02G01900; LOC_OS02G01910; LOC_OS02G01920; LOC_OS02G01930; LOC_OS02G01940; LOC_OS02G01960; LOC_OS02G01970;
bin02	5	CLASS_QTL36-Nippo10-MSU7	Development|leaf senescence|CQN31|chr02	36	67	1303	55153	1.01487e-40	2.43e-38	LOC_OS02G01790; LOC_OS02G01800; LOC_OS02G01810; LOC_OS02G01820; LOC_OS02G01830; LOC_OS02G01850; LOC_OS02G01870; LOC_OS02G01880; LOC_OS02G01890; LOC_OS02G01900; LOC_OS02G01910; LOC_OS02G01920; LOC_OS02G01930; LOC_OS02G01940; LOC_OS02G01960; LOC_OS02G01970;
bin02	6	CLASS_QTL36-Nippo10-MSU7	Abiotic stress|aluminum sensitivity|AQAY002|chr02	22	67	231	55153	3.98738e-36	9.49e-34	LOC_OS02G01960; LOC_OS02G01970; LOC_OS02G01980; LOC_OS02G01990; LOC_OS02G02000; LOC_OS02G02010; LOC_OS02G02020; LOC_OS02G02030; LOC_OS02G02040; LOC_OS02G02050; LOC_OS02G02070; LOC_OS02G02080; LOC_OS02G02090; LOC_OS02G02110; LOC_OS02G02120; LOC_OS02G02130;
bin02	7	CLASS_mapman-path_msu7	16.1.2.6_secondary metabolism.isoprenoids.mevalonate pathway.mevalonate diphosphate decarboxylase	2	98	2	55785	3.05472e-06	0.000724	LOC_OS02G01760; LOC_OS02G01920
bin02	8	CLASS_GO-FULL_MSU7	F|GO:0004163|diphosphomevalonate decarboxylase activity	2	73	2	32782	4.891e-06	0.00115	LOC_OS02G01760; LOC_OS02G01920
bin02	9	CLASS_mapman-path_msu7	34.4_transport.nitrate	2	98	6	55785	4.56108e-05	0.01	LOC_OS02G02170; LOC_OS02G02190
bin02	10	CLASS_msu7ann_MSU7	"transporter, major facilitator family, putative, expressed"	2	98	17	55801	0.000408123	0.09	LOC_OS02G02170; LOC_OS02G02190
bin02	11	CLASS_GO-FULL_MSU7	P|GO:0000003|reproduction	8	73	851	32782	0.000605458	0.14	LOC_OS02G01140; LOC_OS02G01160; LOC_OS02G01240; LOC_OS02G01245; LOC_OS02G01880; LOC_OS02G01990; LOC_OS02G02140; LOC_OS02G02210
bin02	12	CLASS_msu7ann_MSU7	"invertase/pectin methylesterase inhibitor family protein, putative, expressed"	2	98	23	55801	0.000754031	0.17	LOC_OS02G01300; LOC_OS02G01310
bin02	13	CLASS_msu7ann_MSU7	"ribosomal protein, putative, expressed"	2	98	23	55801	0.000754031	0.17	LOC_OS02G01230; LOC_OS02G01540
bin02	14	CLASS_GO-FULL_MSU7	C|GO:0005840|ribosome	6	73	496	32782	0.000841562	0.19	LOC_OS02G01230; LOC_OS02G01280; LOC_OS02G01332; LOC_OS02G01540; LOC_OS02G01560; LOC_OS02G02130
bin02	15	CLASS_GO-FULL_MSU7	P|GO:0016310|phosphorylation	2	73	25	32782	0.00141942	0.32	LOC_OS02G01760; LOC_OS02G01920
bin02	16	CLASS_GO-FULL_MSU7	P|GO:0008299|isoprenoid biosynthetic process	2	73	26	32782	0.00153549	0.35	LOC_OS02G01760; LOC_OS02G01920
bin02	17	CLASS_msu7ann_MSU7	"tetratricopeptide repeat domain containing protein, expressed"	2	98	35	55801	0.00174914	0.37	LOC_OS02G01030; LOC_OS02G01960
bin02	18	CLASS_msu7ann_MSU7	"OsWAK11 - OsWAK receptor-like protein kinase, expressed"	1	98	1	55801	0.00175624	0.37	LOC_OS02G02120
bin02	19	CLASS_msu7ann_MSU7	"diphosphomevalonate decarboxylase family protein, expressed"	1	98	1	55801	0.00175624	0.37	LOC_OS02G01760
bin02	20	CLASS_msu7ann_MSU7	"ABC2 homolog 4, putative, expressed"	1	98	1	55801	0.00175624	0.37	LOC_OS02G01820
bin02	21	CLASS_msu7ann_MSU7	"transmembrane protein 120A, putative, expressed"	1	98	1	55801	0.00175624	0.37	LOC_OS02G01720
bin02	22	CLASS_msu7ann_MSU7	"OsFBL6 - F-box domain and LRR containing protein, expressed"	1	98	1	55801	0.00175624	0.37	LOC_OS02G01550
bin02	23	CLASS_msu7ann_MSU7	"nitric oxide synthase 1, putative, expressed"	1	98	1	55801	0.00175624	0.37	LOC_OS02G01440
bin02	24	CLASS_msu7ann_MSU7	"CPuORF11 - conserved peptide uORF-containing transcript, expressed"	1	98	1	55801	0.00175624	0.37	LOC_OS02G01240
bin02	25	CLASS_msu7ann_MSU7	"OsPDIL1-4 protein disulfide isomerase PDIL1-4, expressed"	1	98	1	55801	0.00175624	0.37	LOC_OS02G01010
bin02	26	CLASS_msu7ann_MSU7	"POEI25 - Pollen Ole e I allergen and extensin family protein precursor, expressed"	1	98	1	55801	0.00175624	0.37	LOC_OS02G01190
bin02	27	CLASS_msu7ann_MSU7	"ZOS2-01 - C2H2 zinc finger protein, expressed"	1	98	1	55801	0.00175624	0.37	LOC_OS02G01090
bin02	28	CLASS_msu7ann_MSU7	"OsMADS60 - MADS-box family gene with MIKCc type-box, expressed"	1	98	1	55801	0.00175624	0.37	LOC_OS02G01360
bin02	29	CLASS_mapman-path_msu7	29.2.1.1.3.1.5_protein.synthesis.ribosomal protein.prokaryotic.unknown organellar.30S subunit.S5	1	98	1	55785	0.00175674	0.37	LOC_OS02G01230
bin02	30	CLASS_GO-FULL_MSU7	F|GO:0003735|structural constituent of ribosome	5	73	396	32782	0.00192214	0.41	LOC_OS02G01230; LOC_OS02G01332; LOC_OS02G01540; LOC_OS02G01560; LOC_OS02G02130
bin02	31	CLASS_GO-FULL_MSU7	P|GO:0009987|cellular process	27	73	7209	32782	0.002528	0.53	LOC_OS02G01070; LOC_OS02G01090; LOC_OS02G01100; LOC_OS02G01150; LOC_OS02G01160; LOC_OS02G01180; LOC_OS02G01210; LOC_OS02G01240; LOC_OS02G01245; LOC_OS02G01280; LOC_OS02G01355; LOC_OS02G01365; LOC_OS02G01440; LOC_OS02G01500; LOC_OS02G01520; LOC_OS02G01730;
bin02	32	CLASS_GO-FULL_MSU7	C|GO:0016020|membrane	18	73	4025	32782	0.00266111	0.56	LOC_OS02G01010; LOC_OS02G01070; LOC_OS02G01100; LOC_OS02G01210; LOC_OS02G01280; LOC_OS02G01326; LOC_OS02G01332; LOC_OS02G01340; LOC_OS02G01540; LOC_OS02G01560; LOC_OS02G01720; LOC_OS02G01880; LOC_OS02G02020; LOC_OS02G02040; LOC_OS02G02110; LOC_OS02G02170;
bin02	33	CLASS_mapman-path_msu7	26.18_misc.invertase/pectin methylesterase inhibitor family protein	2	98	44	55785	0.00275409	0.58	LOC_OS02G01300; LOC_OS02G01310
bin02	34	CLASS_GO-FULL_MSU7	C|GO:0005622|intracellular	10	73	1626	32782	0.00315274	0.66	LOC_OS02G01090; LOC_OS02G01160; LOC_OS02G01170; LOC_OS02G01230; LOC_OS02G01250; LOC_OS02G01332; LOC_OS02G01350; LOC_OS02G01540; LOC_OS02G01560; LOC_OS02G02130
bin02	35	CLASS_msu7ann_MSU7	"translation initiation factor IF-3, putative, expressed"	1	98	2	55801	0.00350943	0.72	LOC_OS02G01110
bin02	36	CLASS_msu7ann_MSU7	"MADS-box transcription factor, putative, expressed"	1	98	2	55801	0.00350943	0.72	LOC_OS02G01355
bin02	37	CLASS_msu7ann_MSU7	"peptidase family C78 domain containing protein, expressed"	1	98	2	55801	0.00350943	0.72	LOC_OS02G01710
bin02	38	CLASS_msu7ann_MSU7	"FG-GAP repeat-containing protein, putative, expressed"	1	98	2	55801	0.00350943	0.72	LOC_OS02G01070
bin02	39	CLASS_mapman-path_msu7	29.2.1.2.2.9_protein.synthesis.ribosomal protein.eukaryotic.60S subunit.L9	1	98	2	55785	0.00351043	0.72	LOC_OS02G01332
bin02	40	CLASS_GO-FULL_MSU7	P|GO:0006412|translation	6	73	684	32782	0.00420949	0.85	LOC_OS02G01110; LOC_OS02G01230; LOC_OS02G01332; LOC_OS02G01540; LOC_OS02G01560; LOC_OS02G02130
bin02	41	CLASS_GO-FULL_MSU7	F|GO:0004459|L-lactate dehydrogenase activity	1	73	2	32782	0.00444877	0.9	LOC_OS02G01510
bin03	1	CLASS_QTL36-Nippo10-MSU7	Yield|1000-seed weight|AQDR009|chr02	131	131	494	55153	3.55517e-277	1.16e-274	LOC_OS02G07410; LOC_OS02G07420; LOC_OS02G07430; LOC_OS02G07440; LOC_OS02G07450; LOC_OS02G07460; LOC_OS02G07480; LOC_OS02G07490; LOC_OS02G07495; LOC_OS02G07550; LOC_OS02G07575; LOC_OS02G07580; LOC_OS02G07600; LOC_OS02G07624; LOC_OS02G07628; LOC_OS02G07630;
bin03	2	CLASS_QTL36-Nippo10-MSU7	Yield|yield|CQAS26|chr02	131	131	737	55153	1.64658e-251	5.37e-249	LOC_OS02G07410; LOC_OS02G07420; LOC_OS02G07430; LOC_OS02G07440; LOC_OS02G07450; LOC_OS02G07460; LOC_OS02G07480; LOC_OS02G07490; LOC_OS02G07495; LOC_OS02G07550; LOC_OS02G07575; LOC_OS02G07580; LOC_OS02G07600; LOC_OS02G07624; LOC_OS02G07628; LOC_OS02G07630;
bin03	3	CLASS_QTL36-Nippo10-MSU7	Quality|chalkiness of endosperm|AQGB084|chr02	131	131	941	55153	2.17013e-236	7.01e-234	LOC_OS02G07410; LOC_OS02G07420; LOC_OS02G07430; LOC_OS02G07440; LOC_OS02G07450; LOC_OS02G07460; LOC_OS02G07480; LOC_OS02G07490; LOC_OS02G07495; LOC_OS02G07550; LOC_OS02G07575; LOC_OS02G07580; LOC_OS02G07600; LOC_OS02G07624; LOC_OS02G07628; LOC_OS02G07630;
bin03	4	CLASS_QTL36-Nippo10-MSU7	Quality|chalkiness of endosperm|AQGB108|chr02	131	131	941	55153	2.17013e-236	7.01e-234	LOC_OS02G07410; LOC_OS02G07420; LOC_OS02G07430; LOC_OS02G07440; LOC_OS02G07450; LOC_OS02G07460; LOC_OS02G07480; LOC_OS02G07490; LOC_OS02G07495; LOC_OS02G07550; LOC_OS02G07575; LOC_OS02G07580; LOC_OS02G07600; LOC_OS02G07624; LOC_OS02G07628; LOC_OS02G07630;
bin03	5	CLASS_QTL36-Nippo10-MSU7	Quality|chalkiness of endosperm|AQGB109|chr02	131	131	941	55153	2.17013e-236	7.01e-234	LOC_OS02G07410; LOC_OS02G07420; LOC_OS02G07430; LOC_OS02G07440; LOC_OS02G07450; LOC_OS02G07460; LOC_OS02G07480; LOC_OS02G07490; LOC_OS02G07495; LOC_OS02G07550; LOC_OS02G07575; LOC_OS02G07580; LOC_OS02G07600; LOC_OS02G07624; LOC_OS02G07628; LOC_OS02G07630;
bin03	6	CLASS_QTL36-Nippo10-MSU7	Yield|spikelet number|CQN56|chr02	131	131	1303	55153	1.09998e-216	3.53e-214	LOC_OS02G07410; LOC_OS02G07420; LOC_OS02G07430; LOC_OS02G07440; LOC_OS02G07450; LOC_OS02G07460; LOC_OS02G07480; LOC_OS02G07490; LOC_OS02G07495; LOC_OS02G07550; LOC_OS02G07575; LOC_OS02G07580; LOC_OS02G07600; LOC_OS02G07624; LOC_OS02G07628; LOC_OS02G07630;
bin03	7	CLASS_QTL36-Nippo10-MSU7	Development|leaf senescence|CQN31|chr02	131	131	1303	55153	1.09998e-216	3.53e-214	LOC_OS02G07410; LOC_OS02G07420; LOC_OS02G07430; LOC_OS02G07440; LOC_OS02G07450; LOC_OS02G07460; LOC_OS02G07480; LOC_OS02G07490; LOC_OS02G07495; LOC_OS02G07550; LOC_OS02G07575; LOC_OS02G07580; LOC_OS02G07600; LOC_OS02G07624; LOC_OS02G07628; LOC_OS02G07630;
bin03	8	CLASS_QTL36-Nippo10-MSU7	Anatomy|stigma exsertion|AQEF005|chr02	91	131	158	55153	1.31788e-212	4.18e-210	LOC_OS02G07410; LOC_OS02G07420; LOC_OS02G07430; LOC_OS02G07440; LOC_OS02G07450; LOC_OS02G07460; LOC_OS02G07480; LOC_OS02G07490; LOC_OS02G07495; LOC_OS02G07550; LOC_OS02G07575; LOC_OS02G07580; LOC_OS02G07600; LOC_OS02G07624; LOC_OS02G07628; LOC_OS02G07630;
bin03	9	CLASS_QTL36-Nippo10-MSU7	Vigor|plant height|AQBK028|chr02	91	131	158	55153	1.31788e-212	4.18e-210	LOC_OS02G07410; LOC_OS02G07420; LOC_OS02G07430; LOC_OS02G07440; LOC_OS02G07450; LOC_OS02G07460; LOC_OS02G07480; LOC_OS02G07490; LOC_OS02G07495; LOC_OS02G07550; LOC_OS02G07575; LOC_OS02G07580; LOC_OS02G07600; LOC_OS02G07624; LOC_OS02G07628; LOC_OS02G07630;
bin03	10	CLASS_QTL36-Nippo10-MSU7	Anatomy|stigma exsertion|AQEF006|chr02	91	131	158	55153	1.31788e-212	4.18e-210	LOC_OS02G07410; LOC_OS02G07420; LOC_OS02G07430; LOC_OS02G07440; LOC_OS02G07450; LOC_OS02G07460; LOC_OS02G07480; LOC_OS02G07490; LOC_OS02G07495; LOC_OS02G07550; LOC_OS02G07575; LOC_OS02G07580; LOC_OS02G07600; LOC_OS02G07624; LOC_OS02G07628; LOC_OS02G07630;
bin03	11	CLASS_QTL36-Nippo10-MSU7	Anatomy|stigma exsertion|AQEF003|chr02	91	131	158	55153	1.31788e-212	4.18e-210	LOC_OS02G07410; LOC_OS02G07420; LOC_OS02G07430; LOC_OS02G07440; LOC_OS02G07450; LOC_OS02G07460; LOC_OS02G07480; LOC_OS02G07490; LOC_OS02G07495; LOC_OS02G07550; LOC_OS02G07575; LOC_OS02G07580; LOC_OS02G07600; LOC_OS02G07624; LOC_OS02G07628; LOC_OS02G07630;
bin03	12	CLASS_QTL36-Nippo10-MSU7	Vigor|germination speed|CQY1|chr02	89	131	251	55153	2.29135e-182	7.24e-180	LOC_OS02G07910; LOC_OS02G07920; LOC_OS02G07930; LOC_OS02G07960; LOC_OS02G07970; LOC_OS02G07980; LOC_OS02G07990; LOC_OS02G08000; LOC_OS02G08010; LOC_OS02G08014; LOC_OS02G08018; LOC_OS02G08020; LOC_OS02G08030; LOC_OS02G08040; LOC_OS02G08050; LOC_OS02G08060;
bin03	13	CLASS_QTL36-Nippo10-MSU7	Vigor|plant height|AQBK025|chr02	131	131	2460	55153	4.01306e-179	1.26e-176	LOC_OS02G07410; LOC_OS02G07420; LOC_OS02G07430; LOC_OS02G07440; LOC_OS02G07450; LOC_OS02G07460; LOC_OS02G07480; LOC_OS02G07490; LOC_OS02G07495; LOC_OS02G07550; LOC_OS02G07575; LOC_OS02G07580; LOC_OS02G07600; LOC_OS02G07624; LOC_OS02G07628; LOC_OS02G07630;
bin03	14	CLASS_QTL36-Nippo10-MSU7	Yield|spikelet number|AQBK031|chr02	131	131	2460	55153	4.01306e-179	1.26e-176	LOC_OS02G07410; LOC_OS02G07420; LOC_OS02G07430; LOC_OS02G07440; LOC_OS02G07450; LOC_OS02G07460; LOC_OS02G07480; LOC_OS02G07490; LOC_OS02G07495; LOC_OS02G07550; LOC_OS02G07575; LOC_OS02G07580; LOC_OS02G07600; LOC_OS02G07624; LOC_OS02G07628; LOC_OS02G07630;
bin03	15	CLASS_QTL36-Nippo10-MSU7	Development|days to flower|AQE001|chr02	131	131	2687	55153	5.70834e-174	1.79e-171	LOC_OS02G07410; LOC_OS02G07420; LOC_OS02G07430; LOC_OS02G07440; LOC_OS02G07450; LOC_OS02G07460; LOC_OS02G07480; LOC_OS02G07490; LOC_OS02G07495; LOC_OS02G07550; LOC_OS02G07575; LOC_OS02G07580; LOC_OS02G07600; LOC_OS02G07624; LOC_OS02G07628; LOC_OS02G07630;
bin03	16	CLASS_QTL36-Nippo10-MSU7	Yield|seed number|AQBK041|chr02	131	131	2716	55153	2.4123e-173	7.53e-171	LOC_OS02G07410; LOC_OS02G07420; LOC_OS02G07430; LOC_OS02G07440; LOC_OS02G07450; LOC_OS02G07460; LOC_OS02G07480; LOC_OS02G07490; LOC_OS02G07495; LOC_OS02G07550; LOC_OS02G07575; LOC_OS02G07580; LOC_OS02G07600; LOC_OS02G07624; LOC_OS02G07628; LOC_OS02G07630;
bin03	17	CLASS_QTL36-Nippo10-MSU7	Vigor|plant height|AQCU062|chr02	91	131	622	55153	3.12051e-147	9.7e-145	LOC_OS02G07410; LOC_OS02G07420; LOC_OS02G07430; LOC_OS02G07440; LOC_OS02G07450; LOC_OS02G07460; LOC_OS02G07480; LOC_OS02G07490; LOC_OS02G07495; LOC_OS02G07550; LOC_OS02G07575; LOC_OS02G07580; LOC_OS02G07600; LOC_OS02G07624; LOC_OS02G07628; LOC_OS02G07630;
bin03	18	CLASS_QTL36-Nippo10-MSU7	Abiotic stress|relative phosphorus distribution between shoot and root|CQAA17|chr02	131	131	4279	55153	5.67856e-147	1.75e-144	LOC_OS02G07410; LOC_OS02G07420; LOC_OS02G07430; LOC_OS02G07440; LOC_OS02G07450; LOC_OS02G07460; LOC_OS02G07480; LOC_OS02G07490; LOC_OS02G07495; LOC_OS02G07550; LOC_OS02G07575; LOC_OS02G07580; LOC_OS02G07600; LOC_OS02G07624; LOC_OS02G07628; LOC_OS02G07630;
bin03	19	CLASS_QTL36-Nippo10-MSU7	Abiotic stress|relative phosphorus distribution between shoot and root|CQAA16|chr02	131	131	4279	55153	5.67856e-147	1.75e-144	LOC_OS02G07410; LOC_OS02G07420; LOC_OS02G07430; LOC_OS02G07440; LOC_OS02G07450; LOC_OS02G07460; LOC_OS02G07480; LOC_OS02G07490; LOC_OS02G07495; LOC_OS02G07550; LOC_OS02G07575; LOC_OS02G07580; LOC_OS02G07600; LOC_OS02G07624; LOC_OS02G07628; LOC_OS02G07630;
bin03	20	CLASS_QTL36-Nippo10-MSU7	Development|days to heading|AQBK012|chr02	131	131	4680	55153	8.43585e-142	2.6e-139	LOC_OS02G07410; LOC_OS02G07420; LOC_OS02G07430; LOC_OS02G07440; LOC_OS02G07450; LOC_OS02G07460; LOC_OS02G07480; LOC_OS02G07490; LOC_OS02G07495; LOC_OS02G07550; LOC_OS02G07575; LOC_OS02G07580; LOC_OS02G07600; LOC_OS02G07624; LOC_OS02G07628; LOC_OS02G07630;
bin03	21	CLASS_QTL36-Nippo10-MSU7	Yield|grain yield per plant|AQE024|chr02	131	131	4868	55153	1.57736e-139	4.84e-137	LOC_OS02G07410; LOC_OS02G07420; LOC_OS02G07430; LOC_OS02G07440; LOC_OS02G07450; LOC_OS02G07460; LOC_OS02G07480; LOC_OS02G07490; LOC_OS02G07495; LOC_OS02G07550; LOC_OS02G07575; LOC_OS02G07580; LOC_OS02G07600; LOC_OS02G07624; LOC_OS02G07628; LOC_OS02G07630;
bin03	22	CLASS_QTL36-Nippo10-MSU7	Quality|grain length|AQCV003|chr02	49	131	55	55153	2.40854e-126	7.35e-124	LOC_OS02G07910; LOC_OS02G07920; LOC_OS02G07930; LOC_OS02G07960; LOC_OS02G07970; LOC_OS02G07980; LOC_OS02G07990; LOC_OS02G08000; LOC_OS02G08010; LOC_OS02G08014; LOC_OS02G08018; LOC_OS02G08020; LOC_OS02G08030; LOC_OS02G08040; LOC_OS02G08050; LOC_OS02G08060;
bin03	23	CLASS_QTL36-Nippo10-MSU7	Quality|grain length|AQCV004|chr02	49	131	55	55153	2.40854e-126	7.35e-124	LOC_OS02G07910; LOC_OS02G07920; LOC_OS02G07930; LOC_OS02G07960; LOC_OS02G07970; LOC_OS02G07980; LOC_OS02G07990; LOC_OS02G08000; LOC_OS02G08010; LOC_OS02G08014; LOC_OS02G08018; LOC_OS02G08020; LOC_OS02G08030; LOC_OS02G08040; LOC_OS02G08050; LOC_OS02G08060;
bin03	24	CLASS_QTL36-Nippo10-MSU7	Development|leaf senescence|AQEI114|chr02	65	131	236	55153	1.01858e-120	3.1e-118	LOC_OS02G07410; LOC_OS02G07420; LOC_OS02G07430; LOC_OS02G07440; LOC_OS02G07450; LOC_OS02G07460; LOC_OS02G07480; LOC_OS02G07490; LOC_OS02G07495; LOC_OS02G07550; LOC_OS02G07575; LOC_OS02G07580; LOC_OS02G07600; LOC_OS02G07624; LOC_OS02G07628; LOC_OS02G07630;
bin03	25	CLASS_QTL36-Nippo10-MSU7	Development|days to heading|AQED001|chr02	65	131	286	55153	1.63462e-114	4.95e-112	LOC_OS02G07410; LOC_OS02G07420; LOC_OS02G07430; LOC_OS02G07440; LOC_OS02G07450; LOC_OS02G07460; LOC_OS02G07480; LOC_OS02G07490; LOC_OS02G07495; LOC_OS02G07550; LOC_OS02G07575; LOC_OS02G07580; LOC_OS02G07600; LOC_OS02G07624; LOC_OS02G07628; LOC_OS02G07630;
bin03	26	CLASS_QTL36-Nippo10-MSU7	Yield|spikelet number|AQFW170|chr02	40	131	114	55153	1.15549e-77	3.47e-75	LOC_OS02G08440; LOC_OS02G08460; LOC_OS02G08470; LOC_OS02G08480; LOC_OS02G08490; LOC_OS02G08500; LOC_OS02G08510; LOC_OS02G08520; LOC_OS02G08530; LOC_OS02G08540; LOC_OS02G08544; LOC_OS02G09050; LOC_OS02G09060; LOC_OS02G09070; LOC_OS02G09080; LOC_OS02G09090;
bin03	27	CLASS_QTL36-Nippo10-MSU7	Anatomy|panicle length|AQFW102|chr02	40	131	114	55153	1.15549e-77	3.47e-75	LOC_OS02G08440; LOC_OS02G08460; LOC_OS02G08470; LOC_OS02G08480; LOC_OS02G08490; LOC_OS02G08500; LOC_OS02G08510; LOC_OS02G08520; LOC_OS02G08530; LOC_OS02G08540; LOC_OS02G08544; LOC_OS02G09050; LOC_OS02G09060; LOC_OS02G09070; LOC_OS02G09080; LOC_OS02G09090;
bin03	28	CLASS_QTL36-Nippo10-MSU7	Biotic stress|brown planthopper resistance|AQAP041|chr02	40	131	114	55153	1.15549e-77	3.47e-75	LOC_OS02G08440; LOC_OS02G08460; LOC_OS02G08470; LOC_OS02G08480; LOC_OS02G08490; LOC_OS02G08500; LOC_OS02G08510; LOC_OS02G08520; LOC_OS02G08530; LOC_OS02G08540; LOC_OS02G08544; LOC_OS02G09050; LOC_OS02G09060; LOC_OS02G09070; LOC_OS02G09080; LOC_OS02G09090;
bin03	29	CLASS_QTL36-Nippo10-MSU7	Yield|1000-seed weight|AQDK017|chr02	40	131	196	55153	8.95044e-67	2.68e-64	LOC_OS02G08440; LOC_OS02G08460; LOC_OS02G08470; LOC_OS02G08480; LOC_OS02G08490; LOC_OS02G08500; LOC_OS02G08510; LOC_OS02G08520; LOC_OS02G08530; LOC_OS02G08540; LOC_OS02G08544; LOC_OS02G09050; LOC_OS02G09060; LOC_OS02G09070; LOC_OS02G09080; LOC_OS02G09090;
bin03	30	CLASS_QTL36-Nippo10-MSU7	Anatomy|culm thickness|AQFP004|chr02	40	131	3059	55153	2.35479e-19	6.99e-17	LOC_OS02G08440; LOC_OS02G08460; LOC_OS02G08470; LOC_OS02G08480; LOC_OS02G08490; LOC_OS02G08500; LOC_OS02G08510; LOC_OS02G08520; LOC_OS02G08530; LOC_OS02G08540; LOC_OS02G08544; LOC_OS02G09050; LOC_OS02G09060; LOC_OS02G09070; LOC_OS02G09080; LOC_OS02G09090;
bin03	31	CLASS_QTL36-Nippo10-MSU7	Anatomy|culm thickness|AQFP026|chr02	40	131	3059	55153	2.35479e-19	6.99e-17	LOC_OS02G08440; LOC_OS02G08460; LOC_OS02G08470; LOC_OS02G08480; LOC_OS02G08490; LOC_OS02G08500; LOC_OS02G08510; LOC_OS02G08520; LOC_OS02G08530; LOC_OS02G08540; LOC_OS02G08544; LOC_OS02G09050; LOC_OS02G09060; LOC_OS02G09070; LOC_OS02G09080; LOC_OS02G09090;
bin03	32	CLASS_mapman-path_msu7	26.10_misc.cytochrome P450	12	131	350	55785	5.01319e-11	1.48e-08	LOC_OS02G07680; LOC_OS02G09190; LOC_OS02G09200; LOC_OS02G09220; LOC_OS02G09240; LOC_OS02G09250; LOC_OS02G09260; LOC_OS02G09270; LOC_OS02G09290; LOC_OS02G09310; LOC_OS02G09320; LOC_OS02G09330
bin03	33	CLASS_GO-FULL_MSU7	F|GO:0019825|oxygen binding	12	98	346	32782	5.69534e-10	1.68e-07	LOC_OS02G07680; LOC_OS02G09190; LOC_OS02G09200; LOC_OS02G09220; LOC_OS02G09240; LOC_OS02G09250; LOC_OS02G09260; LOC_OS02G09270; LOC_OS02G09290; LOC_OS02G09310; LOC_OS02G09320; LOC_OS02G09330
bin03	34	CLASS_GO-FULL_MSU7	F|GO:0004497|monooxygenase activity	12	98	406	32782	3.45081e-09	1.01e-06	LOC_OS02G07680; LOC_OS02G09190; LOC_OS02G09200; LOC_OS02G09220; LOC_OS02G09240; LOC_OS02G09250; LOC_OS02G09260; LOC_OS02G09270; LOC_OS02G09290; LOC_OS02G09310; LOC_OS02G09320; LOC_OS02G09330
bin03	35	CLASS_GO-FULL_MSU7	F|GO:0005506|iron ion binding	13	98	525	32782	6.11995e-09	1.79e-06	LOC_OS02G07680; LOC_OS02G08230; LOC_OS02G09190; LOC_OS02G09200; LOC_OS02G09220; LOC_OS02G09240; LOC_OS02G09250; LOC_OS02G09260; LOC_OS02G09270; LOC_OS02G09290; LOC_OS02G09310; LOC_OS02G09320; LOC_OS02G09330
bin03	36	CLASS_msu7ann_MSU7	"cytochrome P450 71D10, putative, expressed"	3	131	3	55801	1.26445e-08	3.69e-06	LOC_OS02G09200; LOC_OS02G09250; LOC_OS02G09290
bin03	37	CLASS_GO-FULL_MSU7	F|GO:0009055|electron carrier activity	12	98	587	32782	1.94794e-07	5.67e-05	LOC_OS02G07680; LOC_OS02G09190; LOC_OS02G09200; LOC_OS02G09220; LOC_OS02G09240; LOC_OS02G09250; LOC_OS02G09260; LOC_OS02G09270; LOC_OS02G09290; LOC_OS02G09310; LOC_OS02G09320; LOC_OS02G09330
bin03	38	CLASS_GO-FULL_MSU7	F|GO:0020037|heme binding	12	98	600	32782	2.46045e-07	7.14e-05	LOC_OS02G07680; LOC_OS02G09190; LOC_OS02G09200; LOC_OS02G09220; LOC_OS02G09240; LOC_OS02G09250; LOC_OS02G09260; LOC_OS02G09270; LOC_OS02G09290; LOC_OS02G09310; LOC_OS02G09320; LOC_OS02G09330
bin03	39	CLASS_GO-FULL_MSU7	F|GO:0003824|catalytic activity	31	98	4216	32782	1.03828e-06	0.0003	LOC_OS02G07410; LOC_OS02G07490; LOC_OS02G07630; LOC_OS02G07680; LOC_OS02G07720; LOC_OS02G07730; LOC_OS02G07760; LOC_OS02G08010; LOC_OS02G08030; LOC_OS02G08100; LOC_OS02G08110; LOC_OS02G08230; LOC_OS02G08260; LOC_OS02G08270; LOC_OS02G08364; LOC_OS02G08410;
bin03	40	CLASS_GO-FULL_MSU7	P|GO:0008152|metabolic process	44	98	7518	32782	1.28098e-06	0.000369	LOC_OS02G07410; LOC_OS02G07490; LOC_OS02G07600; LOC_OS02G07624; LOC_OS02G07628; LOC_OS02G07630; LOC_OS02G07670; LOC_OS02G07680; LOC_OS02G07730; LOC_OS02G07760; LOC_OS02G07790; LOC_OS02G07870; LOC_OS02G08010; LOC_OS02G08030; LOC_OS02G08100; LOC_OS02G08140;
bin03	41	CLASS_msu7ann_MSU7	"isoleucyl-tRNA synthetase, cytoplasmic, putative, expressed"	2	131	2	55801	5.46938e-06	0.00157	LOC_OS02G09100; LOC_OS02G09120
bin03	42	CLASS_msu7ann_MSU7	"cytochrome P450 71A1, putative, expressed"	2	131	3	55801	1.63829e-05	0.00469	LOC_OS02G09260; LOC_OS02G09270
bin03	43	CLASS_GO-FULL_MSU7	F|GO:0015662|ATPase activity, coupled to transmembrane movement of ions, phosphorylative mechanism	4	98	58	32782	2.81455e-05	0.00802	LOC_OS02G07630; LOC_OS02G08010; LOC_OS02G08014; LOC_OS02G08018
bin03	44	CLASS_GO-FULL_MSU7	P|GO:0006754|ATP biosynthetic process	4	98	60	32782	3.22014e-05	0.00915	LOC_OS02G07630; LOC_OS02G08010; LOC_OS02G08014; LOC_OS02G08018
bin03	45	CLASS_msu7ann_MSU7	"gamma-thionin family domain containing protein, expressed"	2	131	4	55801	3.27152e-05	0.00923	LOC_OS02G07624; LOC_OS02G07628
bin03	46	CLASS_mapman-path_msu7	29.1.5_protein.aa activation.isoleucine-tRNA ligase	2	131	4	55785	3.2734e-05	0.00923	LOC_OS02G09100; LOC_OS02G09120
bin03	47	CLASS_GO-FULL_MSU7	P|GO:0055114|oxidation-reduction process	14	98	1305	32782	3.36359e-05	0.00945	LOC_OS02G07490; LOC_OS02G07680; LOC_OS02G07760; LOC_OS02G08230; LOC_OS02G09190; LOC_OS02G09200; LOC_OS02G09220; LOC_OS02G09240; LOC_OS02G09250; LOC_OS02G09260; LOC_OS02G09270; LOC_OS02G09290; LOC_OS02G09310; LOC_OS02G09320
bin03	48	CLASS_msu7ann_MSU7	"cytochrome P450, putative, expressed"	6	131	268	55801	4.3902e-05	0.01	LOC_OS02G07680; LOC_OS02G09190; LOC_OS02G09220; LOC_OS02G09310; LOC_OS02G09320; LOC_OS02G09330
bin03	49	CLASS_GO-FULL_MSU7	F|GO:0004822|isoleucine-tRNA ligase activity	2	98	4	32782	5.28681e-05	0.01	LOC_OS02G09100; LOC_OS02G09120
bin03	50	CLASS_GO-FULL_MSU7	P|GO:0009056|catabolic process	14	98	1427	32782	8.77532e-05	0.02	LOC_OS02G07410; LOC_OS02G07490; LOC_OS02G07630; LOC_OS02G07760; LOC_OS02G07870; LOC_OS02G08010; LOC_OS02G08014; LOC_OS02G08018; LOC_OS02G08300; LOC_OS02G08350; LOC_OS02G08370; LOC_OS02G08480; LOC_OS02G08490; LOC_OS02G08520
bin03	51	CLASS_GO-FULL_MSU7	F|GO:0005488|binding	25	98	4166	32782	0.000433087	0.12	LOC_OS02G07490; LOC_OS02G07670; LOC_OS02G07680; LOC_OS02G07760; LOC_OS02G07900; LOC_OS02G07930; LOC_OS02G08150; LOC_OS02G08200; LOC_OS02G08230; LOC_OS02G08420; LOC_OS02G08510; LOC_OS02G09100; LOC_OS02G09120; LOC_OS02G09130; LOC_OS02G09190; LOC_OS02G09200;
bin03	52	CLASS_msu7ann_MSU7	"zinc-binding protein, putative, expressed"	2	131	15	55801	0.000562897	0.15	LOC_OS02G07650; LOC_OS02G09070
bin03	53	CLASS_GO-FULL_MSU7	P|GO:0006139|nucleobase-containing compound metabolic process	22	98	3558	32782	0.000698856	0.19	LOC_OS02G07430; LOC_OS02G07450; LOC_OS02G07630; LOC_OS02G07770; LOC_OS02G07780; LOC_OS02G07800; LOC_OS02G07840; LOC_OS02G07870; LOC_OS02G07930; LOC_OS02G08010; LOC_OS02G08014; LOC_OS02G08018; LOC_OS02G08150; LOC_OS02G08310; LOC_OS02G08360; LOC_OS02G08440;
bin03	54	CLASS_mapman-path_msu7	33.3_development.squamosa promoter binding like (SPL)	2	131	19	55785	0.00091161	0.25	LOC_OS02G07780; LOC_OS02G08070
bin03	55	CLASS_GO-FULL_MSU7	F|GO:0016820|hydrolase activity, acting on acid anhydrides, catalyzing transmembrane movement of substances	3	98	66	32782	0.00103414	0.28	LOC_OS02G07630; LOC_OS02G07870; LOC_OS02G08018
bin03	56	CLASS_GO-FULL_MSU7	P|GO:0015992|proton transport	2	98	24	32782	0.00233895	0.58	LOC_OS02G07870; LOC_OS02G09150
bin03	57	CLASS_msu7ann_MSU7	"bfr-2, putative, expressed"	1	131	1	55801	0.00234763	0.58	LOC_OS02G09140
bin03	58	CLASS_msu7ann_MSU7	"OsHKT1;3 - Na+ transporter, expressed"	1	131	1	55801	0.00234763	0.58	LOC_OS02G07830
bin03	59	CLASS_msu7ann_MSU7	"OsFBD6 - F-box and FBD domain containing protein, expressed"	1	131	1	55801	0.00234763	0.58	LOC_OS02G08160
bin03	60	CLASS_msu7ann_MSU7	"tubby, putative, expressed"	1	131	1	55801	0.00234763	0.58	LOC_OS02G08310
bin03	61	CLASS_msu7ann_MSU7	"ZOS2-04 - C2H2 zinc finger protein, expressed"	1	131	1	55801	0.00234763	0.58	LOC_OS02G08510
bin03	62	CLASS_msu7ann_MSU7	"STE_PAK_Ste20_STLK.1 - STE kinases include homologs to sterile 7, sterile 11 and sterile 20 from yeast, expressed"	1	131	1	55801	0.00234763	0.58	LOC_OS02G08240
bin03	63	CLASS_msu7ann_MSU7	"CR084 protein, putative, expressed"	1	131	1	55801	0.00234763	0.58	LOC_OS02G08380
bin03	64	CLASS_msu7ann_MSU7	"DEF3 - Defensin and Defensin-like DEFL family, expressed"	1	131	1	55801	0.00234763	0.58	LOC_OS02G07600
bin03	65	CLASS_msu7ann_MSU7	"URED, putative, expressed"	1	131	1	55801	0.00234763	0.58	LOC_OS02G07670
bin03	66	CLASS_msu7ann_MSU7	"LTPL43 - Protease inhibitor/seed storage/LTP family protein precursor, putative, expressed"	1	131	1	55801	0.00234763	0.58	LOC_OS02G08010
bin03	67	CLASS_msu7ann_MSU7	"DEFL1 - Defensin and Defensin-like DEFL family, expressed"	1	131	1	55801	0.00234763	0.58	LOC_OS02G07550
bin03	68	CLASS_msu7ann_MSU7	"60S ribosomal protein L27a-3, putative, expressed"	1	131	1	55801	0.00234763	0.58	LOC_OS02G07890
bin03	69	CLASS_msu7ann_MSU7	"transglycosylase SLT domain containing protein, expressed"	1	131	1	55801	0.00234763	0.58	LOC_OS02G07480
bin03	70	CLASS_msu7ann_MSU7	"OsMADS29 - MADS-box family gene with MIKCc type-box, expressed"	1	131	1	55801	0.00234763	0.58	LOC_OS02G07430
bin03	71	CLASS_msu7ann_MSU7	"OsSPL4 - SBP-box gene family member, expressed"	1	131	1	55801	0.00234763	0.58	LOC_OS02G07780
bin03	72	CLASS_msu7ann_MSU7	"CAMK_KIN1/SNF1/Nim1_like.14 - CAMK includes calcium/calmodulin depedent protein kinases, expressed"	1	131	1	55801	0.00234763	0.58	LOC_OS02G08140
bin03	73	CLASS_msu7ann_MSU7	"DEFL78 - Defensin and Defensin-like DEFL family, expressed"	1	131	1	55801	0.00234763	0.58	LOC_OS02G07440
bin03	74	CLASS_msu7ann_MSU7	"splicing factor, arginine/serine-rich 12, putative, expressed"	1	131	1	55801	0.00234763	0.58	LOC_OS02G07420
bin03	75	CLASS_msu7ann_MSU7	"cytochrome P450 71D8, putative, expressed"	1	131	1	55801	0.00234763	0.58	LOC_OS02G09240
bin03	76	CLASS_msu7ann_MSU7	"WRKY71, expressed"	1	131	1	55801	0.00234763	0.58	LOC_OS02G08440
bin03	77	CLASS_msu7ann_MSU7	"fiber protein Fb15, putative, expressed"	1	131	1	55801	0.00234763	0.58	LOC_OS02G07910
bin03	78	CLASS_msu7ann_MSU7	"OsSPL5 - SBP-box gene family member, expressed"	1	131	1	55801	0.00234763	0.58	LOC_OS02G08070
bin03	79	CLASS_mapman-path_msu7	27.3.31_RNA.regulation of transcription.TUB transcription factor family	1	131	1	55785	0.0023483	0.58	LOC_OS02G08310
bin03	80	CLASS_mapman-path_msu7	8.2.99_TCA / org. transformation.other organic acid transformaitons.misc	1	131	1	55785	0.0023483	0.58	LOC_OS02G07760
bin03	81	CLASS_mapman-path_msu7	3.3_minor CHO metabolism.sugar alcohols	1	131	1	55785	0.0023483	0.58	LOC_OS02G08130
bin03	82	CLASS_QTL36-Nippo10-MSU7	Yield|seed set percent|AQED063|chr02	1	131	1	55153	0.00237521	0.58	LOC_OS02G08490
bin03	83	CLASS_GO-FULL_MSU7	F|GO:0008907|integrase activity	1	98	1	32782	0.00298945	0.73	LOC_OS02G08350
bin03	84	CLASS_GO-FULL_MSU7	F|GO:0003674|molecular_function	29	98	5867	32782	0.00313118	0.76	LOC_OS02G07420; LOC_OS02G07480; LOC_OS02G07680; LOC_OS02G07850; LOC_OS02G07880; LOC_OS02G07910; LOC_OS02G07920; LOC_OS02G07980; LOC_OS02G08090; LOC_OS02G08110; LOC_OS02G08160; LOC_OS02G08170; LOC_OS02G08190; LOC_OS02G08480; LOC_OS02G09050; LOC_OS02G09070;
bin03	85	CLASS_GO-FULL_MSU7	F|GO:0003700|sequence-specific DNA binding transcription factor activity	13	98	1832	32782	0.00316235	0.76	LOC_OS02G07430; LOC_OS02G07450; LOC_OS02G07770; LOC_OS02G07780; LOC_OS02G07800; LOC_OS02G07840; LOC_OS02G07930; LOC_OS02G08150; LOC_OS02G08310; LOC_OS02G08440; LOC_OS02G08500; LOC_OS02G08510; LOC_OS02G08544
bin03	86	CLASS_msu7ann_MSU7	"BRCA1-associated protein, putative, expressed"	1	131	2	55801	0.00468979	1	LOC_OS02G09060
bin03	87	CLASS_msu7ann_MSU7	"CYPRO4, putative, expressed"	1	131	2	55801	0.00468979	1	LOC_OS02G08190
bin03	88	CLASS_msu7ann_MSU7	"chaperone protein clpB 1, putative, expressed"	1	131	2	55801	0.00468979	1	LOC_OS02G08490
bin03	89	CLASS_msu7ann_MSU7	"protein transport protein SEC61 subunit gamma, putative, expressed"	1	131	2	55801	0.00468979	1	LOC_OS02G08180
bin03	90	CLASS_msu7ann_MSU7	"calcium-transporting ATPase 9, plasma membrane-type, putative, expressed"	1	131	2	55801	0.00468979	1	LOC_OS02G08018
bin03	91	CLASS_msu7ann_MSU7	"STRUBBELIG-RECEPTOR FAMILY 3 precursor, putative, expressed"	1	131	2	55801	0.00468979	1	LOC_OS02G07960
bin03	92	CLASS_mapman-path_msu7	29.5.11_protein.degradation.ubiquitin	2	131	44	55785	0.00485333	1	LOC_OS02G08370; LOC_OS02G08480
bin04	1	CLASS_QTL36-Nippo10-MSU7	Anatomy|spikelet density|CQAS20|chr02	106	106	490	55153	1.85398e-223	4.23e-221	LOC_OS02G14855; LOC_OS02G14860; LOC_OS02G14870; LOC_OS02G14874; LOC_OS02G14880; LOC_OS02G14890; LOC_OS02G14900; LOC_OS02G14910; LOC_OS02G14929; LOC_OS02G14970; LOC_OS02G14980; LOC_OS02G14990; LOC_OS02G15000; LOC_OS02G15010; LOC_OS02G15020; LOC_OS02G15030;
bin04	2	CLASS_QTL36-Nippo10-MSU7	Quality|chalkiness of endosperm|AQGB108|chr02	106	106	941	55153	9.2871e-191	2.09e-188	LOC_OS02G14855; LOC_OS02G14860; LOC_OS02G14870; LOC_OS02G14874; LOC_OS02G14880; LOC_OS02G14890; LOC_OS02G14900; LOC_OS02G14910; LOC_OS02G14929; LOC_OS02G14970; LOC_OS02G14980; LOC_OS02G14990; LOC_OS02G15000; LOC_OS02G15010; LOC_OS02G15020; LOC_OS02G15030;
bin04	3	CLASS_QTL36-Nippo10-MSU7	Quality|chalkiness of endosperm|AQGB084|chr02	106	106	941	55153	9.2871e-191	2.09e-188	LOC_OS02G14855; LOC_OS02G14860; LOC_OS02G14870; LOC_OS02G14874; LOC_OS02G14880; LOC_OS02G14890; LOC_OS02G14900; LOC_OS02G14910; LOC_OS02G14929; LOC_OS02G14970; LOC_OS02G14980; LOC_OS02G14990; LOC_OS02G15000; LOC_OS02G15010; LOC_OS02G15020; LOC_OS02G15030;
bin04	4	CLASS_QTL36-Nippo10-MSU7	Quality|chalkiness of endosperm|AQGB109|chr02	106	106	941	55153	9.2871e-191	2.09e-188	LOC_OS02G14855; LOC_OS02G14860; LOC_OS02G14870; LOC_OS02G14874; LOC_OS02G14880; LOC_OS02G14890; LOC_OS02G14900; LOC_OS02G14910; LOC_OS02G14929; LOC_OS02G14970; LOC_OS02G14980; LOC_OS02G14990; LOC_OS02G15000; LOC_OS02G15010; LOC_OS02G15020; LOC_OS02G15030;
bin04	5	CLASS_QTL36-Nippo10-MSU7	Quality|grain length|AQGE001|chr02	84	106	276	55153	1.21869e-177	2.72e-175	LOC_OS02G14855; LOC_OS02G14860; LOC_OS02G14870; LOC_OS02G14874; LOC_OS02G14880; LOC_OS02G14890; LOC_OS02G14900; LOC_OS02G14910; LOC_OS02G14929; LOC_OS02G14970; LOC_OS02G14980; LOC_OS02G14990; LOC_OS02G15000; LOC_OS02G15010; LOC_OS02G15020; LOC_OS02G15030;
bin04	6	CLASS_QTL36-Nippo10-MSU7	Quality|cooked kernel elongation|AQGE032|chr02	84	106	276	55153	1.21869e-177	2.72e-175	LOC_OS02G14855; LOC_OS02G14860; LOC_OS02G14870; LOC_OS02G14874; LOC_OS02G14880; LOC_OS02G14890; LOC_OS02G14900; LOC_OS02G14910; LOC_OS02G14929; LOC_OS02G14970; LOC_OS02G14980; LOC_OS02G14990; LOC_OS02G15000; LOC_OS02G15010; LOC_OS02G15020; LOC_OS02G15030;
bin04	7	CLASS_QTL36-Nippo10-MSU7	Abiotic stress|osmotic adjustment capacity|AQDX004|chr02	106	106	1388	55153	5.54222e-172	1.23e-169	LOC_OS02G14855; LOC_OS02G14860; LOC_OS02G14870; LOC_OS02G14874; LOC_OS02G14880; LOC_OS02G14890; LOC_OS02G14900; LOC_OS02G14910; LOC_OS02G14929; LOC_OS02G14970; LOC_OS02G14980; LOC_OS02G14990; LOC_OS02G15000; LOC_OS02G15010; LOC_OS02G15020; LOC_OS02G15030;
bin04	8	CLASS_QTL36-Nippo10-MSU7	Yield|spikelet number|CQN54|chr02	106	106	1526	55153	1.87372e-167	4.12e-165	LOC_OS02G14855; LOC_OS02G14860; LOC_OS02G14870; LOC_OS02G14874; LOC_OS02G14880; LOC_OS02G14890; LOC_OS02G14900; LOC_OS02G14910; LOC_OS02G14929; LOC_OS02G14970; LOC_OS02G14980; LOC_OS02G14990; LOC_OS02G15000; LOC_OS02G15010; LOC_OS02G15020; LOC_OS02G15030;
bin04	9	CLASS_QTL36-Nippo10-MSU7	Biochemical|nadh-dependent glutamate synthase content|CQN9|chr02	106	106	1526	55153	1.87372e-167	4.12e-165	LOC_OS02G14855; LOC_OS02G14860; LOC_OS02G14870; LOC_OS02G14874; LOC_OS02G14880; LOC_OS02G14890; LOC_OS02G14900; LOC_OS02G14910; LOC_OS02G14929; LOC_OS02G14970; LOC_OS02G14980; LOC_OS02G14990; LOC_OS02G15000; LOC_OS02G15010; LOC_OS02G15020; LOC_OS02G15030;
bin04	10	CLASS_QTL36-Nippo10-MSU7	Abiotic stress|deep root dry weight|AQAL015|chr02	106	106	1601	55153	3.62341e-165	7.94e-163	LOC_OS02G14855; LOC_OS02G14860; LOC_OS02G14870; LOC_OS02G14874; LOC_OS02G14880; LOC_OS02G14890; LOC_OS02G14900; LOC_OS02G14910; LOC_OS02G14929; LOC_OS02G14970; LOC_OS02G14980; LOC_OS02G14990; LOC_OS02G15000; LOC_OS02G15010; LOC_OS02G15020; LOC_OS02G15030;
bin04	11	CLASS_QTL36-Nippo10-MSU7	Vigor|plant height|CQAS14|chr02	106	106	1641	55153	5.41529e-164	1.18e-161	LOC_OS02G14855; LOC_OS02G14860; LOC_OS02G14870; LOC_OS02G14874; LOC_OS02G14880; LOC_OS02G14890; LOC_OS02G14900; LOC_OS02G14910; LOC_OS02G14929; LOC_OS02G14970; LOC_OS02G14980; LOC_OS02G14990; LOC_OS02G15000; LOC_OS02G15010; LOC_OS02G15020; LOC_OS02G15030;
bin04	12	CLASS_QTL36-Nippo10-MSU7	Development|days to heading|AQFW189|chr02	106	106	1646	55153	7.557e-164	1.62e-161	LOC_OS02G14855; LOC_OS02G14860; LOC_OS02G14870; LOC_OS02G14874; LOC_OS02G14880; LOC_OS02G14890; LOC_OS02G14900; LOC_OS02G14910; LOC_OS02G14929; LOC_OS02G14970; LOC_OS02G14980; LOC_OS02G14990; LOC_OS02G15000; LOC_OS02G15010; LOC_OS02G15020; LOC_OS02G15030;
bin04	13	CLASS_QTL36-Nippo10-MSU7	Sterility or fertility|spikelet fertility|AQFW015|chr02	106	106	1646	55153	7.557e-164	1.62e-161	LOC_OS02G14855; LOC_OS02G14860; LOC_OS02G14870; LOC_OS02G14874; LOC_OS02G14880; LOC_OS02G14890; LOC_OS02G14900; LOC_OS02G14910; LOC_OS02G14929; LOC_OS02G14970; LOC_OS02G14980; LOC_OS02G14990; LOC_OS02G15000; LOC_OS02G15010; LOC_OS02G15020; LOC_OS02G15030;
bin04	14	CLASS_QTL36-Nippo10-MSU7	Anatomy|panicle length|AQCU231|chr02	106	106	1646	55153	7.557e-164	1.62e-161	LOC_OS02G14855; LOC_OS02G14860; LOC_OS02G14870; LOC_OS02G14874; LOC_OS02G14880; LOC_OS02G14890; LOC_OS02G14900; LOC_OS02G14910; LOC_OS02G14929; LOC_OS02G14970; LOC_OS02G14980; LOC_OS02G14990; LOC_OS02G15000; LOC_OS02G15010; LOC_OS02G15020; LOC_OS02G15030;
bin04	15	CLASS_QTL36-Nippo10-MSU7	Anatomy|panicle length|AQFW101|chr02	106	106	1646	55153	7.557e-164	1.62e-161	LOC_OS02G14855; LOC_OS02G14860; LOC_OS02G14870; LOC_OS02G14874; LOC_OS02G14880; LOC_OS02G14890; LOC_OS02G14900; LOC_OS02G14910; LOC_OS02G14929; LOC_OS02G14970; LOC_OS02G14980; LOC_OS02G14990; LOC_OS02G15000; LOC_OS02G15010; LOC_OS02G15020; LOC_OS02G15030;
bin04	16	CLASS_QTL36-Nippo10-MSU7	Yield|spikelet number|AQDQ019|chr02	106	106	1735	55153	2.40515e-161	5.03e-159	LOC_OS02G14855; LOC_OS02G14860; LOC_OS02G14870; LOC_OS02G14874; LOC_OS02G14880; LOC_OS02G14890; LOC_OS02G14900; LOC_OS02G14910; LOC_OS02G14929; LOC_OS02G14970; LOC_OS02G14980; LOC_OS02G14990; LOC_OS02G15000; LOC_OS02G15010; LOC_OS02G15020; LOC_OS02G15030;
bin04	17	CLASS_QTL36-Nippo10-MSU7	Vigor|plant height|AQDS050|chr02	106	106	1735	55153	2.40515e-161	5.03e-159	LOC_OS02G14855; LOC_OS02G14860; LOC_OS02G14870; LOC_OS02G14874; LOC_OS02G14880; LOC_OS02G14890; LOC_OS02G14900; LOC_OS02G14910; LOC_OS02G14929; LOC_OS02G14970; LOC_OS02G14980; LOC_OS02G14990; LOC_OS02G15000; LOC_OS02G15010; LOC_OS02G15020; LOC_OS02G15030;
bin04	18	CLASS_QTL36-Nippo10-MSU7	Vigor|plant height|AQDS061|chr02	106	106	1735	55153	2.40515e-161	5.03e-159	LOC_OS02G14855; LOC_OS02G14860; LOC_OS02G14870; LOC_OS02G14874; LOC_OS02G14880; LOC_OS02G14890; LOC_OS02G14900; LOC_OS02G14910; LOC_OS02G14929; LOC_OS02G14970; LOC_OS02G14980; LOC_OS02G14990; LOC_OS02G15000; LOC_OS02G15010; LOC_OS02G15020; LOC_OS02G15030;
bin04	19	CLASS_QTL36-Nippo10-MSU7	Yield|grain number|AQDR049|chr02	106	106	1735	55153	2.40515e-161	5.03e-159	LOC_OS02G14855; LOC_OS02G14860; LOC_OS02G14870; LOC_OS02G14874; LOC_OS02G14880; LOC_OS02G14890; LOC_OS02G14900; LOC_OS02G14910; LOC_OS02G14929; LOC_OS02G14970; LOC_OS02G14980; LOC_OS02G14990; LOC_OS02G15000; LOC_OS02G15010; LOC_OS02G15020; LOC_OS02G15030;
bin04	20	CLASS_QTL36-Nippo10-MSU7	Sterility or fertility|spikelet fertility|AQDQ020|chr02	106	106	1735	55153	2.40515e-161	5.03e-159	LOC_OS02G14855; LOC_OS02G14860; LOC_OS02G14870; LOC_OS02G14874; LOC_OS02G14880; LOC_OS02G14890; LOC_OS02G14900; LOC_OS02G14910; LOC_OS02G14929; LOC_OS02G14970; LOC_OS02G14980; LOC_OS02G14990; LOC_OS02G15000; LOC_OS02G15010; LOC_OS02G15020; LOC_OS02G15030;
bin04	21	CLASS_QTL36-Nippo10-MSU7	Biochemical|soluble protein content|CQN10|chr02	106	106	1780	55153	3.95012e-160	8.18e-158	LOC_OS02G14855; LOC_OS02G14860; LOC_OS02G14870; LOC_OS02G14874; LOC_OS02G14880; LOC_OS02G14890; LOC_OS02G14900; LOC_OS02G14910; LOC_OS02G14929; LOC_OS02G14970; LOC_OS02G14980; LOC_OS02G14990; LOC_OS02G15000; LOC_OS02G15010; LOC_OS02G15020; LOC_OS02G15030;
bin04	22	CLASS_QTL36-Nippo10-MSU7	Biochemical|soluble protein content|CQN11|chr02	106	106	1780	55153	3.95012e-160	8.18e-158	LOC_OS02G14855; LOC_OS02G14860; LOC_OS02G14870; LOC_OS02G14874; LOC_OS02G14880; LOC_OS02G14890; LOC_OS02G14900; LOC_OS02G14910; LOC_OS02G14929; LOC_OS02G14970; LOC_OS02G14980; LOC_OS02G14990; LOC_OS02G15000; LOC_OS02G15010; LOC_OS02G15020; LOC_OS02G15030;
bin04	23	CLASS_QTL36-Nippo10-MSU7	Vigor|seed dormancy|AQCZ008|chr02	84	106	437	55153	1.79714e-158	3.7e-156	LOC_OS02G14855; LOC_OS02G14860; LOC_OS02G14870; LOC_OS02G14874; LOC_OS02G14880; LOC_OS02G14890; LOC_OS02G14900; LOC_OS02G14910; LOC_OS02G14929; LOC_OS02G14970; LOC_OS02G14980; LOC_OS02G14990; LOC_OS02G15000; LOC_OS02G15010; LOC_OS02G15020; LOC_OS02G15030;
bin04	24	CLASS_QTL36-Nippo10-MSU7	Vigor|plant height|AQBK025|chr02	106	106	2460	55153	7.58278e-145	1.55e-142	LOC_OS02G14855; LOC_OS02G14860; LOC_OS02G14870; LOC_OS02G14874; LOC_OS02G14880; LOC_OS02G14890; LOC_OS02G14900; LOC_OS02G14910; LOC_OS02G14929; LOC_OS02G14970; LOC_OS02G14980; LOC_OS02G14990; LOC_OS02G15000; LOC_OS02G15010; LOC_OS02G15020; LOC_OS02G15030;
bin04	25	CLASS_QTL36-Nippo10-MSU7	Yield|spikelet number|AQBK031|chr02	106	106	2460	55153	7.58278e-145	1.55e-142	LOC_OS02G14855; LOC_OS02G14860; LOC_OS02G14870; LOC_OS02G14874; LOC_OS02G14880; LOC_OS02G14890; LOC_OS02G14900; LOC_OS02G14910; LOC_OS02G14929; LOC_OS02G14970; LOC_OS02G14980; LOC_OS02G14990; LOC_OS02G15000; LOC_OS02G15010; LOC_OS02G15020; LOC_OS02G15030;
bin04	26	CLASS_QTL36-Nippo10-MSU7	Development|days to flower|AQE001|chr02	106	106	2687	55153	1.06764e-140	2.17e-138	LOC_OS02G14855; LOC_OS02G14860; LOC_OS02G14870; LOC_OS02G14874; LOC_OS02G14880; LOC_OS02G14890; LOC_OS02G14900; LOC_OS02G14910; LOC_OS02G14929; LOC_OS02G14970; LOC_OS02G14980; LOC_OS02G14990; LOC_OS02G15000; LOC_OS02G15010; LOC_OS02G15020; LOC_OS02G15030;
bin04	27	CLASS_QTL36-Nippo10-MSU7	Yield|seed number|AQBK041|chr02	106	106	2716	55153	3.40775e-140	6.88e-138	LOC_OS02G14855; LOC_OS02G14860; LOC_OS02G14870; LOC_OS02G14874; LOC_OS02G14880; LOC_OS02G14890; LOC_OS02G14900; LOC_OS02G14910; LOC_OS02G14929; LOC_OS02G14970; LOC_OS02G14980; LOC_OS02G14990; LOC_OS02G15000; LOC_OS02G15010; LOC_OS02G15020; LOC_OS02G15030;
bin04	28	CLASS_QTL36-Nippo10-MSU7	Anatomy|culm thickness|AQFP004|chr02	106	106	3059	55153	1.28713e-134	2.57e-132	LOC_OS02G14855; LOC_OS02G14860; LOC_OS02G14870; LOC_OS02G14874; LOC_OS02G14880; LOC_OS02G14890; LOC_OS02G14900; LOC_OS02G14910; LOC_OS02G14929; LOC_OS02G14970; LOC_OS02G14980; LOC_OS02G14990; LOC_OS02G15000; LOC_OS02G15010; LOC_OS02G15020; LOC_OS02G15030;
bin04	29	CLASS_QTL36-Nippo10-MSU7	Anatomy|culm thickness|AQFP026|chr02	106	106	3059	55153	1.28713e-134	2.57e-132	LOC_OS02G14855; LOC_OS02G14860; LOC_OS02G14870; LOC_OS02G14874; LOC_OS02G14880; LOC_OS02G14890; LOC_OS02G14900; LOC_OS02G14910; LOC_OS02G14929; LOC_OS02G14970; LOC_OS02G14980; LOC_OS02G14990; LOC_OS02G15000; LOC_OS02G15010; LOC_OS02G15020; LOC_OS02G15030;
bin04	30	CLASS_QTL36-Nippo10-MSU7	Abiotic stress|relative phosphorus distribution between shoot and root|CQAA16|chr02	106	106	4279	55153	6.17001e-119	1.22e-116	LOC_OS02G14855; LOC_OS02G14860; LOC_OS02G14870; LOC_OS02G14874; LOC_OS02G14880; LOC_OS02G14890; LOC_OS02G14900; LOC_OS02G14910; LOC_OS02G14929; LOC_OS02G14970; LOC_OS02G14980; LOC_OS02G14990; LOC_OS02G15000; LOC_OS02G15010; LOC_OS02G15020; LOC_OS02G15030;
bin04	31	CLASS_QTL36-Nippo10-MSU7	Abiotic stress|relative phosphorus distribution between shoot and root|CQAA17|chr02	106	106	4279	55153	6.17001e-119	1.22e-116	LOC_OS02G14855; LOC_OS02G14860; LOC_OS02G14870; LOC_OS02G14874; LOC_OS02G14880; LOC_OS02G14890; LOC_OS02G14900; LOC_OS02G14910; LOC_OS02G14929; LOC_OS02G14970; LOC_OS02G14980; LOC_OS02G14990; LOC_OS02G15000; LOC_OS02G15010; LOC_OS02G15020; LOC_OS02G15030;
bin04	32	CLASS_QTL36-Nippo10-MSU7	Yield|spikelet number|CQN56|chr02	85	106	1303	55153	1.77038e-118	3.47e-116	LOC_OS02G14855; LOC_OS02G14860; LOC_OS02G14870; LOC_OS02G14874; LOC_OS02G14880; LOC_OS02G14890; LOC_OS02G14900; LOC_OS02G14910; LOC_OS02G14929; LOC_OS02G14970; LOC_OS02G14980; LOC_OS02G14990; LOC_OS02G15000; LOC_OS02G15010; LOC_OS02G15020; LOC_OS02G15030;
bin04	33	CLASS_QTL36-Nippo10-MSU7	Development|leaf senescence|CQN31|chr02	85	106	1303	55153	1.77038e-118	3.47e-116	LOC_OS02G14855; LOC_OS02G14860; LOC_OS02G14870; LOC_OS02G14874; LOC_OS02G14880; LOC_OS02G14890; LOC_OS02G14900; LOC_OS02G14910; LOC_OS02G14929; LOC_OS02G14970; LOC_OS02G14980; LOC_OS02G14990; LOC_OS02G15000; LOC_OS02G15010; LOC_OS02G15020; LOC_OS02G15030;
bin04	34	CLASS_QTL36-Nippo10-MSU7	Development|days to heading|AQBK012|chr02	106	106	4680	55153	9.18829e-115	1.79e-112	LOC_OS02G14855; LOC_OS02G14860; LOC_OS02G14870; LOC_OS02G14874; LOC_OS02G14880; LOC_OS02G14890; LOC_OS02G14900; LOC_OS02G14910; LOC_OS02G14929; LOC_OS02G14970; LOC_OS02G14980; LOC_OS02G14990; LOC_OS02G15000; LOC_OS02G15010; LOC_OS02G15020; LOC_OS02G15030;
bin04	35	CLASS_QTL36-Nippo10-MSU7	Yield|grain yield per plant|AQE024|chr02	106	106	4868	55153	6.26005e-113	1.21e-110	LOC_OS02G14855; LOC_OS02G14860; LOC_OS02G14870; LOC_OS02G14874; LOC_OS02G14880; LOC_OS02G14890; LOC_OS02G14900; LOC_OS02G14910; LOC_OS02G14929; LOC_OS02G14970; LOC_OS02G14980; LOC_OS02G14990; LOC_OS02G15000; LOC_OS02G15010; LOC_OS02G15020; LOC_OS02G15030;
bin04	36	CLASS_QTL36-Nippo10-MSU7	Anatomy|rhizome dry weight|AQAM037|chr02	50	106	631	55153	3.4524e-68	6.63e-66	LOC_OS02G15594; LOC_OS02G15610; LOC_OS02G15620; LOC_OS02G15640; LOC_OS02G15660; LOC_OS02G15670; LOC_OS02G15680; LOC_OS02G15690; LOC_OS02G15700; LOC_OS02G15704; LOC_OS02G15710; LOC_OS02G15730; LOC_OS02G15740; LOC_OS02G15750; LOC_OS02G15760; LOC_OS02G15770;
bin04	37	CLASS_QTL36-Nippo10-MSU7	Anatomy|rhizome branching angle|AQAM036|chr02	50	106	631	55153	3.4524e-68	6.63e-66	LOC_OS02G15594; LOC_OS02G15610; LOC_OS02G15620; LOC_OS02G15640; LOC_OS02G15660; LOC_OS02G15670; LOC_OS02G15680; LOC_OS02G15690; LOC_OS02G15700; LOC_OS02G15704; LOC_OS02G15710; LOC_OS02G15730; LOC_OS02G15740; LOC_OS02G15750; LOC_OS02G15760; LOC_OS02G15770;
bin04	38	CLASS_QTL36-Nippo10-MSU7	Yield|spikelet number|AQAI016|chr02	24	106	160	55153	6.60201e-39	1.21e-36	LOC_OS02G15880; LOC_OS02G15885; LOC_OS02G15890; LOC_OS02G15900; LOC_OS02G15910; LOC_OS02G15920; LOC_OS02G15930; LOC_OS02G15950; LOC_OS02G15960; LOC_OS02G15970; LOC_OS02G15980; LOC_OS02G16000; LOC_OS02G16030; LOC_OS02G16040; LOC_OS02G16060; LOC_OS02G16070;
bin04	39	CLASS_QTL36-Nippo10-MSU7	Anatomy|panicle length|AQAB033|chr02	24	106	160	55153	6.60201e-39	1.21e-36	LOC_OS02G15880; LOC_OS02G15885; LOC_OS02G15890; LOC_OS02G15900; LOC_OS02G15910; LOC_OS02G15920; LOC_OS02G15930; LOC_OS02G15950; LOC_OS02G15960; LOC_OS02G15970; LOC_OS02G15980; LOC_OS02G16000; LOC_OS02G16030; LOC_OS02G16040; LOC_OS02G16060; LOC_OS02G16070;
[truncated: 1,680 more rows]
